# Supplementary material for: Transcriptome Sequencing Reveals Large-Scale Changes in Axenic Aedes aegypti Larvae
Source: PLoS Negl Trop Dis. 2017 Jan 6;11(1):e0005273. doi: 10.1371/journal.pntd.0005273 (PMC5245907; doi:10.1371/journal.pntd.0005273)
Supplement: S3 Table — Columns are (1) test_id: the unique accession of each transcript as determined by cufflinks. (2) gene: VectorBase accession(s) that map to the locus. Entries with a “-”indicate novel transcripts identified by TopHat. (3) locus: the coordinates of the Aedes aegypti genome assembly 3 to which the transcript mapped. (4) sample_1: the sample being compared to (5) sample_2. “axn” axenic, “cnr” conventional, “gnt” gnotobiotic, “mg” gut, “carc” carcass. (6) status: indicates whether sufficient reads were mapped to the locus to perform statistical analysis. “NOTEST” indicates sample did not have sufficient alignments to statistically test. (7) value_1 (8) value_2: FPKM values corresponding to sample_1 and sample_2, respectively. (9) log2(fold_change): the log2 fold change difference in FPKM between sample_1 and sample_2. Positive values indicate higher expression in sample_2, negative values indicate higher expression in sample_1. (10) test_stat: test statistic used to compute significance of the difference in FPKM between samples. (11) p_value: uncorrected significance of comparison in expression. (12) q_value: Benjamini-Hochberg false-discovery rate corrected p-value. (13) significant: “yes” if (12) is less than 0.05. (TXT) [file pntd.0005273.s004.txt]

test_id	gene	locus	sample_1	sample_2	status	value_1	value_2	log2(fold_change)	test_stat	p_value	q_value	significant
XLOC_000001	AAEL018658	Mt:0-11523	ax_carc	ax_mg	OK	59.6501	143.302	1.26447	0.0683398	0.34295	0.497856	no
XLOC_000002	AAEL018662,AAEL018664,AAEL018667,AAEL018668,AAEL018669,AAEL018671	Mt:0-11523	ax_carc	ax_mg	OK	25108	30705.7	0.290357	0.262005	0.48335	0.630189	no
XLOC_000003	AAEL018684,AAEL018685	Mt:0-11523	ax_carc	ax_mg	OK	1972.87	1880.41	-0.0692512	-0.0230569	0.9771	0.985671	no
XLOC_000004	AAEL018692	Mt:16472-16539	ax_carc	ax_mg	NOTEST	0	0	0	0	1	1	no
XLOC_000005	AAEL018660,AAEL018661	Mt:0-11523	ax_carc	ax_mg	NOTEST	0	0	0	0	1	1	no
XLOC_000006	AAEL018678,AAEL018680,AAEL018681	Mt:0-11523	ax_carc	ax_mg	OK	1071.83	1130.32	0.0766538	0.0168006	0.9415	0.96388	no
XLOC_000007	AAEL018687	Mt:11546-14763	ax_carc	ax_mg	OK	27894.7	37484.8	0.426314	0.583488	0.2903	0.442746	no
XLOC_000008	AAEL018693	Mt:16541-16610	ax_carc	ax_mg	NOTEST	0	0	0	0	1	1	no
XLOC_000009	AAEL000064	supercont1.1:35413-53420	ax_carc	ax_mg	OK	224.272	16.2818	-3.78392	-5.04846	5e-05	0.000398241	yes
XLOC_000010	AAEL000024	supercont1.1:67595-79580	ax_carc	ax_mg	NOTEST	0.791905	0.129255	-2.61511	0	1	1	no
XLOC_000011	AAEL000029	supercont1.1:85701-96572	ax_carc	ax_mg	OK	14.8304	0.2417	-5.93919	-3.35221	0.23975	0.393319	no
XLOC_000012	AAEL000016	supercont1.1:228725-230295	ax_carc	ax_mg	OK	15.2337	20.7487	0.445762	0.655841	0.25805	0.408005	no
XLOC_000013	AAEL000079	supercont1.1:281830-392211	ax_carc	ax_mg	NOTEST	1.12225	0.997828	-0.169536	0	1	1	no
XLOC_000014	AAEL017328	supercont1.1:413341-414591	ax_carc	ax_mg	OK	8.54375	4.88908	-0.805305	-1.03517	0.07765	0.180741	no
XLOC_000015	AAEL000096	supercont1.1:453024-453507	ax_carc	ax_mg	NOTEST	2.14865	1.63184	-0.396926	0	1	1	no
XLOC_000016	AAEL000061	supercont1.1:454155-459075	ax_carc	ax_mg	OK	7.11063	1.39263	-2.35217	-2.05369	0.01095	0.0386401	yes
XLOC_000017	AAEL000072	supercont1.1:529204-537308	ax_carc	ax_mg	NOTEST	0	0.629665	inf	0	1	1	no
XLOC_000018	AAEL000045	supercont1.1:560027-560897	ax_carc	ax_mg	OK	2.29126	4.6791	1.03009	0.840369	0.1388	0.272865	no
XLOC_000019	AAEL015998	supercont1.1:757488-757563	ax_carc	ax_mg	NOTEST	0	0	0	0	1	1	no
XLOC_000020	AAEL000056	supercont1.1:764425-768048	ax_carc	ax_mg	NOTEST	0	0.490588	inf	0	1	1	no
XLOC_000021	AAEL000062	supercont1.1:841704-940069	ax_carc	ax_mg	OK	5.37196	2.08641	-1.36443	-1.83657	0.00265	0.0120244	yes
XLOC_000022	AAEL000017	supercont1.1:841704-940069	ax_carc	ax_mg	NOTEST	0	0.127272	inf	0	1	1	no
XLOC_000023	AAEL000093	supercont1.1:969272-1100565	ax_carc	ax_mg	OK	10.0029	4.1953	-1.25357	-1.83519	0.002	0.00954257	yes
XLOC_000024	AAEL000100	supercont1.1:1130756-1151525	ax_carc	ax_mg	NOTEST	2.81226	2.01337	-0.482115	0	1	1	no
XLOC_000025	AAEL000002	supercont1.1:1151652-1151850	ax_carc	ax_mg	NOTEST	1.20069	0	-inf	0	1	1	no
XLOC_000026	AAEL018529	supercont1.1:1525950-1526049	ax_carc	ax_mg	NOTEST	0	0	0	0	1	1	no
XLOC_000027	AAEL018639	supercont1.1:1526102-1526246	ax_carc	ax_mg	NOTEST	0	0	0	0	1	1	no
XLOC_000028	AAEL000013	supercont1.1:1528738-1544606	ax_carc	ax_mg	OK	3.4707	5.14252	0.56725	0.748941	0.1894	0.336785	no
XLOC_000029	AAEL000074	supercont1.1:2229603-2241653	ax_carc	ax_mg	OK	109.107	6.17052	-4.14421	-5.49713	5e-05	0.000398241	yes
XLOC_000030	AAEL000048	supercont1.1:2297652-2299065	ax_carc	ax_mg	NOTEST	0.076289	0	-inf	0	1	1	no
XLOC_000031	AAEL000043	supercont1.1:2321198-2323613	ax_carc	ax_mg	NOTEST	0.287715	0	-inf	0	1	1	no
XLOC_000032	AAEL000082	supercont1.1:2334444-2348731	ax_carc	ax_mg	NOTEST	0	0	0	0	1	1	no
XLOC_000033	AAEL000075	supercont1.1:2348849-2350978	ax_carc	ax_mg	NOTEST	0	0	0	0	1	1	no
XLOC_000034	AAEL000092	supercont1.1:2360772-2361556	ax_carc	ax_mg	OK	5.35811	237.518	5.47017	5.38271	5e-05	0.000398241	yes
XLOC_000035	AAEL000060	supercont1.1:2593700-2614087	ax_carc	ax_mg	NOTEST	0	0.0966468	inf	0	1	1	no
XLOC_000036	AAEL000012	supercont1.1:2681590-2683190	ax_carc	ax_mg	NOTEST	0.0599646	0.0970838	0.69512	0	1	1	no
XLOC_000037	AAEL000026,AAEL000097	supercont1.1:2726732-2733822	ax_carc	ax_mg	NOTEST	2.67191	1.38552	-0.947444	0	1	1	no
XLOC_000038	AAEL000068	supercont1.1:2766836-2779903	ax_carc	ax_mg	OK	2141.19	2459.19	0.199769	0.260916	0.62855	0.750853	no
XLOC_000039	AAEL000020	supercont1.1:2796902-2803837	ax_carc	ax_mg	OK	10.1468	16.3013	0.683962	0.953032	0.09785	0.214804	no
XLOC_000040	AAEL000050	supercont1.1:2988302-2989379	ax_carc	ax_mg	OK	8.94145	15.1565	0.761355	1.04496	0.07075	0.168193	no
XLOC_000041	AAEL000058	supercont1.1:3238278-3240149	ax_carc	ax_mg	NOTEST	0	0	0	0	1	1	no
XLOC_000042	AAEL000019	supercont1.1:3291050-3360768	ax_carc	ax_mg	NOTEST	0.196533	0	-inf	0	1	1	no
XLOC_000043	AAEL000057	supercont1.1:3588965-3620514	ax_carc	ax_mg	NOTEST	0.281028	0.0733465	-1.93792	0	1	1	no
XLOC_000044	AAEL000003	supercont1.1:3644560-3668187	ax_carc	ax_mg	OK	10.0418	42.9116	2.09535	2.99187	5e-05	0.000398241	yes
XLOC_000045	AAEL000027	supercont1.1:3722834-3724765	ax_carc	ax_mg	NOTEST	0.0410039	0	-inf	0	1	1	no
XLOC_000046	AAEL000095	supercont1.1:3746417-3763059	ax_carc	ax_mg	NOTEST	0	0.219566	inf	0	1	1	no
XLOC_000047	AAEL000007	supercont1.1:3849184-3866464	ax_carc	ax_mg	NOTEST	0.0791496	0	-inf	0	1	1	no
XLOC_000048	AAEL000041	supercont1.1:3895305-3944391	ax_carc	ax_mg	NOTEST	0.380353	0	-inf	0	1	1	no
XLOC_000049	AAEL000066	supercont1.1:4007358-4016467	ax_carc	ax_mg	NOTEST	0.0480048	0.0611067	0.348151	0	1	1	no
XLOC_000050	AAEL000018	supercont1.1:4048152-4050704	ax_carc	ax_mg	NOTEST	0	0	0	0	1	1	no
XLOC_000051	AAEL018060	supercont1.1:4079657-4086169	ax_carc	ax_mg	NOTEST	0	0	0	0	1	1	no
XLOC_000052	AAEL000051	supercont1.1:4124657-4140143	ax_carc	ax_mg	NOTEST	0	0	0	0	1	1	no
XLOC_000053	AAEL000005	supercont1.1:4197252-4221459	ax_carc	ax_mg	OK	3.8395	2.28073	-0.751425	-0.871739	0.12685	0.256316	no
XLOC_000054	AAEL000032	supercont1.1:4249095-4260105	ax_carc	ax_mg	OK	1867.93	2233.87	0.258103	0.325804	0.5669	0.701423	no
XLOC_000055	AAEL000090	supercont1.1:4262498-4284409	ax_carc	ax_mg	OK	28.3118	64.1944	1.18104	1.65659	0.0037	0.0158635	yes
XLOC_000056	AAEL000080	supercont1.1:4413645-4416304	ax_carc	ax_mg	OK	150.113	160.841	0.0995904	0.133136	0.8134	0.883232	no
XLOC_000057	AAEL015999	supercont1.1:4880025-4880097	ax_carc	ax_mg	NOTEST	0	0	0	0	1	1	no
XLOC_000058	AAEL000014	supercont1.1:4998172-5068231	ax_carc	ax_mg	NOTEST	0.151731	0.134222	-0.176892	0	1	1	no
XLOC_000059	AAEL000083	supercont1.1:5068802-5073848	ax_carc	ax_mg	NOTEST	0.353016	0.0658761	-2.42191	0	1	1	no
XLOC_000060	AAEL016000	supercont1.1:5292653-5321896	ax_carc	ax_mg	NOTEST	0	0	0	0	1	1	no
XLOC_000061	AAEL016001	supercont1.1:5292653-5321896	ax_carc	ax_mg	NOTEST	0	0	0	0	1	1	no
XLOC_000062	AAEL016002	supercont1.1:5292653-5321896	ax_carc	ax_mg	NOTEST	0	0	0	0	1	1	no
XLOC_000063	AAEL016003	supercont1.1:5292653-5321896	ax_carc	ax_mg	NOTEST	0	0	0	0	1	1	no
XLOC_000064	AAEL000088	supercont1.1:5339301-5361376	ax_carc	ax_mg	OK	3.86987	6.37513	0.72017	0.819068	0.1536	0.292085	no
XLOC_000065	AAEL000022	supercont1.1:5369840-5370711	ax_carc	ax_mg	OK	9.19122	14.1118	0.618572	0.777059	0.1914	0.339373	no
XLOC_000066	AAEL016004	supercont1.1:5698800-5698872	ax_carc	ax_mg	NOTEST	0	0	0	0	1	1	no
XLOC_000067	AAEL016005	supercont1.1:5701865-5701936	ax_carc	ax_mg	NOTEST	0	0	0	0	1	1	no
XLOC_000068	AAEL016006	supercont1.1:5702033-5702105	ax_carc	ax_mg	NOTEST	0	0	0	0	1	1	no
XLOC_000069	AAEL016007	supercont1.1:5704138-5704209	ax_carc	ax_mg	NOTEST	0	0	0	0	1	1	no
XLOC_000070	AAEL016008	supercont1.1:5704321-5704393	ax_carc	ax_mg	NOTEST	0	0	0	0	1	1	no
XLOC_000071	AAEL016009	supercont1.1:5705269-5705340	ax_carc	ax_mg	NOTEST	0	0	0	0	1	1	no
XLOC_000072	AAEL016010	supercont1.1:5705698-5705770	ax_carc	ax_mg	NOTEST	0	0	0	0	1	1	no
XLOC_000073	AAEL016011	supercont1.1:5713128-5713199	ax_carc	ax_mg	NOTEST	0	0	0	0	1	1	no
XLOC_000074	AAEL016012	supercont1.1:5713327-5713399	ax_carc	ax_mg	NOTEST	0	0	0	0	1	1	no
XLOC_000075	AAEL000070	supercont1.1:97840-123074	ax_carc	ax_mg	OK	7.6202	2.9813	-1.35389	-1.78746	0.0017	0.0083403	yes
XLOC_000076	-	supercont1.1:123204-148043	ax_carc	ax_mg	OK	23.3152	0	-inf	nan	0.01705	0.0552307	no
XLOC_000077	AAEL000084	supercont1.1:248249-271915	ax_carc	ax_mg	OK	37.3573	110.182	1.56042	2.17807	0.0002	0.0013579	yes
XLOC_000078	AAEL000023	supercont1.1:281830-392211	ax_carc	ax_mg	NOTEST	0.0835284	0.162898	0.963634	0	1	1	no
XLOC_000079	AAEL000081	supercont1.1:529204-537308	ax_carc	ax_mg	OK	40.6895	32.569	-0.321157	-0.448564	0.442	0.592792	no
XLOC_000080	AAEL000049	supercont1.1:565617-567336	ax_carc	ax_mg	OK	9.89383	27.5906	1.47958	2.16395	0.00045	0.0027222	yes
XLOC_000081	AAEL000053	supercont1.1:1486826-1514623	ax_carc	ax_mg	NOTEST	0.261456	0.156748	-0.738124	0	1	1	no
XLOC_000082	AAEL017335	supercont1.1:1572422-1820029	ax_carc	ax_mg	NOTEST	0.291108	1.81445	2.63991	0	1	1	no
XLOC_000083	AAEL000087	supercont1.1:1944983-2073915	ax_carc	ax_mg	OK	32.8014	0.315316	-6.70082	-3.72272	5e-05	0.000398241	yes
XLOC_000084	AAEL000099	supercont1.1:1944983-2073915	ax_carc	ax_mg	OK	9.31703	0.090603	-6.68417	-1.50856	0.2499	0.401019	no
XLOC_000085	AAEL000028	supercont1.1:2095011-2113327	ax_carc	ax_mg	OK	202.839	11.2122	-4.17719	-5.54448	5e-05	0.000398241	yes
XLOC_000086	AAEL000059	supercont1.1:2126419-2130121	ax_carc	ax_mg	OK	4.03278	0.0853543	-5.56217	-1.23772	0.1348	0.267393	no
XLOC_000087	AAEL018109	supercont1.1:2151107-2167816	ax_carc	ax_mg	OK	10.9441	0.349142	-4.97019	-4.43031	0.0008	0.00442202	yes
XLOC_000088	AAEL000037	supercont1.1:2191295-2192938	ax_carc	ax_mg	OK	30.3052	0.683538	-5.4704	-4.57134	0.00035	0.00219263	yes
XLOC_000089	AAEL000086	supercont1.1:2206159-2207580	ax_carc	ax_mg	NOTEST	0.445442	0	-inf	0	1	1	no
XLOC_000090	AAEL000038	supercont1.1:2242203-2253857	ax_carc	ax_mg	OK	20.5659	3.03295	-2.76146	-3.54627	5e-05	0.000398241	yes
XLOC_000091	AAEL017325	supercont1.1:2275255-2285007	ax_carc	ax_mg	OK	12.2769	1.00581	-3.60952	-3.23318	0.0013	0.00666705	yes
XLOC_000092	AAEL000069	supercont1.1:2384258-2396506	ax_carc	ax_mg	NOTEST	0.0708569	0	-inf	0	1	1	no
XLOC_000093	-	supercont1.1:2397727-2398207	ax_carc	ax_mg	OK	161.596	22.0609	-2.87283	-3.48625	5e-05	0.000398241	yes
XLOC_000094	-	supercont1.1:2399917-2401382	ax_carc	ax_mg	OK	87.2161	8.33799	-3.38682	-3.85796	5e-05	0.000398241	yes
XLOC_000095	-	supercont1.1:2403364-2563386	ax_carc	ax_mg	OK	139.816	20.6632	-2.75839	-3.28056	5e-05	0.000398241	yes
XLOC_000096	AAEL000033	supercont1.1:2704039-2706710	ax_carc	ax_mg	OK	5.59352	3.68582	-0.601771	-0.818312	0.1609	0.301387	no
XLOC_000097	AAEL000004	supercont1.1:2714032-2718806	ax_carc	ax_mg	OK	54.8925	41.2017	-0.413905	-0.539391	0.33375	0.488562	no
XLOC_000098	AAEL000091	supercont1.1:2722208-2724385	ax_carc	ax_mg	OK	13.435	12.6072	-0.0917497	-0.120539	0.8265	0.891493	no
XLOC_000099	AAEL000077	supercont1.1:2743466-2750949	ax_carc	ax_mg	OK	34.7215	67.1034	0.950555	1.38378	0.01885	0.059788	no
XLOC_000100	AAEL000046	supercont1.1:2782313-2783377	ax_carc	ax_mg	OK	4.83544	9.12671	0.916447	1.21763	0.03945	0.10722	no
XLOC_000101	AAEL000076	supercont1.1:2796902-2803837	ax_carc	ax_mg	OK	3.57586	4.34781	0.281998	0.128746	0.86645	0.91688	no
XLOC_000102	AAEL000034	supercont1.1:2813142-2817184	ax_carc	ax_mg	NOTEST	1.7143	2.01871	0.235809	0	1	1	no
XLOC_000103	AAEL000054	supercont1.1:2834689-2865077	ax_carc	ax_mg	OK	6.92467	2.76644	-1.32371	-1.87697	0.00105	0.00556784	yes
XLOC_000104	AAEL000085	supercont1.1:2999014-3006362	ax_carc	ax_mg	OK	125.767	0	-inf	nan	5e-05	0.000398241	yes
XLOC_000105	AAEL000067	supercont1.1:3074290-3098740	ax_carc	ax_mg	NOTEST	0.568812	0.0137319	-5.37235	0	1	1	no
XLOC_000106	AAEL000094	supercont1.1:3143034-3214051	ax_carc	ax_mg	OK	15.6589	7.26537	-1.10788	-1.36675	0.01885	0.059788	no
XLOC_000107	AAEL000098	supercont1.1:3291050-3360768	ax_carc	ax_mg	OK	11.3613	0.0780134	-7.18619	-1.27675	0.251	0.4015	no
XLOC_000108	-	supercont1.1:3360945-3361141	ax_carc	ax_mg	OK	73.8511	0	-inf	nan	5e-05	0.000398241	yes
XLOC_000109	-	supercont1.1:3361366-3402766	ax_carc	ax_mg	OK	55.7524	0	-inf	nan	5e-05	0.000398241	yes
XLOC_000110	AAEL000036	supercont1.1:3466056-3473369	ax_carc	ax_mg	NOTEST	0.0465344	0	-inf	0	1	1	no
XLOC_000111	AAEL000021	supercont1.1:3522554-3553481	ax_carc	ax_mg	OK	56.8806	0.654318	-6.4418	-6.54335	5e-05	0.000398241	yes
XLOC_000112	AAEL000035	supercont1.1:3668287-3668788	ax_carc	ax_mg	NOTEST	1.7958	0.238813	-2.91067	0	1	1	no
XLOC_000113	AAEL000063	supercont1.1:3682189-3699737	ax_carc	ax_mg	NOTEST	0	0	0	0	1	1	no
XLOC_000114	AAEL000011	supercont1.1:3776834-3779042	ax_carc	ax_mg	NOTEST	0	0.0498944	inf	0	1	1	no
XLOC_000115	AAEL018359	supercont1.1:3788622-3791187	ax_carc	ax_mg	NOTEST	0	0	0	0	1	1	no
XLOC_000116	AAEL018358	supercont1.1:3799272-3802460	ax_carc	ax_mg	NOTEST	0	0	0	0	1	1	no
XLOC_000117	AAEL000031	supercont1.1:3810867-3813135	ax_carc	ax_mg	NOTEST	0	0	0	0	1	1	no
XLOC_000118	AAEL000047	supercont1.1:3895305-3944391	ax_carc	ax_mg	NOTEST	0	0	0	0	1	1	no
XLOC_000119	AAEL000089	supercont1.1:3954059-3961968	ax_carc	ax_mg	NOTEST	0	0	0	0	1	1	no
XLOC_000120	AAEL000039	supercont1.1:3976613-3982459	ax_carc	ax_mg	NOTEST	0.0401134	0	-inf	0	1	1	no
XLOC_000121	AAEL000071	supercont1.1:4056981-4057610	ax_carc	ax_mg	NOTEST	0.545509	0	-inf	0	1	1	no
XLOC_000122	AAEL000073	supercont1.1:4140320-4154466	ax_carc	ax_mg	NOTEST	0.103929	0	-inf	0	1	1	no
XLOC_000123	AAEL000055	supercont1.1:4165538-4169600	ax_carc	ax_mg	OK	17.5786	12.7466	-0.463703	-0.681383	0.2215	0.374131	no
XLOC_000124	AAEL000065	supercont1.1:4178339-4197050	ax_carc	ax_mg	NOTEST	2.50956	1.49669	-0.745664	0	1	1	no
XLOC_000125	AAEL000010	supercont1.1:4236616-4237833	ax_carc	ax_mg	OK	2248.15	2715.4	0.272426	0.353782	0.5211	0.663183	no
XLOC_000126	AAEL000001	supercont1.1:4290723-4298425	ax_carc	ax_mg	OK	18.4233	19.7401	0.0995942	0.147305	0.79715	0.872106	no
XLOC_000127	AAEL000006,AAEL000025	supercont1.1:4321516-4359979	ax_carc	ax_mg	OK	938.271	156.908	-2.58009	-3.27249	5e-05	0.000398241	yes
XLOC_000128	AAEL000044	supercont1.1:5118596-5120442	ax_carc	ax_mg	OK	9.64292	24.6538	1.35427	1.95409	0.0009	0.0048819	yes
XLOC_000129	AAEL000009	supercont1.1:5258338-5264494	ax_carc	ax_mg	NOTEST	0.110296	0.380345	1.78592	0	1	1	no
XLOC_000130	AAEL000008	supercont1.1:5292653-5321896	ax_carc	ax_mg	OK	4.44337	8.38898	0.916842	1.27339	0.02745	0.0805184	no
XLOC_000131	AAEL000042	supercont1.1:5339301-5361376	ax_carc	ax_mg	OK	4.48641	4.76132	0.0857985	0.0678606	0.9061	0.942391	no
XLOC_000132	AAEL000015	supercont1.1:5404696-5562962	ax_carc	ax_mg	OK	9.53302	6.99096	-0.447443	-0.625762	0.2891	0.441539	no
XLOC_000133	AAEL000078	supercont1.1:5563015-5654483	ax_carc	ax_mg	OK	52.218	22.4728	-1.21637	-1.17286	0.36845	0.523587	no
XLOC_000134	AAEL000078	supercont1.1:5563015-5654483	ax_carc	ax_mg	NOTEST	0	0	0	0	1	1	no
XLOC_000135	-	supercont1.1:5655141-5679989	ax_carc	ax_mg	OK	67.9115	67.8033	-0.00230105	-0.00159967	0.91935	0.950548	no
XLOC_000136	AAEL016013	supercont1.1:5760076-5760159	ax_carc	ax_mg	NOTEST	0	0	0	0	1	1	no
XLOC_000137	AAEL016014	supercont1.1:5760256-5760329	ax_carc	ax_mg	NOTEST	0	0	0	0	1	1	no
XLOC_000138	AAEL016015	supercont1.1:5805058-5805129	ax_carc	ax_mg	NOTEST	0	0	0	0	1	1	no
XLOC_000139	AAEL000550	supercont1.10:107553-118101	ax_carc	ax_mg	OK	3.23147	3.15471	-0.0346826	-0.0406983	0.94415	0.965629	no
XLOC_000140	AAEL018330	supercont1.10:131131-189940	ax_carc	ax_mg	OK	13.6524	5.90979	-1.20797	-1.77416	0.0024	0.0111079	yes
XLOC_000141	AAEL000527	supercont1.10:198970-202580	ax_carc	ax_mg	NOTEST	2.28131	2.39957	0.0729121	0	1	1	no
XLOC_000142	AAEL000543	supercont1.10:237578-238224	ax_carc	ax_mg	OK	10.4663	0.553543	-4.24092	-2.08901	0.027	0.0794316	no
XLOC_000143	-	supercont1.10:254539-307004	ax_carc	ax_mg	OK	68.2356	0	-inf	nan	0.0007	0.00394795	yes
XLOC_000144	AAEL000558	supercont1.10:307213-364859	ax_carc	ax_mg	OK	9.27822	1.50346	-2.62556	-3.18154	5e-05	0.000398241	yes
XLOC_000145	AAEL000544	supercont1.10:372685-373601	ax_carc	ax_mg	NOTEST	0.0701805	0	-inf	0	1	1	no
XLOC_000146	AAEL000551	supercont1.10:412309-432823	ax_carc	ax_mg	OK	338.233	45.6631	-2.88892	-3.77954	5e-05	0.000398241	yes
XLOC_000147	AAEL000528	supercont1.10:585687-586260	ax_carc	ax_mg	NOTEST	0.515166	0	-inf	0	1	1	no
XLOC_000148	AAEL000561	supercont1.10:913871-914511	ax_carc	ax_mg	OK	5.33232	7.39978	0.47272	0.50553	0.3816	0.536417	no
XLOC_000149	AAEL000559	supercont1.10:944405-964896	ax_carc	ax_mg	OK	11.2163	20.1635	0.846152	1.21692	0.0294	0.0850903	no
XLOC_000150	AAEL000537,AAEL000555	supercont1.10:1717979-1732543	ax_carc	ax_mg	NOTEST	3.73215	5.32945	0.51398	0	1	1	no
XLOC_000151	AAEL000530	supercont1.10:2516174-2519881	ax_carc	ax_mg	OK	9.70142	0.433644	-4.48361	-4.10192	5e-05	0.000398241	yes
XLOC_000152	AAEL000526	supercont1.10:2564972-2744367	ax_carc	ax_mg	NOTEST	0	0	0	0	1	1	no
XLOC_000153	AAEL000535	supercont1.10:2564972-2744367	ax_carc	ax_mg	OK	14.4133	1.83872	-2.97063	-1.75424	0.03	0.0864882	no
XLOC_000154	AAEL000533	supercont1.10:2564972-2744367	ax_carc	ax_mg	NOTEST	0	0	0	0	1	1	no
XLOC_000155	AAEL000546	supercont1.10:2968750-2970613	ax_carc	ax_mg	NOTEST	0.0825291	0	-inf	0	1	1	no
XLOC_000156	AAEL016044	supercont1.10:2971695-2971765	ax_carc	ax_mg	NOTEST	0	0	0	0	1	1	no
XLOC_000157	AAEL000541	supercont1.10:3442210-3503004	ax_carc	ax_mg	OK	22.0644	32.8256	0.5731	0.821676	0.1597	0.299764	no
XLOC_000158	-	supercont1.10:3572934-3579662	ax_carc	ax_mg	OK	33.395	0	-inf	nan	0.00065	0.00371206	yes
XLOC_000159	AAEL000539	supercont1.10:3580180-3580455	ax_carc	ax_mg	OK	46.0673	18.4349	-1.3213	-1.35364	0.024	0.0723908	no
XLOC_000160	AAEL000540,AAEL000557	supercont1.10:3834044-3915187	ax_carc	ax_mg	OK	29.4406	11.9312	-1.30307	-1.76907	0.0032	0.014053	yes
XLOC_000161	AAEL000545	supercont1.10:4011034-4013272	ax_carc	ax_mg	NOTEST	0.028666	0	-inf	0	1	1	no
XLOC_000162	AAEL000547	supercont1.10:4128807-4130695	ax_carc	ax_mg	NOTEST	0	0	0	0	1	1	no
XLOC_000163	AAEL000534	supercont1.10:4187232-4189521	ax_carc	ax_mg	NOTEST	0	0	0	0	1	1	no
XLOC_000164	AAEL000529	supercont1.10:44683-44935	ax_carc	ax_mg	NOTEST	0.478789	0.737049	0.622369	0	1	1	no
XLOC_000165	AAEL000550	supercont1.10:107553-118101	ax_carc	ax_mg	OK	17.4974	15.0197	-0.220284	-0.142833	0.8042	0.876963	no
XLOC_000166	AAEL000563	supercont1.10:206916-207801	ax_carc	ax_mg	OK	10.5536	0.131448	-6.3271	-1.62978	0.156	0.294937	no
XLOC_000167	AAEL000560	supercont1.10:307213-364859	ax_carc	ax_mg	NOTEST	0.0845049	0	-inf	0	1	1	no
XLOC_000168	AAEL000542	supercont1.10:641180-646187	ax_carc	ax_mg	NOTEST	0	0	0	0	1	1	no
XLOC_000169	AAEL000549	supercont1.10:767399-846832	ax_carc	ax_mg	OK	15.6498	91.3148	2.54471	2.80514	5e-05	0.000398241	yes
XLOC_000170	-	supercont1.10:847142-854538	ax_carc	ax_mg	OK	23.1935	55.1471	1.24956	2.34699	0.20675	0.357636	no
XLOC_000171	AAEL000562	supercont1.10:923284-938974	ax_carc	ax_mg	OK	9.33144	15.2059	0.704464	1.01509	0.076	0.177776	no
XLOC_000172	AAEL000536	supercont1.10:2564972-2744367	ax_carc	ax_mg	OK	4.45786	0.228799	-4.2842	-2.16322	0.0174	0.0561322	no
XLOC_000173	AAEL000556	supercont1.10:2564972-2744367	ax_carc	ax_mg	NOTEST	0	0	0	0	1	1	no
XLOC_000174	-	supercont1.10:2745082-2768104	ax_carc	ax_mg	OK	88.6174	0	-inf	nan	0.0002	0.0013579	yes
XLOC_000175	AAEL000532	supercont1.10:3088713-3194345	ax_carc	ax_mg	NOTEST	0.617465	0.0582713	-3.4055	0	1	1	no
XLOC_000176	AAEL000538	supercont1.10:3301260-3306786	ax_carc	ax_mg	NOTEST	0.607944	0	-inf	0	1	1	no
XLOC_000177	AAEL000554	supercont1.10:3541254-3542687	ax_carc	ax_mg	OK	63.4712	1.13769	-5.80192	-4.17038	5e-05	0.000398241	yes
XLOC_000178	AAEL000552	supercont1.10:4177188-4179885	ax_carc	ax_mg	NOTEST	0	0	0	0	1	1	no
XLOC_000179	AAEL003920	supercont1.100:21430-279934	ax_carc	ax_mg	NOTEST	0.285384	0	-inf	0	1	1	no
XLOC_000180	AAEL017401	supercont1.100:294073-294364	ax_carc	ax_mg	OK	32.1192	23.384	-0.457911	-0.511491	0.38015	0.535022	no
XLOC_000181	AAEL003919	supercont1.100:531102-599728	ax_carc	ax_mg	OK	19.8636	3.98738	-2.31661	-3.00811	5e-05	0.000398241	yes
XLOC_000182	AAEL003910	supercont1.100:613617-631674	ax_carc	ax_mg	OK	3.56654	0.730494	-2.28758	-2.41028	0.0002	0.0013579	yes
XLOC_000183	AAEL003903	supercont1.100:677485-689220	ax_carc	ax_mg	OK	27.288	54.7879	1.00559	1.42835	0.0171	0.0553543	no
XLOC_000184	AAEL003915	supercont1.100:689619-690791	ax_carc	ax_mg	NOTEST	0	0	0	0	1	1	no
XLOC_000185	AAEL003921	supercont1.100:694563-710391	ax_carc	ax_mg	OK	19.4765	27.6842	0.507329	0.694168	0.22025	0.372848	no
XLOC_000186	AAEL003908	supercont1.100:755738-770847	ax_carc	ax_mg	OK	7.12965	8.58003	0.267151	0.382416	0.5018	0.646778	no
XLOC_000187	AAEL003918	supercont1.100:988326-1228301	ax_carc	ax_mg	OK	5.38758	2.85836	-0.914452	-1.07359	0.06265	0.153061	no
XLOC_000188	-	supercont1.100:1500092-1605111	ax_carc	ax_mg	OK	72.2949	0	-inf	nan	5e-05	0.000398241	yes
XLOC_000189	AAEL017628	supercont1.100:2315074-2315194	ax_carc	ax_mg	NOTEST	0	0	0	0	1	1	no
XLOC_000190	AAEL003904	supercont1.100:2424487-2425639	ax_carc	ax_mg	NOTEST	0	0	0	0	1	1	no
XLOC_000191	AAEL003914	supercont1.100:2515409-2584565	ax_carc	ax_mg	OK	16.2961	5.55246	-1.55333	-2.13173	0.0003	0.001924	yes
XLOC_000192	AAEL003907	supercont1.100:2617125-2632961	ax_carc	ax_mg	OK	9.35191	12.3123	0.396766	0.581385	0.297	0.450037	no
XLOC_000193	AAEL003909	supercont1.100:472688-494036	ax_carc	ax_mg	OK	4.3656	31.8184	2.86561	4.04372	5e-05	0.000398241	yes
XLOC_000194	AAEL003913	supercont1.100:606150-610676	ax_carc	ax_mg	OK	2.64054	6.18552	1.22806	1.52079	0.0109	0.0384953	yes
XLOC_000195	AAEL003922	supercont1.100:631754-636650	ax_carc	ax_mg	OK	7.17935	7.45654	0.0546533	0.0777177	0.89525	0.935841	no
XLOC_000196	AAEL003912	supercont1.100:636746-637526	ax_carc	ax_mg	OK	11.9381	15.0644	0.335574	0.445693	0.43485	0.58642	no
XLOC_000197	AAEL003911	supercont1.100:657558-662683	ax_carc	ax_mg	OK	12.4703	8.4862	-0.555308	-0.842541	0.14195	0.277342	no
XLOC_000198	AAEL003906	supercont1.100:694563-710391	ax_carc	ax_mg	NOTEST	1.48007	1.02206	-0.534193	0	1	1	no
XLOC_000199	AAEL003916	supercont1.100:718367-734020	ax_carc	ax_mg	OK	31.16	24.9044	-0.323291	-0.464752	0.4141	0.567261	no
XLOC_000200	AAEL003905	supercont1.100:1283308-1306607	ax_carc	ax_mg	OK	2.16489	14.0535	2.69857	3.10963	5e-05	0.000398241	yes
XLOC_000201	AAEL003917	supercont1.100:2593709-2594968	ax_carc	ax_mg	OK	4.85145	6.17003	0.346861	0.428886	0.46325	0.612301	no
XLOC_000202	AAEL014079	supercont1.1000:73344-93470	ax_carc	ax_mg	OK	6.44744	0.245955	-4.71226	-3.37314	0.01355	0.0458774	yes
XLOC_000203	AAEL014078	supercont1.1000:123265-134622	ax_carc	ax_mg	OK	23.4818	1.53119	-3.93882	-4.79902	5e-05	0.000398241	yes
XLOC_000204	AAEL018641	supercont1.1001:87733-87961	ax_carc	ax_mg	OK	8.42894	7.15054	-0.237299	-0.170143	0.7925	0.868909	no
XLOC_000205	-	supercont1.1002:21208-42720	ax_carc	ax_mg	OK	10.6985	0	-inf	nan	5e-05	0.000398241	yes
XLOC_000206	-	supercont1.1002:43745-60054	ax_carc	ax_mg	OK	15.6486	0	-inf	nan	5e-05	0.000398241	yes
XLOC_000207	-	supercont1.1002:60333-71189	ax_carc	ax_mg	OK	48.3812	0	-inf	nan	5e-05	0.000398241	yes
XLOC_000208	AAEL014080	supercont1.1002:133919-177403	ax_carc	ax_mg	OK	47.5247	362.471	2.93111	4.01725	5e-05	0.000398241	yes
XLOC_000209	AAEL014082	supercont1.1002:187322-188351	ax_carc	ax_mg	NOTEST	0	0	0	0	1	1	no
XLOC_000210	AAEL016896	supercont1.1002:214630-214699	ax_carc	ax_mg	NOTEST	0	0	0	0	1	1	no
XLOC_000211	AAEL014081	supercont1.1002:118783-119660	ax_carc	ax_mg	NOTEST	1.3688	0.138631	-3.30359	0	1	1	no
XLOC_000212	AAEL016897	supercont1.1003:78246-78318	ax_carc	ax_mg	NOTEST	0	0	0	0	1	1	no
XLOC_000213	AAEL014091	supercont1.1003:84655-97320	ax_carc	ax_mg	NOTEST	0.453706	0.213808	-1.08544	0	1	1	no
XLOC_000214	AAEL014086	supercont1.1003:97837-109606	ax_carc	ax_mg	NOTEST	0.0554243	0	-inf	0	1	1	no
XLOC_000215	AAEL014083	supercont1.1003:109762-110878	ax_carc	ax_mg	NOTEST	0	0	0	0	1	1	no
XLOC_000216	AAEL014092	supercont1.1003:272956-294976	ax_carc	ax_mg	OK	4.69151	0.362775	-3.69291	-0.770909	0.2039	0.354388	no
XLOC_000217	AAEL014088	supercont1.1003:306112-306616	ax_carc	ax_mg	NOTEST	0.160669	0	-inf	0	1	1	no
XLOC_000218	AAEL014085	supercont1.1003:14453-33844	ax_carc	ax_mg	NOTEST	0.164733	0	-inf	0	1	1	no
XLOC_000219	AAEL014087	supercont1.1003:36390-50737	ax_carc	ax_mg	NOTEST	0.0515392	0.0615344	0.255724	0	1	1	no
XLOC_000220	AAEL014089	supercont1.1003:73471-76358	ax_carc	ax_mg	NOTEST	0	0	0	0	1	1	no
XLOC_000221	AAEL014084	supercont1.1003:110981-147638	ax_carc	ax_mg	OK	3.20789	2.05971	-0.639181	-0.889681	0.1253	0.254248	no
XLOC_000222	AAEL014090	supercont1.1003:319647-320704	ax_carc	ax_mg	NOTEST	1.00571	0.986051	-0.0284788	0	1	1	no
XLOC_000223	AAEL014094	supercont1.1004:32517-34933	ax_carc	ax_mg	OK	2.8787	10.5746	1.87711	2.51382	0.0002	0.0013579	yes
XLOC_000224	AAEL014095	supercont1.1004:67929-70944	ax_carc	ax_mg	NOTEST	2.48237	2.31293	-0.102002	0	1	1	no
XLOC_000225	AAEL014098	supercont1.1004:92254-119136	ax_carc	ax_mg	OK	13.9512	5.09229	-1.454	-1.99849	0.0009	0.0048819	yes
XLOC_000226	AAEL018270	supercont1.1004:134841-166163	ax_carc	ax_mg	OK	6.36517	5.12191	-0.313516	-0.460074	0.4191	0.571916	no
XLOC_000227	AAEL014099	supercont1.1004:47411-50720	ax_carc	ax_mg	OK	1.5204	3.64268	1.26055	1.52751	0.0106	0.0376155	yes
XLOC_000228	AAEL014096	supercont1.1004:83721-84947	ax_carc	ax_mg	OK	1.38677	2.90155	1.0651	1.03296	0.0706	0.16791	no
XLOC_000229	AAEL014100	supercont1.1005:18755-19412	ax_carc	ax_mg	NOTEST	0	0	0	0	1	1	no
XLOC_000230	AAEL016898	supercont1.1006:222282-222354	ax_carc	ax_mg	NOTEST	0	0	0	0	1	1	no
XLOC_000231	AAEL016899	supercont1.1006:222442-222515	ax_carc	ax_mg	NOTEST	0	0	0	0	1	1	no
XLOC_000232	AAEL016900	supercont1.1006:223342-223415	ax_carc	ax_mg	NOTEST	0	0	0	0	1	1	no
XLOC_000233	AAEL016901	supercont1.1006:225791-225863	ax_carc	ax_mg	NOTEST	0	0	0	0	1	1	no
XLOC_000234	AAEL016902	supercont1.1006:225946-226019	ax_carc	ax_mg	NOTEST	0	0	0	0	1	1	no
XLOC_000235	AAEL017409	supercont1.1006:271294-272135	ax_carc	ax_mg	NOTEST	0.795722	1.07399	0.432643	0	1	1	no
XLOC_000236	AAEL014101	supercont1.1006:292604-309174	ax_carc	ax_mg	NOTEST	0	0	0	0	1	1	no
XLOC_000237	AAEL014102	supercont1.1007:11257-202874	ax_carc	ax_mg	OK	4.07627	0.687473	-2.56788	-0.978156	0.24425	0.397053	no
XLOC_000238	AAEL018463	supercont1.1007:11257-202874	ax_carc	ax_mg	NOTEST	0	0	0	0	1	1	no
XLOC_000239	AAEL018490	supercont1.1007:11257-202874	ax_carc	ax_mg	NOTEST	0	0	0	0	1	1	no
XLOC_000240	AAEL014111	supercont1.1008:75174-95042	ax_carc	ax_mg	OK	17.3671	14.1193	-0.298686	-0.359887	0.5229	0.664739	no
XLOC_000241	AAEL014105	supercont1.1008:98940-105327	ax_carc	ax_mg	OK	3.94045	4.69921	0.254059	0.329498	0.55955	0.6956	no
XLOC_000242	AAEL014112	supercont1.1008:110686-135988	ax_carc	ax_mg	NOTEST	0.826434	0.555835	-0.572243	0	1	1	no
XLOC_000243	AAEL014103	supercont1.1008:136657-229530	ax_carc	ax_mg	NOTEST	0.32746	0	-inf	0	1	1	no
XLOC_000244	AAEL014110	supercont1.1008:301982-315600	ax_carc	ax_mg	OK	13.3279	20.5922	0.627653	0.913894	0.111	0.234819	no
XLOC_000245	AAEL014104	supercont1.1008:49518-64988	ax_carc	ax_mg	OK	8.43182	4.20988	-1.00207	-1.34401	0.02065	0.0642533	no
XLOC_000246	AAEL014107	supercont1.1008:75174-95042	ax_carc	ax_mg	OK	8.71396	5.90564	-0.561236	-0.466342	0.40745	0.56115	no
XLOC_000247	AAEL014109	supercont1.1008:136657-229530	ax_carc	ax_mg	OK	3.7206	0.255906	-3.86185	-1.77066	0.02055	0.0640073	no
XLOC_000248	AAEL014106	supercont1.1008:136657-229530	ax_carc	ax_mg	OK	5.2045	4.55235	-0.19315	-0.208985	0.7058	0.80847	no
XLOC_000249	AAEL014113	supercont1.1008:264365-265106	ax_carc	ax_mg	OK	52.6744	0.29171	-7.49642	-3.27004	0.24815	0.399729	no
XLOC_000250	AAEL014108	supercont1.1008:271597-285340	ax_carc	ax_mg	OK	6.63923	0.173665	-5.25663	-1.59145	0.156	0.294937	no
XLOC_000251	AAEL014115	supercont1.1009:215639-217436	ax_carc	ax_mg	NOTEST	0	0	0	0	1	1	no
XLOC_000252	AAEL014114	supercont1.1009:260264-271155	ax_carc	ax_mg	OK	3.56468	3.45122	-0.046666	-0.060561	0.91285	0.946519	no
XLOC_000253	AAEL016314	supercont1.101:101999-102071	ax_carc	ax_mg	NOTEST	0	0	0	0	1	1	no
XLOC_000254	AAEL003937	supercont1.101:116352-173269	ax_carc	ax_mg	OK	4.23631	1.71444	-1.30507	-1.59228	0.0078	0.029284	yes
XLOC_000255	AAEL017170	supercont1.101:116352-173269	ax_carc	ax_mg	NOTEST	0	0	0	0	1	1	no
XLOC_000256	AAEL003931,AAEL003941	supercont1.101:265772-311033	ax_carc	ax_mg	OK	39.3708	1.17653	-5.06452	-2.62519	5e-05	0.000398241	yes
XLOC_000257	AAEL003928	supercont1.101:490823-522498	ax_carc	ax_mg	OK	13.2465	16.8578	0.347811	0.51543	0.38475	0.539442	no
XLOC_000258	AAEL003935	supercont1.101:615016-617104	ax_carc	ax_mg	OK	3.87916	4.37341	0.173016	0.238302	0.6787	0.788984	no
XLOC_000259	-	supercont1.101:873943-874143	ax_carc	ax_mg	OK	17.3607	64.827	1.90077	1.86995	0.0921	0.205925	no
XLOC_000260	AAEL003944	supercont1.101:937103-939077	ax_carc	ax_mg	OK	14.6232	16.1073	0.139454	0.191144	0.73995	0.83268	no
XLOC_000261	AAEL003929	supercont1.101:964167-965271	ax_carc	ax_mg	OK	4.10242	6.38855	0.639013	0.738526	0.1926	0.340889	no
XLOC_000262	AAEL003927	supercont1.101:979755-980361	ax_carc	ax_mg	NOTEST	0.348978	0.344289	-0.0195122	0	1	1	no
XLOC_000263	-	supercont1.101:1452187-1513793	ax_carc	ax_mg	OK	77.0269	16.2194	-2.24764	-2.60891	0.09395	0.209055	no
XLOC_000264	-	supercont1.101:1513945-1524311	ax_carc	ax_mg	OK	29.2741	30.0047	0.0355632	0.0670661	0.8992	0.938045	no
XLOC_000265	AAEL003932,AAEL003947	supercont1.101:1524676-1567932	ax_carc	ax_mg	OK	6.10127	4.20977	-0.535367	-0.703845	0.20725	0.358197	no
XLOC_000266	AAEL003946	supercont1.101:1644322-1683477	ax_carc	ax_mg	OK	33.2541	39.1673	0.23612	0.0998822	0.86095	0.913536	no
XLOC_000267	AAEL003938	supercont1.101:1691713-1693226	ax_carc	ax_mg	OK	16.0921	15.1982	-0.0824505	-0.121534	0.82695	0.891755	no
XLOC_000268	-	supercont1.101:1706523-1725630	ax_carc	ax_mg	OK	262.241	213.542	-0.296377	-0.355044	0.54315	0.681934	no
XLOC_000269	AAEL003924	supercont1.101:1726180-1735752	ax_carc	ax_mg	OK	70.9566	54.2911	-0.386222	-0.486777	0.39905	0.553143	no
XLOC_000270	AAEL003936	supercont1.101:1837831-1838634	ax_carc	ax_mg	OK	236.01	2.5963	-6.50625	-5.85832	5e-05	0.000398241	yes
XLOC_000271	AAEL003940	supercont1.101:1847472-1851309	ax_carc	ax_mg	OK	2.86386	5.63188	0.975657	1.08007	0.0598	0.147667	no
XLOC_000272	AAEL017464	supercont1.101:1873308-1877154	ax_carc	ax_mg	OK	414.108	8.18034	-5.6617	-6.46403	5e-05	0.000398241	yes
XLOC_000273	AAEL017850	supercont1.101:1913419-1913631	ax_carc	ax_mg	NOTEST	0	0	0	0	1	1	no
XLOC_000274	AAEL003934	supercont1.101:328147-337265	ax_carc	ax_mg	NOTEST	0.509247	0.0930006	-2.45305	0	1	1	no
XLOC_000275	AAEL003925	supercont1.101:358530-361264	ax_carc	ax_mg	NOTEST	0	0	0	0	1	1	no
XLOC_000276	AAEL003926	supercont1.101:534001-539686	ax_carc	ax_mg	OK	2.32059	5.26485	1.1819	1.59673	0.006	0.0236632	yes
XLOC_000277	AAEL003923	supercont1.101:549102-606140	ax_carc	ax_mg	OK	5.20296	10.6793	1.03741	1.45795	0.01185	0.0412274	yes
XLOC_000278	AAEL003933	supercont1.101:651652-797316	ax_carc	ax_mg	OK	29.3472	7.13925	-2.03938	-2.79051	5e-05	0.000398241	yes
XLOC_000279	-	supercont1.101:797401-798155	ax_carc	ax_mg	OK	138.921	51.7465	-1.42473	-1.35391	0.02945	0.0852024	no
XLOC_000280	AAEL003943	supercont1.101:945836-946124	ax_carc	ax_mg	NOTEST	0.823862	0	-inf	0	1	1	no
XLOC_000281	AAEL003942	supercont1.101:980406-987978	ax_carc	ax_mg	OK	2409.81	3013.9	0.322714	0.421014	0.4307	0.582608	no
XLOC_000282	AAEL003930	supercont1.101:1325327-1363462	ax_carc	ax_mg	OK	3.88867	2.68159	-0.536184	-0.556236	0.331	0.485713	no
XLOC_000283	AAEL003945	supercont1.101:1623320-1638457	ax_carc	ax_mg	OK	7.25081	10.1987	0.49217	0.671099	0.2452	0.397471	no
XLOC_000284	AAEL003939	supercont1.101:1644322-1683477	ax_carc	ax_mg	OK	8.94395	17.7584	0.989516	1.32997	0.02185	0.0671861	no
XLOC_000285	AAEL017748	supercont1.101:1912165-1912360	ax_carc	ax_mg	NOTEST	0	0	0	0	1	1	no
XLOC_000286	AAEL018604	supercont1.1010:38890-38994	ax_carc	ax_mg	NOTEST	0	0	0	0	1	1	no
XLOC_000287	AAEL018372	supercont1.1010:360143-360286	ax_carc	ax_mg	NOTEST	0	0	0	0	1	1	no
XLOC_000288	AAEL017968	supercont1.1010:221362-221442	ax_carc	ax_mg	NOTEST	0	0	0	0	1	1	no
XLOC_000289	AAEL018540	supercont1.1010:373746-373838	ax_carc	ax_mg	NOTEST	0	0	0	0	1	1	no
XLOC_000290	AAEL014125	supercont1.1011:162823-174541	ax_carc	ax_mg	NOTEST	1.02986	0	-inf	0	1	1	no
XLOC_000291	AAEL014127	supercont1.1012:42255-43025	ax_carc	ax_mg	NOTEST	0	0	0	0	1	1	no
XLOC_000292	AAEL014128	supercont1.1012:197570-198845	ax_carc	ax_mg	NOTEST	0	0.102571	inf	0	1	1	no
XLOC_000293	AAEL014126	supercont1.1012:215785-216308	ax_carc	ax_mg	NOTEST	0	0	0	0	1	1	no
XLOC_000294	AAEL016903	supercont1.1012:309970-310041	ax_carc	ax_mg	NOTEST	0	0	0	0	1	1	no
XLOC_000295	AAEL014129	supercont1.1013:247028-303269	ax_carc	ax_mg	NOTEST	1.16778	0	-inf	0	1	1	no
XLOC_000296	AAEL014131	supercont1.1014:50474-67507	ax_carc	ax_mg	NOTEST	0.728993	0	-inf	0	1	1	no
XLOC_000297	AAEL014133	supercont1.1014:86165-88415	ax_carc	ax_mg	NOTEST	1.67411	0.512439	-1.70794	0	1	1	no
XLOC_000298	AAEL014130	supercont1.1014:248963-259822	ax_carc	ax_mg	OK	8.83748	5.58612	-0.66179	-0.76916	0.17645	0.321842	no
XLOC_000299	AAEL014132	supercont1.1014:101601-144972	ax_carc	ax_mg	OK	0.549273	22.1063	5.33079	4.87567	0.0003	0.001924	yes
XLOC_000300	AAEL014134	supercont1.1014:248963-259822	ax_carc	ax_mg	OK	2.97201	1.01479	-1.55026	-1.12041	0.05935	0.146843	no
XLOC_000301	-	supercont1.1015:42330-86497	ax_carc	ax_mg	OK	97.3524	13.1937	-2.88337	-7.34748	0.2499	0.401019	no
XLOC_000302	-	supercont1.1015:86708-125612	ax_carc	ax_mg	OK	76.5488	4.78066	-4.0011	-4.6719	0.15135	0.289371	no
XLOC_000303	-	supercont1.1015:127911-155087	ax_carc	ax_mg	OK	138.7	0	-inf	nan	5e-05	0.000398241	yes
XLOC_000304	AAEL014135	supercont1.1015:161049-214681	ax_carc	ax_mg	OK	3.71675	0.0941721	-5.3026	-1.24203	0.0823	0.189029	no
XLOC_000305	AAEL014136	supercont1.1015:161049-214681	ax_carc	ax_mg	OK	6.0065	0	-inf	nan	0.0899	0.202198	no
XLOC_000306	AAEL014139	supercont1.1016:170326-184356	ax_carc	ax_mg	OK	5.46194	0	-inf	nan	5e-05	0.000398241	yes
XLOC_000307	AAEL014137	supercont1.1016:202312-219815	ax_carc	ax_mg	NOTEST	0.613858	0	-inf	0	1	1	no
XLOC_000308	AAEL014140	supercont1.1016:230030-241575	ax_carc	ax_mg	OK	23.5905	1.01166	-4.54341	-3.95732	5e-05	0.000398241	yes
XLOC_000309	AAEL014141	supercont1.1016:284131-291292	ax_carc	ax_mg	OK	8.67302	0.834252	-3.37798	-3.48358	5e-05	0.000398241	yes
XLOC_000310	-	supercont1.1016:16101-28471	ax_carc	ax_mg	OK	78.6207	0	-inf	nan	5e-05	0.000398241	yes
XLOC_000311	AAEL014138	supercont1.1016:91774-93585	ax_carc	ax_mg	OK	47.7246	3.38627	-3.81696	-4.45335	5e-05	0.000398241	yes
XLOC_000312	-	supercont1.1017:6633-181288	ax_carc	ax_mg	NOTEST	2.36081	0	-inf	0	1	1	no
XLOC_000313	AAEL014144	supercont1.1018:187648-230257	ax_carc	ax_mg	OK	3.68844	0.28232	-3.70761	-1.11996	0.05535	0.139207	no
XLOC_000314	AAEL014142	supercont1.1018:187648-230257	ax_carc	ax_mg	OK	4.81247	8.41367	0.805958	0.762687	0.18475	0.331214	no
XLOC_000315	AAEL014143	supercont1.1018:298231-299356	ax_carc	ax_mg	NOTEST	0.360342	0	-inf	0	1	1	no
XLOC_000316	AAEL014145	supercont1.1019:241574-248105	ax_carc	ax_mg	OK	6.02615	2.7865	-1.11278	-1.27288	0.03065	0.0879504	no
XLOC_000317	AAEL014148	supercont1.1019:249320-250913	ax_carc	ax_mg	NOTEST	1.7487	1.97121	0.172804	0	1	1	no
XLOC_000318	AAEL014151	supercont1.1019:4297-38155	ax_carc	ax_mg	NOTEST	0.14409	0	-inf	0	1	1	no
XLOC_000319	AAEL014152	supercont1.1019:98874-122395	ax_carc	ax_mg	OK	6.78285	0.193977	-5.12794	-3.86151	0.0006	0.00346878	yes
XLOC_000320	AAEL014146	supercont1.1019:131369-133809	ax_carc	ax_mg	OK	15.5242	15.2813	-0.0227464	-0.0337511	0.94835	0.968056	no
XLOC_000321	AAEL017447	supercont1.1019:172300-210741	ax_carc	ax_mg	OK	79.8022	79.8054	5.79626e-05	7.55392e-05	0.99985	1	no
XLOC_000322	AAEL014147	supercont1.1019:210914-213857	ax_carc	ax_mg	OK	4.23394	2.49826	-0.761075	-0.973221	0.08845	0.199762	no
XLOC_000323	AAEL014149	supercont1.1019:234109-238864	ax_carc	ax_mg	OK	4.11626	1.6586	-1.31137	-1.55835	0.0087	0.03202	yes
XLOC_000324	AAEL014150,AAEL017062	supercont1.1019:255434-286718	ax_carc	ax_mg	NOTEST	2.19796	1.58972	-0.467395	0	1	1	no
XLOC_000325	AAEL003978	supercont1.102:180792-246155	ax_carc	ax_mg	OK	2.09441	4.65153	1.15116	1.34722	0.0172	0.0556112	no
XLOC_000326	AAEL016315	supercont1.102:283573-283646	ax_carc	ax_mg	NOTEST	0	0	0	0	1	1	no
XLOC_000327	AAEL016316	supercont1.102:737725-737797	ax_carc	ax_mg	NOTEST	0	0	0	0	1	1	no
XLOC_000328	AAEL003972	supercont1.102:860558-878869	ax_carc	ax_mg	OK	58.6353	52.0323	-0.172361	-0.0633745	0.8775	0.924326	no
XLOC_000329	AAEL003973	supercont1.102:884993-920265	ax_carc	ax_mg	OK	17.177	17.5949	0.0346821	0.0510334	0.92755	0.955508	no
XLOC_000330	AAEL003948	supercont1.102:1345410-1345903	ax_carc	ax_mg	NOTEST	0	0.251195	inf	0	1	1	no
XLOC_000331	AAEL003951,AAEL003962,AAEL003974	supercont1.102:1394838-1411341	ax_carc	ax_mg	OK	12.0222	12.6641	0.075045	0.0889459	0.86635	0.916823	no
XLOC_000332	AAEL003970	supercont1.102:2039706-2073186	ax_carc	ax_mg	OK	83.8556	320.859	1.93596	2.30587	5e-05	0.000398241	yes
XLOC_000333	AAEL003950	supercont1.102:2143849-2172591	ax_carc	ax_mg	OK	3.3658	0.590048	-2.51205	-2.49455	0.00135	0.00687401	yes
XLOC_000334	AAEL003955	supercont1.102:2213852-2246701	ax_carc	ax_mg	OK	22.4128	17.6351	-0.345876	-0.483989	0.38645	0.541019	no
XLOC_000335	AAEL003961	supercont1.102:2302226-2319182	ax_carc	ax_mg	OK	24.758	11.9471	-1.05124	-1.51521	0.00855	0.0315636	yes
XLOC_000336	AAEL003958	supercont1.102:2581610-2625206	ax_carc	ax_mg	NOTEST	0.0552676	0	-inf	0	1	1	no
XLOC_000337	AAEL003975	supercont1.102:2650510-2652558	ax_carc	ax_mg	OK	6.12354	8.32993	0.443937	0.624733	0.2666	0.417429	no
XLOC_000338	AAEL017950	supercont1.102:180792-246155	ax_carc	ax_mg	NOTEST	0	0	0	0	1	1	no
XLOC_000339	AAEL017661	supercont1.102:180792-246155	ax_carc	ax_mg	NOTEST	0	0	0	0	1	1	no
XLOC_000340	AAEL017923	supercont1.102:180792-246155	ax_carc	ax_mg	NOTEST	0	0	0	0	1	1	no
XLOC_000341	AAEL017847	supercont1.102:180792-246155	ax_carc	ax_mg	NOTEST	0	0	0	0	1	1	no
XLOC_000342	AAEL017779	supercont1.102:180792-246155	ax_carc	ax_mg	NOTEST	0	0	0	0	1	1	no
XLOC_000343	AAEL017781	supercont1.102:247522-247637	ax_carc	ax_mg	NOTEST	10.8431	0	-inf	0	1	1	no
XLOC_000344	AAEL017787	supercont1.102:249229-249344	ax_carc	ax_mg	NOTEST	0	0	0	0	1	1	no
XLOC_000345	AAEL017963	supercont1.102:249661-249776	ax_carc	ax_mg	NOTEST	0	0	0	0	1	1	no
XLOC_000346	AAEL017632	supercont1.102:250087-250202	ax_carc	ax_mg	NOTEST	0	0	0	0	1	1	no
XLOC_000347	AAEL017831	supercont1.102:250512-250627	ax_carc	ax_mg	NOTEST	0	0	0	0	1	1	no
XLOC_000348	AAEL017594	supercont1.102:250925-251040	ax_carc	ax_mg	NOTEST	0	0	0	0	1	1	no
XLOC_000349	AAEL017867	supercont1.102:251338-251453	ax_carc	ax_mg	NOTEST	0	0	0	0	1	1	no
XLOC_000350	AAEL017892	supercont1.102:251769-251884	ax_carc	ax_mg	NOTEST	0	0	0	0	1	1	no
XLOC_000351	AAEL017870	supercont1.102:252200-252315	ax_carc	ax_mg	NOTEST	0	0	0	0	1	1	no
XLOC_000352	AAEL017650	supercont1.102:252631-252746	ax_carc	ax_mg	NOTEST	0	0	0	0	1	1	no
XLOC_000353	AAEL017884	supercont1.102:253062-253177	ax_carc	ax_mg	NOTEST	0	0	0	0	1	1	no
XLOC_000354	AAEL017731	supercont1.102:253493-253608	ax_carc	ax_mg	NOTEST	0	0	0	0	1	1	no
XLOC_000355	AAEL017947	supercont1.102:253924-254039	ax_carc	ax_mg	NOTEST	0	0	0	0	1	1	no
XLOC_000356	AAEL017917	supercont1.102:254355-254470	ax_carc	ax_mg	NOTEST	0	0	0	0	1	1	no
XLOC_000357	AAEL017595	supercont1.102:254786-254901	ax_carc	ax_mg	NOTEST	0	0	0	0	1	1	no
XLOC_000358	AAEL017701	supercont1.102:255217-255332	ax_carc	ax_mg	NOTEST	0	0	0	0	1	1	no
XLOC_000359	AAEL017723	supercont1.102:255648-255763	ax_carc	ax_mg	NOTEST	0	0	0	0	1	1	no
XLOC_000360	AAEL017746	supercont1.102:256079-256194	ax_carc	ax_mg	NOTEST	0	0	0	0	1	1	no
XLOC_000361	AAEL017698	supercont1.102:256510-256625	ax_carc	ax_mg	NOTEST	0	0	0	0	1	1	no
XLOC_000362	AAEL017753	supercont1.102:256941-257056	ax_carc	ax_mg	NOTEST	0	0	0	0	1	1	no
XLOC_000363	AAEL017713	supercont1.102:257372-257487	ax_carc	ax_mg	NOTEST	0	0	0	0	1	1	no
XLOC_000364	AAEL017946	supercont1.102:257803-257918	ax_carc	ax_mg	NOTEST	0	0	0	0	1	1	no
XLOC_000365	AAEL017821	supercont1.102:258234-258349	ax_carc	ax_mg	NOTEST	0	0	0	0	1	1	no
XLOC_000366	AAEL017662	supercont1.102:258665-258780	ax_carc	ax_mg	NOTEST	0	0	0	0	1	1	no
XLOC_000367	AAEL017952	supercont1.102:259096-259211	ax_carc	ax_mg	NOTEST	0	0	0	0	1	1	no
XLOC_000368	AAEL017770	supercont1.102:259527-259642	ax_carc	ax_mg	NOTEST	0	0	0	0	1	1	no
XLOC_000369	AAEL017797	supercont1.102:259958-260073	ax_carc	ax_mg	NOTEST	0	0	0	0	1	1	no
XLOC_000370	AAEL017869	supercont1.102:260389-260504	ax_carc	ax_mg	NOTEST	0	0	0	0	1	1	no
XLOC_000371	AAEL017577	supercont1.102:260820-260935	ax_carc	ax_mg	NOTEST	0	0	0	0	1	1	no
XLOC_000372	AAEL017709	supercont1.102:261251-261366	ax_carc	ax_mg	NOTEST	0	0	0	0	1	1	no
XLOC_000373	AAEL017846	supercont1.102:261682-261797	ax_carc	ax_mg	NOTEST	0	0	0	0	1	1	no
XLOC_000374	AAEL017697	supercont1.102:262113-262228	ax_carc	ax_mg	NOTEST	0	0	0	0	1	1	no
XLOC_000375	AAEL017732	supercont1.102:262544-262659	ax_carc	ax_mg	NOTEST	0	0	0	0	1	1	no
XLOC_000376	AAEL017970	supercont1.102:262975-263090	ax_carc	ax_mg	NOTEST	0	0	0	0	1	1	no
XLOC_000377	AAEL017693	supercont1.102:263406-263521	ax_carc	ax_mg	NOTEST	0	0	0	0	1	1	no
XLOC_000378	AAEL017911	supercont1.102:263836-263948	ax_carc	ax_mg	NOTEST	0	0	0	0	1	1	no
XLOC_000379	AAEL017725	supercont1.102:264264-264379	ax_carc	ax_mg	NOTEST	0	0	0	0	1	1	no
XLOC_000380	AAEL017775	supercont1.102:264695-264810	ax_carc	ax_mg	NOTEST	0	0	0	0	1	1	no
XLOC_000381	AAEL017924	supercont1.102:265126-265241	ax_carc	ax_mg	NOTEST	0	0	0	0	1	1	no
XLOC_000382	AAEL017949	supercont1.102:265557-265672	ax_carc	ax_mg	NOTEST	0	0	0	0	1	1	no
XLOC_000383	AAEL017849	supercont1.102:265988-266103	ax_carc	ax_mg	NOTEST	0	0	0	0	1	1	no
XLOC_000384	AAEL017830	supercont1.102:266419-266534	ax_carc	ax_mg	NOTEST	0	0	0	0	1	1	no
XLOC_000385	AAEL017634	supercont1.102:266850-266965	ax_carc	ax_mg	NOTEST	0	0	0	0	1	1	no
XLOC_000386	AAEL017961	supercont1.102:267282-267397	ax_carc	ax_mg	NOTEST	0	0	0	0	1	1	no
XLOC_000387	AAEL017919	supercont1.102:267713-267828	ax_carc	ax_mg	NOTEST	0	0	0	0	1	1	no
XLOC_000388	AAEL017640	supercont1.102:268144-268259	ax_carc	ax_mg	NOTEST	0	0	0	0	1	1	no
XLOC_000389	AAEL017667	supercont1.102:268575-268690	ax_carc	ax_mg	NOTEST	0	0	0	0	1	1	no
XLOC_000390	AAEL017945	supercont1.102:269006-269121	ax_carc	ax_mg	NOTEST	0	0	0	0	1	1	no
XLOC_000391	AAEL017729	supercont1.102:269437-269552	ax_carc	ax_mg	NOTEST	0	0	0	0	1	1	no
XLOC_000392	AAEL017672	supercont1.102:269868-269983	ax_carc	ax_mg	NOTEST	0	0	0	0	1	1	no
XLOC_000393	AAEL017627	supercont1.102:270299-270414	ax_carc	ax_mg	NOTEST	0	0	0	0	1	1	no
XLOC_000394	AAEL017641	supercont1.102:270730-270845	ax_carc	ax_mg	NOTEST	0	0	0	0	1	1	no
XLOC_000395	AAEL017828	supercont1.102:271160-271275	ax_carc	ax_mg	NOTEST	0	0	0	0	1	1	no
XLOC_000396	AAEL017938	supercont1.102:271590-271705	ax_carc	ax_mg	NOTEST	0	0	0	0	1	1	no
XLOC_000397	AAEL017966	supercont1.102:272021-272136	ax_carc	ax_mg	NOTEST	0	0	0	0	1	1	no
XLOC_000398	AAEL017942	supercont1.102:272452-272567	ax_carc	ax_mg	NOTEST	0	0	0	0	1	1	no
XLOC_000399	AAEL017789	supercont1.102:272882-272997	ax_carc	ax_mg	NOTEST	0	0	0	0	1	1	no
XLOC_000400	AAEL017829	supercont1.102:273313-273428	ax_carc	ax_mg	NOTEST	0	0	0	0	1	1	no
XLOC_000401	AAEL017658	supercont1.102:273744-273859	ax_carc	ax_mg	NOTEST	0	0	0	0	1	1	no
XLOC_000402	AAEL017656	supercont1.102:274173-274288	ax_carc	ax_mg	NOTEST	0	0	0	0	1	1	no
XLOC_000403	AAEL017962	supercont1.102:274604-274719	ax_carc	ax_mg	NOTEST	0	0	0	0	1	1	no
XLOC_000404	AAEL017747	supercont1.102:275035-275150	ax_carc	ax_mg	NOTEST	0	0	0	0	1	1	no
XLOC_000405	AAEL017705	supercont1.102:275466-275581	ax_carc	ax_mg	NOTEST	0	0	0	0	1	1	no
XLOC_000406	AAEL017636	supercont1.102:275897-276012	ax_carc	ax_mg	NOTEST	0	0	0	0	1	1	no
XLOC_000407	AAEL017812	supercont1.102:276328-276443	ax_carc	ax_mg	NOTEST	0	0	0	0	1	1	no
XLOC_000408	AAEL017801	supercont1.102:276762-276877	ax_carc	ax_mg	NOTEST	0	0	0	0	1	1	no
XLOC_000409	AAEL017795	supercont1.102:277644-277759	ax_carc	ax_mg	NOTEST	0	0	0	0	1	1	no
XLOC_000410	AAEL017943	supercont1.102:278535-278650	ax_carc	ax_mg	NOTEST	0	0	0	0	1	1	no
XLOC_000411	AAEL017756	supercont1.102:279867-279982	ax_carc	ax_mg	NOTEST	0	0	0	0	1	1	no
XLOC_000412	AAEL017794	supercont1.102:280298-280414	ax_carc	ax_mg	NOTEST	0	0	0	0	1	1	no
XLOC_000413	AAEL017936	supercont1.102:280730-280845	ax_carc	ax_mg	NOTEST	0	0	0	0	1	1	no
XLOC_000414	AAEL017582	supercont1.102:281161-281276	ax_carc	ax_mg	NOTEST	0	0	0	0	1	1	no
XLOC_000415	AAEL017765	supercont1.102:281592-281707	ax_carc	ax_mg	NOTEST	0	0	0	0	1	1	no
XLOC_000416	AAEL017660	supercont1.102:282023-282138	ax_carc	ax_mg	NOTEST	0	0	0	0	1	1	no
XLOC_000417	AAEL017734	supercont1.102:295458-295573	ax_carc	ax_mg	NOTEST	0	0	0	0	1	1	no
XLOC_000418	AAEL017890	supercont1.102:295889-296004	ax_carc	ax_mg	NOTEST	0	0	0	0	1	1	no
XLOC_000419	AAEL017837	supercont1.102:296320-296435	ax_carc	ax_mg	NOTEST	0	0	0	0	1	1	no
XLOC_000420	AAEL017895	supercont1.102:296751-296866	ax_carc	ax_mg	NOTEST	0	0	0	0	1	1	no
XLOC_000421	AAEL017699	supercont1.102:297181-297296	ax_carc	ax_mg	NOTEST	0	0	0	0	1	1	no
XLOC_000422	AAEL017643	supercont1.102:297612-297727	ax_carc	ax_mg	NOTEST	0	0	0	0	1	1	no
XLOC_000423	AAEL017776	supercont1.102:298043-298159	ax_carc	ax_mg	NOTEST	0	0	0	0	1	1	no
XLOC_000424	AAEL017754	supercont1.102:298475-298590	ax_carc	ax_mg	NOTEST	0	0	0	0	1	1	no
XLOC_000425	AAEL017886	supercont1.102:298906-299021	ax_carc	ax_mg	NOTEST	0	0	0	0	1	1	no
XLOC_000426	AAEL017844	supercont1.102:299337-299452	ax_carc	ax_mg	NOTEST	0	0	0	0	1	1	no
XLOC_000427	AAEL017750	supercont1.102:299768-299883	ax_carc	ax_mg	NOTEST	0	0	0	0	1	1	no
XLOC_000428	AAEL017619	supercont1.102:300199-300314	ax_carc	ax_mg	NOTEST	0	0	0	0	1	1	no
XLOC_000429	AAEL017859	supercont1.102:300630-300745	ax_carc	ax_mg	NOTEST	0	0	0	0	1	1	no
XLOC_000430	AAEL017910	supercont1.102:301063-301178	ax_carc	ax_mg	NOTEST	0	0	0	0	1	1	no
XLOC_000431	AAEL017668	supercont1.102:301493-301608	ax_carc	ax_mg	NOTEST	0	0	0	0	1	1	no
XLOC_000432	AAEL017621	supercont1.102:301923-302038	ax_carc	ax_mg	NOTEST	0	0	0	0	1	1	no
XLOC_000433	AAEL017653	supercont1.102:302354-302469	ax_carc	ax_mg	NOTEST	0	0	0	0	1	1	no
XLOC_000434	AAEL017836	supercont1.102:302785-302900	ax_carc	ax_mg	NOTEST	0	0	0	0	1	1	no
XLOC_000435	AAEL017897	supercont1.102:303216-303331	ax_carc	ax_mg	NOTEST	0	0	0	0	1	1	no
XLOC_000436	AAEL017862	supercont1.102:303647-303762	ax_carc	ax_mg	NOTEST	0	0	0	0	1	1	no
XLOC_000437	AAEL017586	supercont1.102:304078-304193	ax_carc	ax_mg	NOTEST	0	0	0	0	1	1	no
XLOC_000438	AAEL017736	supercont1.102:304509-304624	ax_carc	ax_mg	NOTEST	0	0	0	0	1	1	no
XLOC_000439	AAEL017648	supercont1.102:304934-305049	ax_carc	ax_mg	NOTEST	0	0	0	0	1	1	no
XLOC_000440	AAEL017704	supercont1.102:305365-305480	ax_carc	ax_mg	NOTEST	0	0	0	0	1	1	no
XLOC_000441	AAEL017808	supercont1.102:305796-305911	ax_carc	ax_mg	NOTEST	0	0	0	0	1	1	no
XLOC_000442	AAEL017882	supercont1.102:306223-306338	ax_carc	ax_mg	NOTEST	0	0	0	0	1	1	no
XLOC_000443	AAEL017817	supercont1.102:306654-306769	ax_carc	ax_mg	NOTEST	0	0	0	0	1	1	no
XLOC_000444	AAEL017768	supercont1.102:307085-307200	ax_carc	ax_mg	NOTEST	0	0	0	0	1	1	no
XLOC_000445	AAEL017630	supercont1.102:307516-307631	ax_carc	ax_mg	NOTEST	0	0	0	0	1	1	no
XLOC_000446	AAEL017848	supercont1.102:307947-308062	ax_carc	ax_mg	NOTEST	0	0	0	0	1	1	no
XLOC_000447	AAEL017718	supercont1.102:308378-308493	ax_carc	ax_mg	NOTEST	0	0	0	0	1	1	no
XLOC_000448	AAEL017655	supercont1.102:308809-308924	ax_carc	ax_mg	NOTEST	0	0	0	0	1	1	no
XLOC_000449	AAEL017807	supercont1.102:309239-309354	ax_carc	ax_mg	NOTEST	0	0	0	0	1	1	no
XLOC_000450	AAEL017642	supercont1.102:309669-309784	ax_carc	ax_mg	NOTEST	0	0	0	0	1	1	no
XLOC_000451	AAEL017792	supercont1.102:310101-310216	ax_carc	ax_mg	NOTEST	0	0	0	0	1	1	no
XLOC_000452	AAEL017954	supercont1.102:310532-310647	ax_carc	ax_mg	NOTEST	0	0	0	0	1	1	no
XLOC_000453	AAEL017604	supercont1.102:310962-311077	ax_carc	ax_mg	NOTEST	0	0	0	0	1	1	no
XLOC_000454	AAEL017695	supercont1.102:311392-311507	ax_carc	ax_mg	NOTEST	0	0	0	0	1	1	no
XLOC_000455	AAEL017682	supercont1.102:311823-311938	ax_carc	ax_mg	NOTEST	0	0	0	0	1	1	no
XLOC_000456	AAEL017861	supercont1.102:312254-312369	ax_carc	ax_mg	NOTEST	0	0	0	0	1	1	no
XLOC_000457	AAEL017922	supercont1.102:312685-312800	ax_carc	ax_mg	NOTEST	0	0	0	0	1	1	no
XLOC_000458	AAEL017689	supercont1.102:313116-313231	ax_carc	ax_mg	NOTEST	0	0	0	0	1	1	no
XLOC_000459	AAEL017932	supercont1.102:313547-313662	ax_carc	ax_mg	NOTEST	0	0	0	0	1	1	no
XLOC_000460	AAEL017865	supercont1.102:313977-314092	ax_carc	ax_mg	NOTEST	0	0	0	0	1	1	no
XLOC_000461	AAEL017778	supercont1.102:314407-314522	ax_carc	ax_mg	NOTEST	0	0	0	0	1	1	no
XLOC_000462	AAEL017839	supercont1.102:314838-314953	ax_carc	ax_mg	NOTEST	0	0	0	0	1	1	no
XLOC_000463	AAEL017584	supercont1.102:315269-315384	ax_carc	ax_mg	NOTEST	0	0	0	0	1	1	no
XLOC_000464	AAEL017669	supercont1.102:315700-315815	ax_carc	ax_mg	NOTEST	0	0	0	0	1	1	no
XLOC_000465	AAEL017665	supercont1.102:316131-316246	ax_carc	ax_mg	NOTEST	0	0	0	0	1	1	no
XLOC_000466	AAEL017680	supercont1.102:316562-316677	ax_carc	ax_mg	NOTEST	0	0	0	0	1	1	no
XLOC_000467	AAEL017783	supercont1.102:316995-317110	ax_carc	ax_mg	NOTEST	0	0	0	0	1	1	no
XLOC_000468	AAEL017726	supercont1.102:317877-317992	ax_carc	ax_mg	NOTEST	0	0	0	0	1	1	no
XLOC_000469	AAEL017690	supercont1.102:318308-318423	ax_carc	ax_mg	NOTEST	0	0	0	0	1	1	no
XLOC_000470	AAEL017677	supercont1.102:318738-318853	ax_carc	ax_mg	NOTEST	0	0	0	0	1	1	no
XLOC_000471	AAEL017793	supercont1.102:319169-319284	ax_carc	ax_mg	NOTEST	0	0	0	0	1	1	no
XLOC_000472	AAEL017613	supercont1.102:319599-319714	ax_carc	ax_mg	NOTEST	0	0	0	0	1	1	no
XLOC_000473	AAEL017722	supercont1.102:320030-320145	ax_carc	ax_mg	NOTEST	0	0	0	0	1	1	no
XLOC_000474	AAEL017611	supercont1.102:320462-320577	ax_carc	ax_mg	NOTEST	0	0	0	0	1	1	no
XLOC_000475	AAEL017633	supercont1.102:320994-321109	ax_carc	ax_mg	NOTEST	0	0	0	0	1	1	no
XLOC_000476	AAEL017727	supercont1.102:321407-321522	ax_carc	ax_mg	NOTEST	0	0	0	0	1	1	no
XLOC_000477	AAEL017760	supercont1.102:321820-321935	ax_carc	ax_mg	NOTEST	0	0	0	0	1	1	no
XLOC_000478	-	supercont1.102:748628-750912	ax_carc	ax_mg	OK	82.1104	60.1929	-0.447972	-0.53872	0.53	0.670835	no
XLOC_000479	AAEL003957	supercont1.102:780018-821430	ax_carc	ax_mg	OK	393.096	616.116	0.648322	0.814998	0.1568	0.295936	no
XLOC_000480	AAEL003976	supercont1.102:838306-853366	ax_carc	ax_mg	OK	69.7756	47.4139	-0.557412	-0.682846	0.24115	0.3948	no
XLOC_000481	AAEL003966	supercont1.102:923999-935420	ax_carc	ax_mg	OK	9.16616	0.282134	-5.02186	-3.17084	0.01155	0.0403648	yes
XLOC_000482	AAEL003953	supercont1.102:994029-1241956	ax_carc	ax_mg	OK	36.4805	103.238	1.50078	1.46199	0.00315	0.0138745	yes
XLOC_000483	AAEL016317	supercont1.102:994029-1241956	ax_carc	ax_mg	NOTEST	0	0	0	0	1	1	no
XLOC_000484	-	supercont1.102:1242709-1334999	ax_carc	ax_mg	OK	72.4291	43.5163	-0.735014	-0.523225	0.3692	0.524338	no
XLOC_000485	AAEL003967	supercont1.102:1367919-1370603	ax_carc	ax_mg	NOTEST	0.43793	2.28892	2.38589	0	1	1	no
XLOC_000486	AAEL003954	supercont1.102:1421373-1423706	ax_carc	ax_mg	OK	22.9424	93.3262	2.02427	2.89478	5e-05	0.000398241	yes
XLOC_000487	AAEL003971	supercont1.102:1440608-1442220	ax_carc	ax_mg	OK	5.92178	24.2509	2.03394	2.84571	5e-05	0.000398241	yes
XLOC_000488	AAEL003963	supercont1.102:1461966-1481128	ax_carc	ax_mg	OK	7.75203	4.66386	-0.733051	-0.952449	0.09115	0.204275	no
XLOC_000489	AAEL003965	supercont1.102:1515092-1535026	ax_carc	ax_mg	OK	26.0906	8.681	-1.58759	-2.00889	0.0002	0.0013579	yes
XLOC_000490	AAEL003952	supercont1.102:1566479-1692795	ax_carc	ax_mg	OK	121.251	57.9992	-1.06389	-1.00933	0.08175	0.188103	no
XLOC_000491	AAEL003969	supercont1.102:1733020-1781978	ax_carc	ax_mg	NOTEST	2.25615	0.309662	-2.8651	0	1	1	no
XLOC_000492	AAEL003960	supercont1.102:1895964-1909448	ax_carc	ax_mg	OK	3.59224	3.18239	-0.174775	-0.211391	0.6989	0.80359	no
XLOC_000493	AAEL003964	supercont1.102:1941046-1978522	ax_carc	ax_mg	OK	5.36506	4.30441	-0.317781	-0.455561	0.41995	0.572732	no
XLOC_000494	AAEL003956	supercont1.102:2091559-2093884	ax_carc	ax_mg	OK	0.36391	4.95543	3.76736	1.79619	0.0004	0.00246114	yes
XLOC_000495	AAEL003968	supercont1.102:2102837-2134003	ax_carc	ax_mg	OK	24.9886	17.0204	-0.554003	-0.786568	0.17765	0.323441	no
XLOC_000496	AAEL003949	supercont1.102:2189663-2208406	ax_carc	ax_mg	OK	9.57562	14.4215	0.590785	0.857181	0.12235	0.250075	no
XLOC_000497	AAEL003959	supercont1.102:2263187-2289642	ax_carc	ax_mg	OK	39.6272	44.3313	0.161836	0.23526	0.68885	0.796199	no
XLOC_000498	AAEL003977	supercont1.102:2319202-2341272	ax_carc	ax_mg	OK	12.199	19.2033	0.654594	0.804447	0.165	0.306911	no
XLOC_000499	AAEL014161	supercont1.1020:152302-166839	ax_carc	ax_mg	OK	40.5661	16.0841	-1.33464	-1.91136	0.00025	0.0016459	yes
XLOC_000500	AAEL014156	supercont1.1020:178144-201186	ax_carc	ax_mg	OK	0.576463	2.78394	2.27183	2.28114	0.00165	0.00813291	yes
XLOC_000501	AAEL014154	supercont1.1020:209290-210200	ax_carc	ax_mg	OK	2.62211	5.05888	0.94809	0.996782	0.09695	0.21356	no
XLOC_000502	AAEL014153,AAEL014157	supercont1.1020:280694-281337	ax_carc	ax_mg	OK	54.5663	252.349	2.20934	2.45474	0.00015	0.00105666	yes
XLOC_000503	-	supercont1.1020:291359-292182	ax_carc	ax_mg	OK	179.322	48.4406	-1.88827	-3.00497	0.2124	0.363912	no
XLOC_000504	AAEL014159	supercont1.1020:129953-150698	ax_carc	ax_mg	OK	2.36296	3.61681	0.614125	0.713207	0.222	0.374693	no
XLOC_000505	AAEL016904	supercont1.1020:167000-167072	ax_carc	ax_mg	NOTEST	0	0	0	0	1	1	no
XLOC_000506	AAEL014155,AAEL014158	supercont1.1020:217732-270915	ax_carc	ax_mg	OK	56.6239	135.332	1.25702	1.1735	0.0515	0.131761	no
XLOC_000507	AAEL014160	supercont1.1020:217732-270915	ax_carc	ax_mg	OK	8.94298	20.4159	1.19087	1.04524	0.06955	0.165954	no
XLOC_000508	AAEL016905	supercont1.1021:38684-38751	ax_carc	ax_mg	NOTEST	0	0	0	0	1	1	no
XLOC_000509	AAEL014162	supercont1.1022:210398-277819	ax_carc	ax_mg	OK	4.10801	1.42815	-1.52429	-1.35849	0.03425	0.0959826	no
XLOC_000510	AAEL014164,AAEL014165	supercont1.1023:16195-93585	ax_carc	ax_mg	OK	6.02063	5.8463	-0.0423895	-0.0388411	0.9412	0.963697	no
XLOC_000511	-	supercont1.1023:244595-256698	ax_carc	ax_mg	OK	27.9848	0	-inf	nan	0.00655	0.0254198	yes
XLOC_000512	AAEL014163	supercont1.1023:16195-93585	ax_carc	ax_mg	NOTEST	0.0664033	0	-inf	0	1	1	no
XLOC_000513	AAEL014167	supercont1.1024:4224-30200	ax_carc	ax_mg	NOTEST	1.0276	0.871775	-0.237252	0	1	1	no
XLOC_000514	AAEL014166	supercont1.1024:252278-262828	ax_carc	ax_mg	OK	2.77113	5.12193	0.886214	1.07899	0.0488	0.126297	no
XLOC_000515	AAEL014172	supercont1.1025:137147-158672	ax_carc	ax_mg	NOTEST	0.829927	0.107514	-2.94846	0	1	1	no
XLOC_000516	AAEL014169	supercont1.1025:213829-214691	ax_carc	ax_mg	OK	7.44284	8.65216	0.217206	0.165302	0.7781	0.859059	no
XLOC_000517	AAEL014171	supercont1.1025:234837-248703	ax_carc	ax_mg	OK	19.7898	43.5069	1.13648	1.38363	0.01305	0.0445059	yes
XLOC_000518	AAEL014170	supercont1.1025:218329-219606	ax_carc	ax_mg	OK	2.48213	8.27273	1.73678	1.95254	0.00255	0.0116912	yes
XLOC_000519	AAEL014168	supercont1.1025:248869-268297	ax_carc	ax_mg	OK	7.96797	3.47903	-1.19553	-1.66194	0.004	0.0169354	yes
XLOC_000520	AAEL014176	supercont1.1026:139066-141387	ax_carc	ax_mg	OK	4.70617	7.6256	0.696299	0.930981	0.11375	0.238812	no
XLOC_000521	AAEL014174	supercont1.1026:149883-163443	ax_carc	ax_mg	NOTEST	0	0	0	0	1	1	no
XLOC_000522	AAEL014175	supercont1.1026:165940-225790	ax_carc	ax_mg	OK	10.9514	3.00668	-1.86487	-1.35883	0.02635	0.0779189	no
XLOC_000523	AAEL014173	supercont1.1026:225904-237101	ax_carc	ax_mg	OK	9.04937	0.953102	-3.24711	-2.34143	0.01425	0.0477681	yes
XLOC_000524	AAEL016906	supercont1.1026:291762-291833	ax_carc	ax_mg	NOTEST	0	0	0	0	1	1	no
XLOC_000525	AAEL014178	supercont1.1027:61-3129	ax_carc	ax_mg	OK	5.87534	3.38127	-0.797109	-1.16313	0.046	0.120698	no
XLOC_000526	AAEL014177	supercont1.1027:16889-39027	ax_carc	ax_mg	OK	26.488	43.7469	0.72384	1.03378	0.0592	0.146575	no
XLOC_000527	AAEL014181	supercont1.1028:4505-71195	ax_carc	ax_mg	OK	8.33947	2.33314	-1.83768	-2.51509	5e-05	0.000398241	yes
XLOC_000528	AAEL014185,AAEL017419	supercont1.1028:97803-108150	ax_carc	ax_mg	OK	255.251	282.739	0.147555	0.180082	0.74755	0.837821	no
XLOC_000529	AAEL014183	supercont1.1028:128374-132297	ax_carc	ax_mg	OK	20.1521	47.5229	1.23769	1.81885	0.00165	0.00813291	yes
XLOC_000530	AAEL014186	supercont1.1028:158587-159490	ax_carc	ax_mg	NOTEST	0	0	0	0	1	1	no
XLOC_000531	AAEL014179,AAEL014182	supercont1.1028:181723-255832	ax_carc	ax_mg	OK	9.62562	5.17021	-0.896658	-0.771902	0.1401	0.274764	no
XLOC_000532	AAEL014180	supercont1.1028:113277-126328	ax_carc	ax_mg	NOTEST	0.820281	0.190264	-2.10811	0	1	1	no
XLOC_000533	AAEL014187	supercont1.1028:134715-144331	ax_carc	ax_mg	OK	6.26996	5.37322	-0.222669	-0.31428	0.5819	0.713571	no
XLOC_000534	AAEL014188	supercont1.1028:181723-255832	ax_carc	ax_mg	NOTEST	0.0672891	0	-inf	0	1	1	no
XLOC_000535	AAEL003981	supercont1.103:155940-158330	ax_carc	ax_mg	NOTEST	0	0	0	0	1	1	no
XLOC_000536	AAEL003982	supercont1.103:1366577-1379809	ax_carc	ax_mg	NOTEST	0	0	0	0	1	1	no
XLOC_000537	AAEL016318	supercont1.103:2212012-2212094	ax_carc	ax_mg	NOTEST	0	0	0	0	1	1	no
XLOC_000538	AAEL003983	supercont1.103:581772-597436	ax_carc	ax_mg	OK	20.2995	0.32794	-5.95187	-3.06503	0.24445	0.397179	no
XLOC_000539	-	supercont1.103:597521-597728	ax_carc	ax_mg	OK	156.69	0	-inf	nan	5e-05	0.000398241	yes
XLOC_000540	AAEL003980	supercont1.103:2419978-2421806	ax_carc	ax_mg	NOTEST	0.63733	0.731799	0.199406	0	1	1	no
XLOC_000541	AAEL003979	supercont1.103:2535090-2596782	ax_carc	ax_mg	OK	7.30907	1.86628	-1.96952	-2.53711	5e-05	0.000398241	yes
XLOC_000542	AAEL014190	supercont1.1030:22829-45251	ax_carc	ax_mg	OK	27.8426	1.49129	-4.22266	-4.62304	5e-05	0.000398241	yes
XLOC_000543	AAEL014191	supercont1.1030:71951-109817	ax_carc	ax_mg	OK	4.56267	0.256651	-4.152	-0.746646	0.21575	0.367729	no
XLOC_000544	AAEL014189	supercont1.1030:142397-144481	ax_carc	ax_mg	NOTEST	0	0	0	0	1	1	no
XLOC_000545	AAEL016907	supercont1.1030:266381-266452	ax_carc	ax_mg	NOTEST	0	0	0	0	1	1	no
XLOC_000546	AAEL014194	supercont1.1031:11956-134516	ax_carc	ax_mg	OK	79.7485	19.5443	-2.02871	-2.92639	5e-05	0.000398241	yes
XLOC_000547	-	supercont1.1031:134659-151020	ax_carc	ax_mg	OK	1395.16	211.135	-2.72419	-4.03892	0.07195	0.170373	no
XLOC_000548	AAEL014193	supercont1.1031:218403-219607	ax_carc	ax_mg	NOTEST	0.0586045	0	-inf	0	1	1	no
XLOC_000549	AAEL014192	supercont1.1031:247472-249212	ax_carc	ax_mg	NOTEST	0	0.0538666	inf	0	1	1	no
XLOC_000550	AAEL014195	supercont1.1032:11363-39094	ax_carc	ax_mg	NOTEST	0.417759	0.349481	-0.257457	0	1	1	no
XLOC_000551	AAEL014197	supercont1.1032:233389-234683	ax_carc	ax_mg	NOTEST	0	0	0	0	1	1	no
XLOC_000552	AAEL014196	supercont1.1032:199691-201614	ax_carc	ax_mg	NOTEST	0.695561	0	-inf	0	1	1	no
XLOC_000553	AAEL014201	supercont1.1034:13032-14429	ax_carc	ax_mg	OK	3.14735	4.08532	0.376313	0.416596	0.46645	0.615057	no
XLOC_000554	AAEL014198	supercont1.1034:14465-16342	ax_carc	ax_mg	OK	6.43589	16.3799	1.34771	1.91885	0.0012	0.00623733	yes
XLOC_000555	AAEL014202	supercont1.1034:71090-104084	ax_carc	ax_mg	NOTEST	0.713245	0.0636458	-3.48626	0	1	1	no
XLOC_000556	AAEL014199	supercont1.1034:243592-252664	ax_carc	ax_mg	OK	18.0699	16.0896	-0.167466	-0.227211	0.69535	0.801067	no
XLOC_000557	AAEL014200	supercont1.1034:277432-304928	ax_carc	ax_mg	NOTEST	0.824499	0	-inf	0	1	1	no
XLOC_000558	AAEL014203	supercont1.1035:121347-163942	ax_carc	ax_mg	NOTEST	1.27469	0.536442	-1.24866	0	1	1	no
XLOC_000559	AAEL014204	supercont1.1035:174657-175818	ax_carc	ax_mg	OK	16.446	20.3605	0.308037	0.437308	0.4382	0.589427	no
XLOC_000560	AAEL014205	supercont1.1036:4702-11354	ax_carc	ax_mg	NOTEST	0	0.187839	inf	0	1	1	no
XLOC_000561	AAEL014208	supercont1.1036:96119-97859	ax_carc	ax_mg	NOTEST	0.137565	0	-inf	0	1	1	no
XLOC_000562	AAEL017805	supercont1.1036:204507-204635	ax_carc	ax_mg	NOTEST	0	0	0	0	1	1	no
XLOC_000563	AAEL017888	supercont1.1036:256680-256808	ax_carc	ax_mg	NOTEST	0	0	0	0	1	1	no
XLOC_000564	AAEL014207	supercont1.1036:107822-136134	ax_carc	ax_mg	OK	11.8849	8.18659	-0.537798	-0.770715	0.18485	0.331323	no
XLOC_000565	AAEL014206	supercont1.1036:217188-233481	ax_carc	ax_mg	OK	2.47792	3.04622	0.297891	0.339947	0.55645	0.693015	no
XLOC_000566	AAEL014210	supercont1.1037:133860-135375	ax_carc	ax_mg	NOTEST	0.384703	0.0637136	-2.59407	0	1	1	no
XLOC_000567	AAEL014211	supercont1.1037:146487-147950	ax_carc	ax_mg	NOTEST	0.488726	0.136903	-1.83587	0	1	1	no
XLOC_000568	AAEL014212	supercont1.1037:251399-279780	ax_carc	ax_mg	OK	12.6802	12.1279	-0.0642498	-0.0954522	0.8705	0.919641	no
XLOC_000569	AAEL018271	supercont1.1037:174993-232495	ax_carc	ax_mg	OK	4.88184	3.33995	-0.5476	-0.795457	0.16105	0.301572	no
XLOC_000570	AAEL014214	supercont1.1038:9703-229129	ax_carc	ax_mg	NOTEST	0.511453	0.053098	-3.26787	0	1	1	no
XLOC_000571	AAEL014216	supercont1.1039:176662-213115	ax_carc	ax_mg	NOTEST	1.94047	0.234243	-3.05032	0	1	1	no
XLOC_000572	AAEL014215,AAEL014217,AAEL014219	supercont1.1039:215360-277844	ax_carc	ax_mg	OK	11.5612	15.2926	0.403545	0.492681	0.38225	0.537022	no
XLOC_000573	AAEL014218	supercont1.1039:16961-18294	ax_carc	ax_mg	NOTEST	0	0.086498	inf	0	1	1	no
XLOC_000574	AAEL003989	supercont1.104:118987-137324	ax_carc	ax_mg	OK	17.5125	20.2768	0.21144	0.312733	0.58655	0.717469	no
XLOC_000575	AAEL003994	supercont1.104:188405-196116	ax_carc	ax_mg	OK	10.9708	18.9861	0.791283	1.09087	0.0538	0.136318	no
XLOC_000576	AAEL003995	supercont1.104:270890-331656	ax_carc	ax_mg	OK	2.49018	4.65993	0.904056	0.0916581	0.52095	0.663066	no
XLOC_000577	AAEL003997	supercont1.104:270890-331656	ax_carc	ax_mg	NOTEST	0.535325	0	-inf	0	1	1	no
XLOC_000578	AAEL003990	supercont1.104:352625-361218	ax_carc	ax_mg	OK	25.5216	18.8487	-0.437252	-0.648466	0.2443	0.397069	no
XLOC_000579	AAEL003988	supercont1.104:385055-404184	ax_carc	ax_mg	OK	3.73887	2.83293	-0.400309	-0.51479	0.3605	0.515706	no
XLOC_000580	-	supercont1.104:1081110-1081294	ax_carc	ax_mg	NOTEST	0	0	0	0	1	1	no
XLOC_000581	AAEL016319	supercont1.104:1286522-1286594	ax_carc	ax_mg	NOTEST	0	0	0	0	1	1	no
XLOC_000582	AAEL004001	supercont1.104:1626531-1627190	ax_carc	ax_mg	NOTEST	0	0	0	0	1	1	no
XLOC_000583	AAEL003986	supercont1.104:199569-213804	ax_carc	ax_mg	OK	97.7874	256.968	1.39387	1.8962	0.0009	0.0048819	yes
XLOC_000584	AAEL003992,AAEL003993	supercont1.104:270890-331656	ax_carc	ax_mg	OK	239.772	551.06	1.20055	1.45237	0.0157	0.0517243	no
XLOC_000585	AAEL003985	supercont1.104:270890-331656	ax_carc	ax_mg	OK	18.0129	26.3361	0.548015	0.0754609	0.671	0.783177	no
XLOC_000586	AAEL003998	supercont1.104:374511-376856	ax_carc	ax_mg	OK	4.07019	2.25858	-0.849681	-1.04839	0.06555	0.158455	no
XLOC_000587	AAEL003984,AAEL003987	supercont1.104:409391-435011	ax_carc	ax_mg	OK	5.62479	6.77221	0.267828	0.356724	0.55075	0.688365	no
XLOC_000588	AAEL003991	supercont1.104:447342-458220	ax_carc	ax_mg	OK	10.0926	16.5214	0.711044	0.988513	0.0917	0.205235	no
XLOC_000589	AAEL003996	supercont1.104:593701-716485	ax_carc	ax_mg	OK	3.35489	5.18356	0.627678	0.488058	0.32895	0.483584	no
XLOC_000590	AAEL003999	supercont1.104:938281-951782	ax_carc	ax_mg	NOTEST	0	0.0772712	inf	0	1	1	no
XLOC_000591	AAEL004000	supercont1.104:2318700-2322645	ax_carc	ax_mg	OK	6.99121	1.24886	-2.48493	-3.34425	5e-05	0.000398241	yes
XLOC_000592	AAEL014221	supercont1.1041:243171-250947	ax_carc	ax_mg	NOTEST	0	0.258976	inf	0	1	1	no
XLOC_000593	AAEL014220	supercont1.1041:8-30259	ax_carc	ax_mg	OK	37.6024	42.7755	0.185961	0.271428	0.6269	0.749575	no
XLOC_000594	AAEL014223	supercont1.1042:23649-48784	ax_carc	ax_mg	NOTEST	0	0	0	0	1	1	no
XLOC_000595	AAEL014222	supercont1.1042:23649-48784	ax_carc	ax_mg	NOTEST	0.0308366	0.014422	-1.09638	0	1	1	no
XLOC_000596	AAEL014225	supercont1.1043:81914-265813	ax_carc	ax_mg	NOTEST	0.264553	0.326548	0.303738	0	1	1	no
XLOC_000597	AAEL014224	supercont1.1043:81914-265813	ax_carc	ax_mg	NOTEST	0.419165	0	-inf	0	1	1	no
XLOC_000598	-	supercont1.1044:25179-64939	ax_carc	ax_mg	OK	4.76723	0	-inf	nan	0.0032	0.014053	yes
XLOC_000599	AAEL014227	supercont1.1044:65009-130264	ax_carc	ax_mg	OK	6.27844	0.854055	-2.87801	-2.20942	0.23165	0.384837	no
XLOC_000600	AAEL014226	supercont1.1044:169077-208697	ax_carc	ax_mg	OK	86.2614	8.40927	-3.35866	-4.48481	5e-05	0.000398241	yes
XLOC_000601	AAEL014232	supercont1.1045:81562-83809	ax_carc	ax_mg	NOTEST	0.0391503	0	-inf	0	1	1	no
XLOC_000602	AAEL014230	supercont1.1045:111490-113655	ax_carc	ax_mg	NOTEST	0	0	0	0	1	1	no
XLOC_000603	AAEL014229	supercont1.1045:180279-201485	ax_carc	ax_mg	NOTEST	1.61255	0.536177	-1.58856	0	1	1	no
XLOC_000604	AAEL014233	supercont1.1045:69865-71994	ax_carc	ax_mg	NOTEST	0	0	0	0	1	1	no
XLOC_000605	AAEL014228	supercont1.1045:143490-148434	ax_carc	ax_mg	NOTEST	0.40493	0.899576	1.15157	0	1	1	no
XLOC_000606	AAEL014231	supercont1.1045:201748-203167	ax_carc	ax_mg	OK	4.68778	0.463307	-3.33887	-2.02521	0.101	0.219851	no
XLOC_000607	AAEL017279	supercont1.1046:59965-60251	ax_carc	ax_mg	OK	3715.87	132.249	-4.81237	-5.07309	5e-05	0.000398241	yes
XLOC_000608	AAEL014237	supercont1.1046:202196-203317	ax_carc	ax_mg	OK	14.8373	7.71292	-0.943879	-1.28674	0.0256	0.0761959	no
XLOC_000609	-	supercont1.1046:32736-58610	ax_carc	ax_mg	OK	2229.2	0	-inf	nan	5e-05	0.000398241	yes
XLOC_000610	AAEL014234	supercont1.1046:87732-89433	ax_carc	ax_mg	OK	598.914	76.813	-2.96293	-3.5275	5e-05	0.000398241	yes
XLOC_000611	-	supercont1.1046:117286-117549	ax_carc	ax_mg	OK	11149	606.215	-4.20094	-4.44755	5e-05	0.000398241	yes
XLOC_000612	-	supercont1.1046:165132-165413	ax_carc	ax_mg	OK	13385.5	537.115	-4.63929	-6.26623	5e-05	0.000398241	yes
XLOC_000613	AAEL014236	supercont1.1046:177341-186551	ax_carc	ax_mg	OK	1251.44	114.263	-3.45315	-4.26416	5e-05	0.000398241	yes
XLOC_000614	AAEL014235	supercont1.1046:255981-257670	ax_carc	ax_mg	NOTEST	0.343768	0.0876937	-1.97089	0	1	1	no
XLOC_000615	AAEL014246	supercont1.1047:23841-33628	ax_carc	ax_mg	OK	68.2189	6.29667	-3.43751	-4.317	5e-05	0.000398241	yes
XLOC_000616	AAEL014244	supercont1.1047:36775-49830	ax_carc	ax_mg	OK	31.2957	57.6941	0.882458	1.18526	0.0404	0.109206	no
XLOC_000617	AAEL014241	supercont1.1047:69509-88938	ax_carc	ax_mg	OK	654.189	76.429	-3.09751	-1.61846	0.00865	0.0318817	yes
XLOC_000618	AAEL014238	supercont1.1047:284632-287900	ax_carc	ax_mg	OK	57.0033	0.954815	-5.89968	-5.80866	5e-05	0.000398241	yes
XLOC_000619	-	supercont1.1047:57829-58034	ax_carc	ax_mg	OK	262.102	18.9246	-3.79179	-5.62192	0.0584	0.145019	no
XLOC_000620	AAEL014239	supercont1.1047:69509-88938	ax_carc	ax_mg	OK	875.547	105.525	-3.0526	-1.89403	0.02645	0.0781463	no
XLOC_000621	AAEL014245	supercont1.1047:103641-104779	ax_carc	ax_mg	OK	340.373	34.9733	-3.28279	-3.333	5e-05	0.000398241	yes
XLOC_000622	AAEL014240	supercont1.1047:111250-112245	ax_carc	ax_mg	OK	253.918	20.8176	-3.60849	-3.82006	5e-05	0.000398241	yes
XLOC_000623	AAEL014243	supercont1.1047:208667-222195	ax_carc	ax_mg	NOTEST	0.27129	0	-inf	0	1	1	no
XLOC_000624	AAEL014242	supercont1.1047:235446-236154	ax_carc	ax_mg	NOTEST	0	0	0	0	1	1	no
XLOC_000625	AAEL014251	supercont1.1049:120894-122401	ax_carc	ax_mg	OK	3.24701	2.58928	-0.326565	-0.285841	0.61945	0.743812	no
XLOC_000626	AAEL014248	supercont1.1049:133916-184209	ax_carc	ax_mg	OK	18.363	32.0446	0.803278	1.16211	0.04505	0.118825	no
XLOC_000627	AAEL014249	supercont1.1049:217507-251586	ax_carc	ax_mg	OK	3.81102	3.92899	0.0439806	0.0605393	0.9151	0.947887	no
XLOC_000628	AAEL014247	supercont1.1049:3207-116833	ax_carc	ax_mg	OK	6.7747	3.09201	-1.13161	-1.32099	0.0245	0.073607	no
XLOC_000629	AAEL014250	supercont1.1049:257560-258800	ax_carc	ax_mg	OK	8.22064	10.6073	0.367738	0.47985	0.40575	0.559541	no
XLOC_000630	AAEL004038	supercont1.105:41770-102888	ax_carc	ax_mg	NOTEST	0.213137	0	-inf	0	1	1	no
XLOC_000631	-	supercont1.105:529925-530558	ax_carc	ax_mg	NOTEST	0.64907	0.564923	-0.200321	0	1	1	no
XLOC_000632	AAEL004032	supercont1.105:1076760-1170430	ax_carc	ax_mg	OK	7.26332	0.259931	-4.80443	-2.11485	0.06435	0.156222	no
XLOC_000633	AAEL004029	supercont1.105:1186156-1249858	ax_carc	ax_mg	OK	3.68135	1.04249	-1.8202	-0.501242	0.2563	0.406079	no
XLOC_000634	AAEL004039	supercont1.105:1284859-1308291	ax_carc	ax_mg	OK	4.5454	4.00892	-0.181194	-0.247818	0.6626	0.776951	no
XLOC_000635	AAEL004010	supercont1.105:1364565-1379131	ax_carc	ax_mg	OK	42.6683	49.7929	0.222775	0.270084	0.64295	0.762	no
XLOC_000636	AAEL004021	supercont1.105:1460707-1486473	ax_carc	ax_mg	OK	10.2829	0.547368	-4.23159	-4.18337	5e-05	0.000398241	yes
XLOC_000637	AAEL004025,AAEL004027	supercont1.105:1511079-1565017	ax_carc	ax_mg	OK	17.0452	292.138	4.09921	3.68511	5e-05	0.000398241	yes
XLOC_000638	AAEL004036	supercont1.105:1606678-1654862	ax_carc	ax_mg	OK	9.63745	0.70745	-3.76795	-4.05877	5e-05	0.000398241	yes
XLOC_000639	-	supercont1.105:1735603-1735789	ax_carc	ax_mg	OK	119.106	0	-inf	nan	0.1258	0.254917	no
XLOC_000640	AAEL004002	supercont1.105:1736323-1804752	ax_carc	ax_mg	OK	24.0339	3.37789	-2.83087	-3.84463	5e-05	0.000398241	yes
XLOC_000641	-	supercont1.105:1851381-1866089	ax_carc	ax_mg	OK	27.4454	0	-inf	nan	0.00015	0.00105666	yes
XLOC_000642	-	supercont1.105:1866558-1957286	ax_carc	ax_mg	OK	116.375	22.9662	-2.3412	-2.90743	0.05465	0.13792	no
XLOC_000643	AAEL004003	supercont1.105:1957396-1959391	ax_carc	ax_mg	OK	16.5402	2.74457	-2.59132	-2.68728	0.07175	0.169993	no
XLOC_000644	AAEL004014	supercont1.105:1986014-2005840	ax_carc	ax_mg	NOTEST	0	0	0	0	1	1	no
XLOC_000645	AAEL004031	supercont1.105:2026967-2035502	ax_carc	ax_mg	NOTEST	0.0772454	0.315903	2.03196	0	1	1	no
XLOC_000646	AAEL004013	supercont1.105:2043953-2049568	ax_carc	ax_mg	NOTEST	2.72872	0	-inf	0	1	1	no
XLOC_000647	AAEL004015	supercont1.105:2059217-2061146	ax_carc	ax_mg	NOTEST	1.74038	1.89647	0.12391	0	1	1	no
XLOC_000648	AAEL004009	supercont1.105:2092680-2098527	ax_carc	ax_mg	NOTEST	2.11361	0.974042	-1.11765	0	1	1	no
XLOC_000649	AAEL004040	supercont1.105:2119381-2137454	ax_carc	ax_mg	OK	52.5689	42.1987	-0.317011	-0.448023	0.425	0.577513	no
XLOC_000650	AAEL004026	supercont1.105:2157090-2172716	ax_carc	ax_mg	OK	8.76597	5.41036	-0.696189	-0.976666	0.0933	0.208017	no
XLOC_000651	AAEL004005,AAEL004033	supercont1.105:2282988-2482251	ax_carc	ax_mg	OK	7.12341	0.21689	-5.03753	-0.583766	0.0007	0.00394795	yes
XLOC_000652	AAEL004012	supercont1.105:131564-140102	ax_carc	ax_mg	OK	35.1838	2.01195	-4.12825	-4.43967	5e-05	0.000398241	yes
XLOC_000653	AAEL004007	supercont1.105:484863-494085	ax_carc	ax_mg	NOTEST	1.03134	2.1511	1.06056	0	1	1	no
XLOC_000654	AAEL004024	supercont1.105:495223-507025	ax_carc	ax_mg	NOTEST	0.482886	1.08617	1.16949	0	1	1	no
XLOC_000655	AAEL004030	supercont1.105:543729-546011	ax_carc	ax_mg	NOTEST	0.0396485	1.31648	5.05328	0	1	1	no
XLOC_000656	AAEL004018	supercont1.105:557195-571039	ax_carc	ax_mg	NOTEST	0.850376	0.837494	-0.0220221	0	1	1	no
XLOC_000657	AAEL004020	supercont1.105:583532-584392	ax_carc	ax_mg	NOTEST	0.472026	0.3123	-0.595933	0	1	1	no
XLOC_000658	AAEL004016	supercont1.105:596840-597932	ax_carc	ax_mg	NOTEST	0.964671	2.01012	1.05917	0	1	1	no
XLOC_000659	AAEL004006	supercont1.105:665544-749648	ax_carc	ax_mg	NOTEST	0.680472	0.0471191	-3.85215	0	1	1	no
XLOC_000660	AAEL004022	supercont1.105:1076760-1170430	ax_carc	ax_mg	OK	20.171	2.73187	-2.88432	-3.4226	5e-05	0.000398241	yes
XLOC_000661	AAEL018308	supercont1.105:1186156-1249858	ax_carc	ax_mg	OK	13.5153	0.558751	-4.59624	-3.43906	0.0003	0.001924	yes
XLOC_000662	AAEL004011	supercont1.105:1186156-1249858	ax_carc	ax_mg	NOTEST	4.71107	0	-inf	0	1	1	no
XLOC_000663	AAEL004035	supercont1.105:1261986-1282880	ax_carc	ax_mg	OK	11.6535	10.4344	-0.159426	-0.239129	0.6657	0.779424	no
XLOC_000664	AAEL004034	supercont1.105:1310139-1311126	ax_carc	ax_mg	OK	20.2362	38.6136	0.93217	1.34395	0.01825	0.0583027	no
XLOC_000665	AAEL004017	supercont1.105:1317645-1335944	ax_carc	ax_mg	OK	21.8155	28.8836	0.404898	0.555876	0.3408	0.495727	no
XLOC_000666	AAEL004037	supercont1.105:1344640-1345039	ax_carc	ax_mg	NOTEST	0	0.286207	inf	0	1	1	no
XLOC_000667	AAEL004023	supercont1.105:1382558-1392533	ax_carc	ax_mg	OK	40.1216	123.141	1.61786	1.85765	0.00365	0.0156889	yes
XLOC_000668	AAEL004041	supercont1.105:1408403-1439377	ax_carc	ax_mg	OK	14.2103	19.5319	0.458899	0.659138	0.24895	0.400262	no
XLOC_000669	AAEL004028	supercont1.105:1494097-1496097	ax_carc	ax_mg	NOTEST	0	0.1463	inf	0	1	1	no
XLOC_000670	AAEL016320	supercont1.105:1606678-1654862	ax_carc	ax_mg	NOTEST	0	0	0	0	1	1	no
XLOC_000671	-	supercont1.105:2113929-2114731	ax_carc	ax_mg	OK	75.4208	87.57	0.215475	0.193932	0.73265	0.827753	no
XLOC_000672	AAEL004004	supercont1.105:2138901-2142380	ax_carc	ax_mg	OK	2.6231	4.10204	0.645067	0.811082	0.16245	0.30351	no
XLOC_000673	AAEL014257	supercont1.1050:58664-73800	ax_carc	ax_mg	NOTEST	0	0	0	0	1	1	no
XLOC_000674	AAEL014254	supercont1.1050:75461-102091	ax_carc	ax_mg	NOTEST	0.103819	0.130353	0.328347	0	1	1	no
XLOC_000675	AAEL014259	supercont1.1050:144286-202518	ax_carc	ax_mg	NOTEST	0	0	0	0	1	1	no
XLOC_000676	AAEL014252	supercont1.1050:280439-282305	ax_carc	ax_mg	OK	1.84894	4.27711	1.20994	1.48352	0.01205	0.0417605	yes
XLOC_000677	AAEL014253	supercont1.1050:41470-43113	ax_carc	ax_mg	NOTEST	1.64612	0.907691	-0.858797	0	1	1	no
XLOC_000678	AAEL014256	supercont1.1050:118635-120887	ax_carc	ax_mg	OK	2.71198	2.81483	0.0537002	0.0688547	0.9002	0.938613	no
XLOC_000679	AAEL014258	supercont1.1050:144286-202518	ax_carc	ax_mg	NOTEST	1.69478	0.071621	-4.56457	0	1	1	no
XLOC_000680	AAEL014255	supercont1.1050:253129-261201	ax_carc	ax_mg	OK	29.1153	1.04821	-4.79578	-4.89205	0.0003	0.001924	yes
XLOC_000681	AAEL014260	supercont1.1051:39408-63897	ax_carc	ax_mg	OK	3.20089	2.73612	-0.226341	-0.338102	0.5588	0.69501	no
XLOC_000682	AAEL014263	supercont1.1051:89689-91005	ax_carc	ax_mg	NOTEST	1.94456	0.937258	-1.05293	0	1	1	no
XLOC_000683	AAEL014262	supercont1.1051:116424-120235	ax_carc	ax_mg	OK	7.33234	13.6401	0.895507	1.24665	0.0288	0.0837028	no
XLOC_000684	AAEL014264	supercont1.1051:91355-91811	ax_carc	ax_mg	NOTEST	1.95195	0.566499	-1.78477	0	1	1	no
XLOC_000685	AAEL014261	supercont1.1051:142358-157866	ax_carc	ax_mg	OK	12.954	12.0562	-0.103621	-0.135206	0.80755	0.879283	no
XLOC_000686	-	supercont1.1051:158667-278992	ax_carc	ax_mg	OK	44.4228	22.9452	-0.953108	-0.856563	0.13755	0.271034	no
XLOC_000687	AAEL014268	supercont1.1052:188100-202703	ax_carc	ax_mg	OK	0	4.86564	inf	nan	0.11415	0.239104	no
XLOC_000688	AAEL017503	supercont1.1052:203471-228522	ax_carc	ax_mg	OK	13.4593	12.4289	-0.114897	-0.154347	0.7836	0.862823	no
XLOC_000689	AAEL014269	supercont1.1052:32945-61493	ax_carc	ax_mg	OK	3.67283	0	-inf	nan	5e-05	0.000398241	yes
XLOC_000690	AAEL014271	supercont1.1052:142275-168072	ax_carc	ax_mg	OK	2.68304	9.56	1.83314	2.06029	0.00065	0.00371206	yes
XLOC_000691	AAEL014265	supercont1.1052:188100-202703	ax_carc	ax_mg	NOTEST	0.760271	1.06726	0.489328	0	1	1	no
XLOC_000692	AAEL014267	supercont1.1052:203471-228522	ax_carc	ax_mg	NOTEST	0.987366	1.07685	0.125154	0	1	1	no
XLOC_000693	AAEL014270	supercont1.1052:228671-237838	ax_carc	ax_mg	NOTEST	0	0	0	0	1	1	no
XLOC_000694	AAEL014266	supercont1.1052:242635-259154	ax_carc	ax_mg	OK	3.2381	2.61059	-0.310774	-0.452832	0.4275	0.57975	no
XLOC_000695	AAEL014274	supercont1.1053:88730-179027	ax_carc	ax_mg	OK	152.866	12.381	-3.62607	-4.13324	5e-05	0.000398241	yes
XLOC_000696	AAEL014275	supercont1.1053:182990-207735	ax_carc	ax_mg	OK	23.9771	95.9848	2.00115	1.3917	0.03345	0.094261	no
XLOC_000697	AAEL014273	supercont1.1053:230373-237641	ax_carc	ax_mg	OK	68.4795	46.3878	-0.561928	-0.661887	0.2347	0.387957	no
XLOC_000698	AAEL014272	supercont1.1053:182990-207735	ax_carc	ax_mg	OK	25.339	202.624	2.99937	3.08983	5e-05	0.000398241	yes
XLOC_000699	AAEL014276	supercont1.1054:42413-43358	ax_carc	ax_mg	NOTEST	0.0647739	0	-inf	0	1	1	no
XLOC_000700	AAEL014279	supercont1.1056:89917-93251	ax_carc	ax_mg	OK	3.17898	4.17525	0.393297	0.523757	0.35585	0.511079	no
XLOC_000701	AAEL016908	supercont1.1056:99027-127350	ax_carc	ax_mg	NOTEST	0	0	0	0	1	1	no
XLOC_000702	AAEL014278	supercont1.1056:99027-127350	ax_carc	ax_mg	OK	8.53758	3.45877	-1.30357	-1.6791	0.00385	0.0163982	yes
XLOC_000703	AAEL014277	supercont1.1056:232900-236056	ax_carc	ax_mg	NOTEST	0.0274556	0	-inf	0	1	1	no
XLOC_000704	AAEL014285	supercont1.1057:9967-10888	ax_carc	ax_mg	OK	45.6956	144.19	1.65785	2.29497	0.0001	0.000739791	yes
XLOC_000705	AAEL014280	supercont1.1057:11740-44007	ax_carc	ax_mg	OK	6.1367	4.12569	-0.572829	-0.278645	0.6568	0.772664	no
XLOC_000706	AAEL014286	supercont1.1057:44448-76322	ax_carc	ax_mg	OK	6.57167	2.73206	-1.26627	-1.59533	0.006	0.0236632	yes
XLOC_000707	AAEL014282	supercont1.1057:89093-112148	ax_carc	ax_mg	OK	10.3367	8.36333	-0.305631	-0.191569	0.7565	0.84406	no
XLOC_000708	AAEL014288	supercont1.1057:232551-234114	ax_carc	ax_mg	NOTEST	0.038154	0	-inf	0	1	1	no
XLOC_000709	AAEL014283	supercont1.1057:11740-44007	ax_carc	ax_mg	OK	8.05618	7.89797	-0.0286146	-0.0302776	0.95835	0.974121	no
XLOC_000710	AAEL017411	supercont1.1057:11740-44007	ax_carc	ax_mg	NOTEST	1.14104	0.823642	-0.470264	0	1	1	no
XLOC_000711	AAEL014287	supercont1.1057:44448-76322	ax_carc	ax_mg	OK	3.87038	1.62269	-1.25409	-0.445975	0.58995	0.720225	no
XLOC_000712	AAEL014281	supercont1.1057:89093-112148	ax_carc	ax_mg	OK	30.6767	34.4522	0.167451	0.195261	0.73395	0.828662	no
XLOC_000713	AAEL017326	supercont1.1057:130224-131643	ax_carc	ax_mg	NOTEST	0	0	0	0	1	1	no
XLOC_000714	AAEL014284	supercont1.1057:160333-169790	ax_carc	ax_mg	NOTEST	0.471082	0	-inf	0	1	1	no
XLOC_000715	AAEL014290	supercont1.1058:26937-65052	ax_carc	ax_mg	OK	4.03675	0.680629	-2.56825	-0.75192	0.2237	0.376427	no
XLOC_000716	AAEL014289	supercont1.1058:226074-228955	ax_carc	ax_mg	OK	3.06207	3.53149	0.205769	0.267463	0.63395	0.755095	no
XLOC_000717	AAEL014291	supercont1.1058:242230-254925	ax_carc	ax_mg	NOTEST	0.338213	0.137342	-1.30017	0	1	1	no
XLOC_000718	AAEL014293	supercont1.1059:107832-108346	ax_carc	ax_mg	NOTEST	0	0	0	0	1	1	no
XLOC_000719	AAEL014292	supercont1.1059:149066-149948	ax_carc	ax_mg	OK	333.42	332.747	-0.00291218	-0.00386886	0.99345	0.995417	no
XLOC_000720	AAEL004077	supercont1.106:25324-147679	ax_carc	ax_mg	OK	4.86455	0.385419	-3.65781	-1.95872	0.0009	0.0048819	yes
XLOC_000721	AAEL004071	supercont1.106:392590-393337	ax_carc	ax_mg	OK	67.5518	200.615	1.57036	2.16371	0.00025	0.0016459	yes
XLOC_000722	AAEL004067	supercont1.106:424350-425583	ax_carc	ax_mg	OK	56.128	378.582	2.75381	3.66678	5e-05	0.000398241	yes
XLOC_000723	AAEL004063	supercont1.106:436973-480435	ax_carc	ax_mg	OK	9.67995	16.3801	0.758873	1.03426	0.0744	0.174963	no
XLOC_000724	AAEL004064	supercont1.106:520419-563718	ax_carc	ax_mg	OK	3.46992	1.99824	-0.796175	-1.10778	0.0598	0.147667	no
XLOC_000725	AAEL004045	supercont1.106:580221-643789	ax_carc	ax_mg	OK	16.1738	20.0578	0.310505	0.417437	0.4702	0.618468	no
XLOC_000726	AAEL004049	supercont1.106:644111-685356	ax_carc	ax_mg	NOTEST	2.46803	0.71353	-1.79031	0	1	1	no
XLOC_000727	AAEL004053	supercont1.106:685569-699264	ax_carc	ax_mg	OK	8.27335	6.49031	-0.350185	-0.469154	0.4119	0.565133	no
XLOC_000728	AAEL017198	supercont1.106:1015953-1023740	ax_carc	ax_mg	OK	3854.12	4606.56	0.257288	0.325673	0.5573	0.693769	no
XLOC_000729	AAEL004080	supercont1.106:1654570-1655790	ax_carc	ax_mg	NOTEST	0.125471	0	-inf	0	1	1	no
XLOC_000730	AAEL004061	supercont1.106:1710797-1862145	ax_carc	ax_mg	NOTEST	0.582271	0.0369219	-3.97914	0	1	1	no
XLOC_000731	AAEL004060	supercont1.106:2011767-2015452	ax_carc	ax_mg	OK	484.609	856.697	0.821964	1.11141	0.05385	0.136434	no
XLOC_000732	AAEL004044,AAEL004047	supercont1.106:2041553-2215517	ax_carc	ax_mg	OK	6.77152	1.12738	-2.5865	-1.34092	0.0163	0.0532999	no
XLOC_000733	AAEL018309	supercont1.106:2251909-2377837	ax_carc	ax_mg	OK	10.6137	1.46811	-2.8539	-3.78265	5e-05	0.000398241	yes
XLOC_000734	AAEL004059	supercont1.106:2405705-2430472	ax_carc	ax_mg	OK	655.015	656.12	0.00243172	0.00307807	0.9953	0.996673	no
XLOC_000735	AAEL004073	supercont1.106:2496794-2497820	ax_carc	ax_mg	NOTEST	0.702047	0.249208	-1.49422	0	1	1	no
XLOC_000736	AAEL004075	supercont1.106:369342-386569	ax_carc	ax_mg	OK	5.0597	5.73599	0.18099	0.260239	0.6599	0.7749	no
XLOC_000737	AAEL004069	supercont1.106:412116-412711	ax_carc	ax_mg	OK	51.963	80.0639	0.623666	0.883828	0.11745	0.24367	no
XLOC_000738	AAEL004057	supercont1.106:434317-436646	ax_carc	ax_mg	OK	4.59554	3.37248	-0.446426	-0.589401	0.30325	0.456685	no
XLOC_000739	AAEL004065	supercont1.106:489776-518529	ax_carc	ax_mg	OK	63.5108	135.062	1.08855	1.49682	0.00685	0.0263728	yes
XLOC_000740	AAEL004043	supercont1.106:563727-565730	ax_carc	ax_mg	OK	2.78794	13.3226	2.2566	2.49906	0.00015	0.00105666	yes
XLOC_000741	AAEL004055	supercont1.106:580221-643789	ax_carc	ax_mg	OK	5.07046	5.84566	0.20525	0.0837889	0.91415	0.947347	no
XLOC_000742	AAEL004056	supercont1.106:644111-685356	ax_carc	ax_mg	OK	12.7294	15.1814	0.254143	0.303663	0.58595	0.716961	no
XLOC_000743	AAEL004052	supercont1.106:712251-729960	ax_carc	ax_mg	OK	16.984	15.1275	-0.167	-0.248559	0.6604	0.775229	no
XLOC_000744	AAEL004042	supercont1.106:735737-760567	ax_carc	ax_mg	OK	88.8119	128.579	0.533832	0.710703	0.22295	0.375658	no
XLOC_000745	AAEL004076	supercont1.106:774842-778660	ax_carc	ax_mg	OK	19.9831	27.9527	0.484204	0.58543	0.30845	0.462117	no
XLOC_000746	AAEL004054	supercont1.106:789853-820925	ax_carc	ax_mg	OK	279.766	5.16242	-5.76003	-7.84235	5e-05	0.000398241	yes
XLOC_000747	AAEL004046	supercont1.106:867828-938932	ax_carc	ax_mg	OK	8.96327	3.17636	-1.49665	-1.70143	0.00215	0.0101317	yes
XLOC_000748	AAEL004068	supercont1.106:982399-1008809	ax_carc	ax_mg	OK	8.64371	4.87931	-0.824973	-1.20107	0.03665	0.101149	no
XLOC_000749	AAEL004048	supercont1.106:1897056-1946214	ax_carc	ax_mg	OK	29.5896	295.92	3.32204	3.9086	5e-05	0.000398241	yes
XLOC_000750	-	supercont1.106:1989445-1997480	ax_carc	ax_mg	OK	33.0214	99.5301	1.59173	1.78507	0.06635	0.159983	no
XLOC_000751	AAEL004050	supercont1.106:2031180-2039203	ax_carc	ax_mg	OK	11.579	7.56792	-0.613537	-0.778121	0.1777	0.323506	no
XLOC_000752	AAEL004070	supercont1.106:2041553-2215517	ax_carc	ax_mg	OK	2.13914	37.7414	4.14104	1.28677	0.0577	0.143642	no
XLOC_000753	AAEL004079	supercont1.106:2041553-2215517	ax_carc	ax_mg	NOTEST	0	0	0	0	1	1	no
XLOC_000754	AAEL004074	supercont1.106:2041553-2215517	ax_carc	ax_mg	OK	7.14402	12.4532	0.801709	0.641813	0.24105	0.394726	no
XLOC_000755	AAEL016321	supercont1.106:2041553-2215517	ax_carc	ax_mg	NOTEST	0	0	0	0	1	1	no
XLOC_000756	AAEL004062	supercont1.106:2215754-2216892	ax_carc	ax_mg	NOTEST	0.591946	2.47493	2.06385	0	1	1	no
XLOC_000757	AAEL004072	supercont1.106:2230583-2230864	ax_carc	ax_mg	NOTEST	0	0	0	0	1	1	no
XLOC_000758	AAEL004081	supercont1.106:2453869-2455358	ax_carc	ax_mg	OK	27.7668	20.6402	-0.427905	-0.612533	0.2985	0.45162	no
XLOC_000759	AAEL004051,AAEL004078	supercont1.106:2458640-2482083	ax_carc	ax_mg	NOTEST	0	0	0	0	1	1	no
XLOC_000760	AAEL004066	supercont1.106:2507514-2597188	ax_carc	ax_mg	OK	3.3762	0.277008	-3.6074	-3.34274	5e-05	0.000398241	yes
XLOC_000761	-	supercont1.1060:11299-158811	ax_carc	ax_mg	OK	323.489	86.7473	-1.89883	-1.86337	0.0064	0.0249442	yes
XLOC_000762	AAEL014294	supercont1.1060:209896-217509	ax_carc	ax_mg	OK	21.1086	15.6823	-0.428694	-0.631757	0.2699	0.421007	no
XLOC_000763	AAEL014295	supercont1.1060:246769-248201	ax_carc	ax_mg	OK	11.1611	10.5953	-0.0750527	-0.106505	0.85235	0.908145	no
XLOC_000764	AAEL014297	supercont1.1061:186881-218987	ax_carc	ax_mg	OK	6.83988	0.42403	-4.01173	-3.07722	5e-05	0.000398241	yes
XLOC_000765	AAEL014296	supercont1.1061:67596-142728	ax_carc	ax_mg	OK	52.6557	39.3268	-0.421078	-0.491684	0.37975	0.534649	no
XLOC_000766	AAEL014298,AAEL014299	supercont1.1062:184610-313117	ax_carc	ax_mg	OK	19.2149	14.7629	-0.380253	-0.435479	0.4072	0.560917	no
XLOC_000767	AAEL016909	supercont1.1062:7962-8035	ax_carc	ax_mg	NOTEST	0	0	0	0	1	1	no
XLOC_000768	AAEL014300	supercont1.1063:235420-235832	ax_carc	ax_mg	OK	20.741	6.18906	-1.7447	-1.7537	0.0075	0.028385	yes
XLOC_000769	AAEL014303	supercont1.1064:120088-189378	ax_carc	ax_mg	OK	4.81716	0.178119	-4.75727	-4.00034	5e-05	0.000398241	yes
XLOC_000770	AAEL017875	supercont1.1064:120088-189378	ax_carc	ax_mg	NOTEST	0	0	0	0	1	1	no
XLOC_000771	AAEL014302	supercont1.1064:199605-262760	ax_carc	ax_mg	OK	48.1163	1.02182	-5.55731	-5.23108	5e-05	0.000398241	yes
XLOC_000772	AAEL014301	supercont1.1064:269680-293689	ax_carc	ax_mg	OK	26.0634	7.98221	-1.70716	-2.37141	5e-05	0.000398241	yes
XLOC_000773	AAEL014305	supercont1.1065:10365-14045	ax_carc	ax_mg	NOTEST	0	0.30548	inf	0	1	1	no
XLOC_000774	AAEL017190	supercont1.1065:115490-188736	ax_carc	ax_mg	OK	8.13773	15.5037	0.929916	0.516315	0.70505	0.807908	no
XLOC_000775	AAEL014306	supercont1.1065:251736-252000	ax_carc	ax_mg	NOTEST	1.10174	1.2824	0.219056	0	1	1	no
XLOC_000776	AAEL014304	supercont1.1065:256208-256472	ax_carc	ax_mg	NOTEST	0.545213	0.700229	0.361006	0	1	1	no
XLOC_000777	AAEL014307,AAEL014308	supercont1.1065:115490-188736	ax_carc	ax_mg	OK	8.91186	8.19842	-0.12038	-0.165653	0.7704	0.853725	no
XLOC_000778	AAEL014309	supercont1.1066:254423-260024	ax_carc	ax_mg	OK	27.0584	5.1608	-2.39041	-3.3529	5e-05	0.000398241	yes
XLOC_000779	AAEL014313	supercont1.1067:50698-100327	ax_carc	ax_mg	NOTEST	0.0301583	0.00647459	-2.21969	0	1	1	no
XLOC_000780	AAEL014310	supercont1.1067:120191-127999	ax_carc	ax_mg	OK	30.3005	30.29	-0.000499864	-0.000685744	0.99045	0.993582	no
XLOC_000781	AAEL014311	supercont1.1067:207345-232833	ax_carc	ax_mg	OK	8.09262	1.43663	-2.49392	-2.34739	0.0022	0.0103263	yes
XLOC_000782	AAEL014312	supercont1.1067:233412-265557	ax_carc	ax_mg	NOTEST	2.50559	0.00893784	-8.13101	0	1	1	no
XLOC_000783	AAEL014318	supercont1.1068:12746-89941	ax_carc	ax_mg	OK	164.811	45.36	-1.86132	-2.24224	0.0004	0.00246114	yes
XLOC_000784	AAEL014314	supercont1.1068:138281-140664	ax_carc	ax_mg	OK	3.63896	2.6321	-0.467309	-0.552576	0.3397	0.494588	no
XLOC_000785	AAEL014315	supercont1.1068:153735-170255	ax_carc	ax_mg	OK	2.75764	0.118341	-4.54242	-2.77824	0.0343	0.0960922	no
XLOC_000786	AAEL014317	supercont1.1068:109921-134234	ax_carc	ax_mg	OK	12.0739	11.2651	-0.100034	-0.118295	0.82985	0.893506	no
XLOC_000787	AAEL014316	supercont1.1068:174047-222592	ax_carc	ax_mg	OK	6.88922	1.68925	-2.02795	-2.65233	5e-05	0.000398241	yes
XLOC_000788	AAEL014319	supercont1.1069:14710-16763	ax_carc	ax_mg	OK	9.53524	15.1387	0.666896	0.910911	0.11495	0.24012	no
XLOC_000789	-	supercont1.1069:197757-211827	ax_carc	ax_mg	OK	266.791	57.9562	-2.20268	-3.2338	0.0087	0.03202	yes
XLOC_000790	AAEL014321	supercont1.1069:39360-42499	ax_carc	ax_mg	NOTEST	0.590076	0.187651	-1.65285	0	1	1	no
XLOC_000791	AAEL014322	supercont1.1069:132003-170144	ax_carc	ax_mg	NOTEST	0.128683	0	-inf	0	1	1	no
XLOC_000792	AAEL014320	supercont1.1069:253612-260155	ax_carc	ax_mg	NOTEST	0.706896	0.395533	-0.837699	0	1	1	no
XLOC_000793	AAEL004084	supercont1.107:9644-30016	ax_carc	ax_mg	OK	3.72504	2.3973	-0.635843	-0.734675	0.198	0.347394	no
XLOC_000794	AAEL004089,AAEL004093	supercont1.107:241128-349144	ax_carc	ax_mg	OK	9.97513	0.774265	-3.68744	-3.85613	5e-05	0.000398241	yes
XLOC_000795	AAEL004120	supercont1.107:349217-350378	ax_carc	ax_mg	OK	142.52	2.42586	-5.87653	-6.39127	5e-05	0.000398241	yes
XLOC_000796	AAEL004083,AAEL004109	supercont1.107:419262-494399	ax_carc	ax_mg	OK	31.988	30.151	-0.0853234	-0.115118	0.83735	0.898428	no
XLOC_000797	AAEL017878	supercont1.107:508966-509051	ax_carc	ax_mg	NOTEST	0	0	0	0	1	1	no
XLOC_000798	AAEL018310	supercont1.107:533229-556096	ax_carc	ax_mg	OK	12.912	12.8099	-0.0114587	-0.0169851	0.97465	0.9841	no
XLOC_000799	AAEL004106	supercont1.107:575718-577016	ax_carc	ax_mg	OK	4.23073	1.02611	-2.04372	-1.94414	0.00575	0.0228439	yes
XLOC_000800	AAEL004101	supercont1.107:945437-946330	ax_carc	ax_mg	NOTEST	0.435452	0.298948	-0.542617	0	1	1	no
XLOC_000801	AAEL004094	supercont1.107:1272146-1299852	ax_carc	ax_mg	NOTEST	1.764	0.263498	-2.74299	0	1	1	no
XLOC_000802	AAEL004113	supercont1.107:2065208-2066191	ax_carc	ax_mg	OK	8.62395	14.8966	0.788558	1.04642	0.0709	0.168457	no
XLOC_000803	AAEL004110	supercont1.107:2072300-2081713	ax_carc	ax_mg	OK	7.59031	5.90922	-0.361191	-0.535119	0.34105	0.49599	no
XLOC_000804	AAEL004086	supercont1.107:2110852-2112285	ax_carc	ax_mg	OK	22.655	57.2092	1.33642	1.6022	0.0055	0.022018	yes
XLOC_000805	AAEL004095	supercont1.107:2112446-2122817	ax_carc	ax_mg	OK	3.34394	10.5887	1.66291	0.427533	0.1516	0.289596	no
XLOC_000806	AAEL004118	supercont1.107:2112446-2122817	ax_carc	ax_mg	OK	9.21527	219.438	4.57364	5.19318	5e-05	0.000398241	yes
XLOC_000807	AAEL004104	supercont1.107:2148937-2150252	ax_carc	ax_mg	NOTEST	0.055853	0.094882	0.7645	0	1	1	no
XLOC_000808	AAEL004096	supercont1.107:2162627-2164009	ax_carc	ax_mg	OK	9.59555	10.5805	0.140972	0.19306	0.73265	0.827753	no
XLOC_000809	AAEL004088	supercont1.107:2167384-2174211	ax_carc	ax_mg	OK	101.827	257.973	1.3411	1.72905	0.0035	0.0151556	yes
XLOC_000810	AAEL004103	supercont1.107:2304439-2317464	ax_carc	ax_mg	OK	2.07756	10.2633	2.30453	0.542269	0.32315	0.477638	no
XLOC_000811	AAEL004119	supercont1.107:2325800-2377504	ax_carc	ax_mg	OK	17.9014	10.2467	-0.80491	-1.00821	0.0793	0.183705	no
XLOC_000812	AAEL004115	supercont1.107:2395916-2396372	ax_carc	ax_mg	NOTEST	0	0	0	0	1	1	no
XLOC_000813	AAEL004111	supercont1.107:2396373-2396574	ax_carc	ax_mg	NOTEST	0	0	0	0	1	1	no
XLOC_000814	-	supercont1.107:2440269-2501214	ax_carc	ax_mg	OK	64.5105	17.4122	-1.88944	-1.75111	0.11515	0.240345	no
XLOC_000815	AAEL004108	supercont1.107:2501444-2502569	ax_carc	ax_mg	OK	11.6029	6.80311	-0.770217	-1.03306	0.07445	0.175057	no
XLOC_000816	AAEL004105	supercont1.107:69464-101692	ax_carc	ax_mg	NOTEST	0.676602	0.18099	-1.90239	0	1	1	no
XLOC_000817	AAEL018448	supercont1.107:508966-509051	ax_carc	ax_mg	NOTEST	0	0	0	0	1	1	no
XLOC_000818	AAEL017209	supercont1.107:820176-825969	ax_carc	ax_mg	OK	1.08159	13.8217	3.67571	4.42636	5e-05	0.000398241	yes
XLOC_000819	AAEL004114	supercont1.107:1312374-1316806	ax_carc	ax_mg	OK	9.27834	0.239487	-5.27585	-4.20223	0.01085	0.0383409	yes
XLOC_000820	AAEL004098	supercont1.107:1349565-1597106	ax_carc	ax_mg	OK	18.0668	6.93788	-1.38078	-1.85076	0.00195	0.00934638	yes
XLOC_000821	-	supercont1.107:1597168-1746973	ax_carc	ax_mg	OK	121.222	64.4924	-0.910448	-0.801643	0.1572	0.296455	no
XLOC_000822	AAEL004091	supercont1.107:1773056-1784988	ax_carc	ax_mg	OK	8.53529	0.319491	-4.73959	-3.54197	0.00435	0.0181456	yes
XLOC_000823	AAEL004097	supercont1.107:1803962-1805416	ax_carc	ax_mg	OK	25.262	7.5944	-1.73396	-2.45302	5e-05	0.000398241	yes
XLOC_000824	AAEL016322	supercont1.107:1979743-1979815	ax_carc	ax_mg	NOTEST	0	0	0	0	1	1	no
XLOC_000825	AAEL004107	supercont1.107:2016664-2033557	ax_carc	ax_mg	OK	10.3529	8.10801	-0.35261	-0.468222	0.40645	0.560176	no
XLOC_000826	AAEL004117	supercont1.107:2033948-2051400	ax_carc	ax_mg	OK	21.7811	10.7524	-1.01842	-1.44531	0.01095	0.0386401	yes
XLOC_000827	-	supercont1.107:2051548-2062890	ax_carc	ax_mg	OK	20.4401	13.2889	-0.621179	-0.728167	0.2036	0.354099	no
XLOC_000828	AAEL004112,AAEL004116	supercont1.107:2094565-2104221	ax_carc	ax_mg	OK	141.446	270.437	0.935041	1.01853	0.06735	0.161864	no
XLOC_000829	AAEL004102	supercont1.107:2129480-2131070	ax_carc	ax_mg	OK	6.5028	57.9196	3.15492	4.25116	5e-05	0.000398241	yes
XLOC_000830	AAEL018311	supercont1.107:2179181-2242604	ax_carc	ax_mg	OK	52.6579	12.3631	-2.09061	-2.53979	5e-05	0.000398241	yes
XLOC_000831	AAEL004092	supercont1.107:2304439-2317464	ax_carc	ax_mg	OK	13.3328	155.061	3.53978	4.59622	5e-05	0.000398241	yes
XLOC_000832	AAEL004090	supercont1.107:2415202-2426085	ax_carc	ax_mg	OK	24.5275	35.9984	0.553534	0.718678	0.21415	0.365908	no
XLOC_000833	AAEL014323	supercont1.1070:152228-196189	ax_carc	ax_mg	OK	11.423	12.8576	0.17068	0.254263	0.65885	0.774165	no
XLOC_000834	-	supercont1.1070:229262-229459	ax_carc	ax_mg	OK	52.3232	0	-inf	nan	0.0003	0.001924	yes
XLOC_000835	AAEL017307	supercont1.1070:229688-246143	ax_carc	ax_mg	NOTEST	0	0	0	0	1	1	no
XLOC_000836	AAEL017432	supercont1.1070:248122-249414	ax_carc	ax_mg	NOTEST	0	0	0	0	1	1	no
XLOC_000837	AAEL014325	supercont1.1071:199304-218800	ax_carc	ax_mg	OK	26.5002	34.8601	0.395574	0.499419	0.39025	0.544578	no
XLOC_000838	AAEL014324	supercont1.1071:232496-239793	ax_carc	ax_mg	NOTEST	0.10429	0	-inf	0	1	1	no
XLOC_000839	AAEL014326	supercont1.1072:7361-24110	ax_carc	ax_mg	OK	3.89107	2.18577	-0.832027	-0.670318	0.2415	0.394983	no
XLOC_000840	AAEL014328	supercont1.1073:124560-126410	ax_carc	ax_mg	NOTEST	0	0	0	0	1	1	no
XLOC_000841	AAEL014327	supercont1.1073:279097-279388	ax_carc	ax_mg	NOTEST	0	0	0	0	1	1	no
XLOC_000842	-	supercont1.1074:243794-243996	ax_carc	ax_mg	OK	55.3746	275.398	2.31422	2.20141	0.0035	0.0151556	yes
XLOC_000843	AAEL014329	supercont1.1075:2564-36770	ax_carc	ax_mg	OK	18.9384	12.2834	-0.62461	-0.902858	0.117	0.243064	no
XLOC_000844	AAEL014330	supercont1.1075:64226-66790	ax_carc	ax_mg	NOTEST	0.580213	0.582539	0.00577401	0	1	1	no
XLOC_000845	-	supercont1.1075:163356-217838	ax_carc	ax_mg	OK	28.131	0	-inf	nan	0.0005	0.00297629	yes
XLOC_000846	AAEL014332	supercont1.1076:61895-89439	ax_carc	ax_mg	OK	8.38574	1.69436	-2.3072	-1.25614	0.16835	0.311403	no
XLOC_000847	AAEL017261	supercont1.1076:159031-243827	ax_carc	ax_mg	NOTEST	0.601056	1.64298	1.45074	0	1	1	no
XLOC_000848	AAEL014331	supercont1.1076:61895-89439	ax_carc	ax_mg	OK	7.28104	12.8254	0.816793	0.934058	0.1037	0.22405	no
XLOC_000849	AAEL014333	supercont1.1076:89636-102714	ax_carc	ax_mg	NOTEST	0.879974	0.179455	-2.29384	0	1	1	no
XLOC_000850	AAEL017157	supercont1.1077:70107-70806	ax_carc	ax_mg	NOTEST	0	0	0	0	1	1	no
XLOC_000851	AAEL014334	supercont1.1079:34832-108239	ax_carc	ax_mg	NOTEST	0.414617	0	-inf	0	1	1	no
XLOC_000852	AAEL004123	supercont1.108:224434-224653	ax_carc	ax_mg	NOTEST	0	0	0	0	1	1	no
XLOC_000853	AAEL004148	supercont1.108:1206753-1208527	ax_carc	ax_mg	OK	50.452	72.5348	0.523761	0.660077	0.23195	0.385186	no
XLOC_000854	AAEL004130	supercont1.108:1432839-1434057	ax_carc	ax_mg	NOTEST	0	0	0	0	1	1	no
XLOC_000855	AAEL004136	supercont1.108:1539394-1542290	ax_carc	ax_mg	NOTEST	1.81316	1.7545	-0.0474473	0	1	1	no
XLOC_000856	AAEL004146	supercont1.108:1657212-1672577	ax_carc	ax_mg	OK	11.9478	9.36288	-0.351716	-0.50334	0.37405	0.529151	no
XLOC_000857	AAEL004143	supercont1.108:1850897-1869237	ax_carc	ax_mg	OK	5.09766	9.94681	0.9644	1.27333	0.0263	0.0778101	no
XLOC_000858	AAEL004138	supercont1.108:2214360-2221703	ax_carc	ax_mg	OK	17.0864	5.72653	-1.57712	-2.0756	0.0008	0.00442202	yes
XLOC_000859	AAEL017150	supercont1.108:2221808-2222615	ax_carc	ax_mg	OK	28.9306	8.80404	-1.71636	-2.2769	0.00025	0.0016459	yes
XLOC_000860	AAEL004125	supercont1.108:2251330-2329591	ax_carc	ax_mg	OK	7.12278	6.03315	-0.239529	-0.335877	0.55755	0.693922	no
XLOC_000861	AAEL018312	supercont1.108:2383069-2414331	ax_carc	ax_mg	NOTEST	0.319982	0.257219	-0.314994	0	1	1	no
XLOC_000862	-	supercont1.108:2431297-2485172	ax_carc	ax_mg	OK	53.826	14.4411	-1.89813	-4.69198	0.30325	0.456685	no
XLOC_000863	-	supercont1.108:2554323-2554582	ax_carc	ax_mg	OK	100.966	41.8108	-1.27192	-1.41839	0.14845	0.285832	no
XLOC_000864	AAEL004147	supercont1.108:2554697-2555534	ax_carc	ax_mg	OK	18.9885	8.27316	-1.19862	-1.59367	0.0089	0.0326381	yes
XLOC_000865	AAEL004134	supercont1.108:2631714-2633894	ax_carc	ax_mg	OK	9.25113	13.2755	0.521068	0.765173	0.1802	0.326658	no
XLOC_000866	AAEL004144	supercont1.108:595687-596080	ax_carc	ax_mg	NOTEST	0.421346	0	-inf	0	1	1	no
XLOC_000867	-	supercont1.108:675810-676013	ax_carc	ax_mg	OK	192.35	14.9089	-3.68949	-5.24343	0.0584	0.145019	no
XLOC_000868	AAEL004133	supercont1.108:676327-733621	ax_carc	ax_mg	OK	22.0281	1.91126	-3.52674	-4.8953	5e-05	0.000398241	yes
XLOC_000869	AAEL004129	supercont1.108:1210889-1287100	ax_carc	ax_mg	OK	36.5239	20.9037	-0.805083	-0.992648	0.08775	0.198508	no
XLOC_000870	AAEL004122	supercont1.108:1210889-1287100	ax_carc	ax_mg	NOTEST	0.441517	0	-inf	0	1	1	no
XLOC_000871	AAEL004121	supercont1.108:1549034-1621438	ax_carc	ax_mg	OK	16.8639	20.8276	0.304557	0.44713	0.42825	0.580425	no
XLOC_000872	AAEL004140,AAEL004141	supercont1.108:1697031-1789845	ax_carc	ax_mg	OK	78.4107	332.511	2.08428	2.34811	0.0001	0.000739791	yes
XLOC_000873	AAEL004142	supercont1.108:1800521-1841776	ax_carc	ax_mg	OK	8.18801	9.91762	0.276481	0.386634	0.48545	0.632061	no
XLOC_000874	AAEL017037	supercont1.108:1873404-1874826	ax_carc	ax_mg	NOTEST	0.12922	0	-inf	0	1	1	no
XLOC_000875	AAEL017125	supercont1.108:1888841-1890288	ax_carc	ax_mg	NOTEST	0	0	0	0	1	1	no
XLOC_000876	AAEL004131	supercont1.108:1902226-1957978	ax_carc	ax_mg	OK	10.8061	13.5266	0.323951	0.470702	0.41855	0.571445	no
XLOC_000877	AAEL004127	supercont1.108:1959581-1962341	ax_carc	ax_mg	OK	10.9455	59.9599	2.45366	3.23424	5e-05	0.000398241	yes
XLOC_000878	AAEL004137	supercont1.108:1977681-1980020	ax_carc	ax_mg	OK	14.3745	59.7501	2.05543	3.00009	5e-05	0.000398241	yes
XLOC_000879	AAEL004126,AAEL004135	supercont1.108:2058525-2114182	ax_carc	ax_mg	OK	45.3125	238.46	2.39577	3.16813	5e-05	0.000398241	yes
XLOC_000880	AAEL004124	supercont1.108:2185667-2201238	ax_carc	ax_mg	OK	8.42424	25.9438	1.62277	2.22295	0.00025	0.0016459	yes
XLOC_000881	AAEL004128	supercont1.108:2364692-2379498	ax_carc	ax_mg	NOTEST	2.24218	1.25348	-0.838963	0	1	1	no
XLOC_000882	AAEL004132	supercont1.108:2532100-2545870	ax_carc	ax_mg	OK	9.99565	8.51965	-0.230507	-0.300546	0.5896	0.719992	no
XLOC_000883	AAEL014336	supercont1.1080:67195-71011	ax_carc	ax_mg	NOTEST	0.0381543	0	-inf	0	1	1	no
XLOC_000884	AAEL014335	supercont1.1080:204018-229767	ax_carc	ax_mg	OK	4.96653	40.7526	3.03658	4.15158	5e-05	0.000398241	yes
XLOC_000885	AAEL014337	supercont1.1080:295445-297288	ax_carc	ax_mg	NOTEST	0.962975	0.155103	-2.63427	0	1	1	no
XLOC_000886	AAEL014338	supercont1.1081:241750-257438	ax_carc	ax_mg	NOTEST	1.92134	2.76934	0.527432	0	1	1	no
XLOC_000887	AAEL014339	supercont1.1082:17663-58565	ax_carc	ax_mg	OK	16.8245	22.4503	0.416168	0.623095	0.27915	0.430919	no
XLOC_000888	AAEL017517	supercont1.1082:82871-83392	ax_carc	ax_mg	NOTEST	0	0	0	0	1	1	no
XLOC_000889	AAEL014340	supercont1.1082:105681-116252	ax_carc	ax_mg	OK	4.52929	3.17028	-0.514674	-0.548194	0.3001	0.453342	no
XLOC_000890	-	supercont1.1083:14381-14572	ax_carc	ax_mg	OK	42.5235	5.9096	-2.84713	-3.68971	0.14675	0.283879	no
XLOC_000891	AAEL014341,AAEL014342	supercont1.1083:14826-41920	ax_carc	ax_mg	OK	6.22342	3.45027	-0.850998	-0.552336	0.23085	0.38397	no
XLOC_000892	AAEL014343	supercont1.1083:62802-71325	ax_carc	ax_mg	NOTEST	2.13839	0	-inf	0	1	1	no
XLOC_000893	AAEL014344	supercont1.1084:244671-265033	ax_carc	ax_mg	NOTEST	1.82226	0.178195	-3.3542	0	1	1	no
XLOC_000894	AAEL014348	supercont1.1085:88733-89923	ax_carc	ax_mg	OK	10.0585	22.2262	1.14385	1.51635	0.00745	0.0282301	yes
XLOC_000895	AAEL014347	supercont1.1085:97375-145611	ax_carc	ax_mg	NOTEST	2.3724	1.1547	-1.03883	0	1	1	no
XLOC_000896	AAEL014349	supercont1.1085:162532-236297	ax_carc	ax_mg	OK	24.9649	1.3615	-4.19663	-0.693726	0.0205	0.0638779	no
XLOC_000897	AAEL014350,AAEL014353	supercont1.1085:162532-236297	ax_carc	ax_mg	OK	16.2423	0.514756	-4.97972	-0.382159	0.01505	0.0499932	yes
XLOC_000898	AAEL014354	supercont1.1085:162532-236297	ax_carc	ax_mg	OK	15.1386	0.447672	-5.07964	-0.498857	0.1129	0.237489	no
XLOC_000899	AAEL014345	supercont1.1085:8403-19691	ax_carc	ax_mg	OK	42.2464	89.4365	1.08204	1.27423	0.0291	0.0843726	no
XLOC_000900	AAEL014355	supercont1.1085:34492-66111	ax_carc	ax_mg	OK	10.4641	3.04101	-1.78282	-2.32501	0.0002	0.0013579	yes
XLOC_000901	AAEL018273	supercont1.1085:162532-236297	ax_carc	ax_mg	OK	19.9317	62.3208	1.64465	1.94726	0.0014	0.00708795	yes
XLOC_000902	AAEL014351	supercont1.1085:162532-236297	ax_carc	ax_mg	OK	15.7905	0	-inf	nan	0.16745	0.310262	no
XLOC_000903	AAEL014358	supercont1.1086:143728-162250	ax_carc	ax_mg	OK	3.67325	2.77977	-0.402091	-0.543337	0.3412	0.496163	no
XLOC_000904	AAEL014356,AAEL014357	supercont1.1086:197131-303280	ax_carc	ax_mg	OK	21.3615	4.36953	-2.28946	-1.73543	0.0006	0.00346878	yes
XLOC_000905	AAEL014359	supercont1.1087:27546-28863	ax_carc	ax_mg	NOTEST	0	0	0	0	1	1	no
XLOC_000906	AAEL014360	supercont1.1088:37178-56965	ax_carc	ax_mg	OK	4.84195	3.96482	-0.288333	-0.432475	0.44685	0.59722	no
XLOC_000907	AAEL014361	supercont1.1088:107503-172929	ax_carc	ax_mg	OK	7.31485	4.66997	-0.647416	-0.877163	0.1279	0.257753	no
XLOC_000908	AAEL016968	supercont1.1088:60119-102979	ax_carc	ax_mg	NOTEST	2.67193	2.34075	-0.190915	0	1	1	no
XLOC_000909	AAEL014362	supercont1.1089:72962-96055	ax_carc	ax_mg	NOTEST	0	0	0	0	1	1	no
XLOC_000910	AAEL004182	supercont1.109:57067-62662	ax_carc	ax_mg	OK	8.13456	3.88079	-1.06771	-1.35856	0.01785	0.0572967	no
XLOC_000911	AAEL004190	supercont1.109:115082-116171	ax_carc	ax_mg	NOTEST	0	0	0	0	1	1	no
XLOC_000912	AAEL004154	supercont1.109:190753-205838	ax_carc	ax_mg	OK	4.21564	2.50474	-0.751089	-0.970749	0.0923	0.206282	no
XLOC_000913	AAEL004165	supercont1.109:230006-247117	ax_carc	ax_mg	OK	7.56683	0.566102	-3.74055	-3.89279	5e-05	0.000398241	yes
XLOC_000914	AAEL004161	supercont1.109:250128-250894	ax_carc	ax_mg	OK	24.9967	48.874	0.967332	1.25995	0.02525	0.075363	no
XLOC_000915	AAEL004177	supercont1.109:324894-357638	ax_carc	ax_mg	NOTEST	1.44663	0.637056	-1.1832	0	1	1	no
XLOC_000916	AAEL018535	supercont1.109:324894-357638	ax_carc	ax_mg	NOTEST	0	0	0	0	1	1	no
XLOC_000917	AAEL018367	supercont1.109:324894-357638	ax_carc	ax_mg	NOTEST	0	0	0	0	1	1	no
XLOC_000918	AAEL004178	supercont1.109:383849-413063	ax_carc	ax_mg	OK	83.5489	31.2392	-1.41926	-2.00565	0.0009	0.0048819	yes
XLOC_000919	AAEL004172	supercont1.109:456455-459143	ax_carc	ax_mg	NOTEST	1.20416	0.644792	-0.901121	0	1	1	no
XLOC_000920	AAEL016323	supercont1.109:477195-519911	ax_carc	ax_mg	OK	8.90096	27.4015	1.62222	2.65279	0.37285	0.528012	no
XLOC_000921	AAEL016323	supercont1.109:477195-519911	ax_carc	ax_mg	NOTEST	0	0	0	0	1	1	no
XLOC_000922	AAEL004166	supercont1.109:520254-768815	ax_carc	ax_mg	OK	5.10769	8.74963	0.776551	1.06824	0.0625	0.152784	no
XLOC_000923	AAEL004192	supercont1.109:520254-768815	ax_carc	ax_mg	NOTEST	0	0	0	0	1	1	no
XLOC_000924	-	supercont1.109:769136-788141	ax_carc	ax_mg	OK	46.3667	190.576	2.0392	1.33206	0.04505	0.118825	no
XLOC_000925	-	supercont1.109:789779-794603	ax_carc	ax_mg	OK	39.0341	113.508	1.53998	1.23793	0.05965	0.147395	no
XLOC_000926	AAEL004186	supercont1.109:794886-881768	ax_carc	ax_mg	OK	9.1358	17.816	0.963573	1.39343	0.0163	0.0532999	no
XLOC_000927	AAEL018316	supercont1.109:948703-1009174	ax_carc	ax_mg	NOTEST	0.132342	0	-inf	0	1	1	no
XLOC_000928	AAEL004162	supercont1.109:1126603-1134022	ax_carc	ax_mg	NOTEST	0	0	0	0	1	1	no
XLOC_000929	AAEL004156	supercont1.109:1170406-1171670	ax_carc	ax_mg	NOTEST	2.1946	1.02483	-1.09858	0	1	1	no
XLOC_000930	AAEL004181	supercont1.109:1186285-1209937	ax_carc	ax_mg	OK	0.376676	4.67098	3.63233	4.60782	5e-05	0.000398241	yes
XLOC_000931	AAEL004168	supercont1.109:1250539-1263596	ax_carc	ax_mg	OK	14.0423	13.2369	-0.0852155	-0.122659	0.8321	0.895116	no
XLOC_000932	AAEL004151	supercont1.109:1272960-1273750	ax_carc	ax_mg	OK	2707.94	3329.17	0.297966	0.388463	0.48095	0.628002	no
XLOC_000933	AAEL004183	supercont1.109:1287950-1303483	ax_carc	ax_mg	OK	17.7218	19.2578	0.119918	0.166975	0.77285	0.855467	no
XLOC_000934	AAEL004174	supercont1.109:1479437-1484025	ax_carc	ax_mg	OK	3.11918	0.141378	-4.46354	-1.90141	0.24815	0.399729	no
XLOC_000935	AAEL004193	supercont1.109:1725408-1778088	ax_carc	ax_mg	OK	6.87244	10.5005	0.611569	0.912125	0.10805	0.230679	no
XLOC_000936	AAEL004149	supercont1.109:1912902-1925745	ax_carc	ax_mg	OK	3946.9	1546.23	-1.35196	-1.75178	0.00355	0.0153308	yes
XLOC_000937	AAEL004179	supercont1.109:1947760-2044395	ax_carc	ax_mg	NOTEST	1.09164	1.81816	0.735978	0	1	1	no
XLOC_000938	AAEL004198	supercont1.109:26713-56516	ax_carc	ax_mg	NOTEST	2.66862	2.06065	-0.372996	0	1	1	no
XLOC_000939	AAEL004173	supercont1.109:68452-72205	ax_carc	ax_mg	OK	3.02715	3.75555	0.311065	0.360925	0.5308	0.671558	no
XLOC_000940	AAEL018315	supercont1.109:152924-177508	ax_carc	ax_mg	NOTEST	0.151363	0.067565	-1.16367	0	1	1	no
XLOC_000941	AAEL004170	supercont1.109:208922-214020	ax_carc	ax_mg	NOTEST	0.338761	0.545126	0.686322	0	1	1	no
XLOC_000942	AAEL004176	supercont1.109:256747-306115	ax_carc	ax_mg	OK	90.9885	58.3273	-0.641514	-0.844634	0.1483	0.285615	no
XLOC_000943	AAEL004175	supercont1.109:314550-321576	ax_carc	ax_mg	OK	2397.63	2785.58	0.216371	0.273822	0.62345	0.74686	no
XLOC_000944	AAEL004152	supercont1.109:368335-376407	ax_carc	ax_mg	OK	17.7334	25.227	0.508501	0.695776	0.23495	0.388225	no
XLOC_000945	AAEL004185	supercont1.109:468674-469668	ax_carc	ax_mg	NOTEST	0.134925	0.261556	0.954967	0	1	1	no
XLOC_000946	AAEL016324	supercont1.109:520254-768815	ax_carc	ax_mg	NOTEST	0	0	0	0	1	1	no
XLOC_000947	AAEL004199	supercont1.109:520254-768815	ax_carc	ax_mg	NOTEST	0.0423571	0	-inf	0	1	1	no
XLOC_000948	AAEL004171	supercont1.109:520254-768815	ax_carc	ax_mg	NOTEST	0.0199053	0	-inf	0	1	1	no
XLOC_000949	AAEL004184	supercont1.109:1113192-1114285	ax_carc	ax_mg	NOTEST	0.785625	0	-inf	0	1	1	no
XLOC_000950	AAEL004157	supercont1.109:1150880-1151431	ax_carc	ax_mg	OK	355.583	2749.19	2.95075	4.0607	5e-05	0.000398241	yes
XLOC_000951	AAEL004150	supercont1.109:1157824-1159668	ax_carc	ax_mg	NOTEST	0.500443	0	-inf	0	1	1	no
XLOC_000952	AAEL004188	supercont1.109:1180271-1184082	ax_carc	ax_mg	OK	1.58078	39.0384	4.62619	5.55213	5e-05	0.000398241	yes
XLOC_000953	AAEL004196	supercont1.109:1222525-1226797	ax_carc	ax_mg	OK	6.39897	4.35557	-0.554978	-0.803153	0.15555	0.294458	no
XLOC_000954	AAEL004191	supercont1.109:1268433-1270002	ax_carc	ax_mg	NOTEST	2.13789	1.79937	-0.248695	0	1	1	no
XLOC_000955	AAEL004159	supercont1.109:1659389-1660389	ax_carc	ax_mg	NOTEST	0.419803	0	-inf	0	1	1	no
XLOC_000956	AAEL004195	supercont1.109:1788511-1855349	ax_carc	ax_mg	OK	78.1097	234.903	1.58849	2.09517	0.0007	0.00394795	yes
XLOC_000957	AAEL004163	supercont1.109:1865347-1867765	ax_carc	ax_mg	NOTEST	1.75632	1.45072	-0.275787	0	1	1	no
XLOC_000958	AAEL004155	supercont1.109:1883885-1895353	ax_carc	ax_mg	NOTEST	0.341463	0	-inf	0	1	1	no
XLOC_000959	-	supercont1.109:1912902-1925745	ax_carc	ax_mg	OK	6.79471	0.405745	-4.06577	-0.0424888	0.25655	0.406357	no
XLOC_000960	AAEL004169,AAEL004197	supercont1.109:1912902-1925745	ax_carc	ax_mg	OK	2892.03	1440.41	-1.0056	-0.188078	0.3162	0.470305	no
XLOC_000961	AAEL004164	supercont1.109:1928816-1932003	ax_carc	ax_mg	NOTEST	0.291966	0.268201	-0.122485	0	1	1	no
XLOC_000962	AAEL004180	supercont1.109:1947760-2044395	ax_carc	ax_mg	OK	5.48531	15.1978	1.47021	1.67578	0.0059	0.023347	yes
XLOC_000963	AAEL017081	supercont1.109:2112208-2113006	ax_carc	ax_mg	OK	39.8549	103.948	1.38304	1.94921	0.0007	0.00394795	yes
XLOC_000964	AAEL004167	supercont1.109:2318059-2347425	ax_carc	ax_mg	OK	21.4674	17.1236	-0.326164	-0.454305	0.4338	0.585416	no
XLOC_000965	AAEL004160	supercont1.109:2350629-2376077	ax_carc	ax_mg	NOTEST	1.93936	0.0784693	-4.62731	0	1	1	no
XLOC_000966	AAEL004189	supercont1.109:2422486-2506276	ax_carc	ax_mg	NOTEST	0.180218	0	-inf	0	1	1	no
XLOC_000967	AAEL014367	supercont1.1090:61268-69103	ax_carc	ax_mg	OK	46.5491	4.56987	-3.34853	-3.96545	5e-05	0.000398241	yes
XLOC_000968	AAEL014363	supercont1.1090:81053-81860	ax_carc	ax_mg	NOTEST	0.0853835	0	-inf	0	1	1	no
XLOC_000969	AAEL014365	supercont1.1090:96046-132388	ax_carc	ax_mg	OK	23.532	0.431631	-5.76868	-5.03036	0.00035	0.00219263	yes
XLOC_000970	AAEL014364	supercont1.1090:147773-151734	ax_carc	ax_mg	NOTEST	0	0	0	0	1	1	no
XLOC_000971	AAEL014366	supercont1.1090:156292-225023	ax_carc	ax_mg	OK	57.0141	9.66243	-2.56086	-3.00014	5e-05	0.000398241	yes
XLOC_000972	AAEL014369	supercont1.1091:186064-225702	ax_carc	ax_mg	OK	67.0503	0.445654	-7.23318	-4.31077	0.1297	0.260337	no
XLOC_000973	AAEL014370	supercont1.1091:1268-2479	ax_carc	ax_mg	NOTEST	1.38702	0.145063	-3.25724	0	1	1	no
XLOC_000974	AAEL014368	supercont1.1091:225795-229377	ax_carc	ax_mg	OK	7.20435	6.91798	-0.0585161	-0.0700847	0.9049	0.941593	no
XLOC_000975	-	supercont1.1092:69546-170093	ax_carc	ax_mg	OK	158.646	0	-inf	nan	5e-05	0.000398241	yes
XLOC_000976	AAEL014371	supercont1.1092:249502-251186	ax_carc	ax_mg	OK	2.60441	23.6068	3.18017	3.89292	5e-05	0.000398241	yes
XLOC_000977	AAEL014373	supercont1.1093:117533-189084	ax_carc	ax_mg	NOTEST	1.10992	0	-inf	0	1	1	no
XLOC_000978	AAEL014372	supercont1.1093:208210-210264	ax_carc	ax_mg	NOTEST	0.0382471	0	-inf	0	1	1	no
XLOC_000979	AAEL014374	supercont1.1094:52594-53408	ax_carc	ax_mg	NOTEST	0.326537	0.811351	1.31308	0	1	1	no
XLOC_000980	AAEL014378	supercont1.1094:110645-146165	ax_carc	ax_mg	OK	13.1557	22.1122	0.749159	0.67658	0.20545	0.356268	no
XLOC_000981	AAEL014380	supercont1.1094:164955-177840	ax_carc	ax_mg	NOTEST	0.120395	0	-inf	0	1	1	no
XLOC_000982	AAEL014377	supercont1.1094:224721-229489	ax_carc	ax_mg	NOTEST	1.67455	2.34422	0.485332	0	1	1	no
XLOC_000983	AAEL018515	supercont1.1094:110645-146165	ax_carc	ax_mg	NOTEST	0	0	0	0	1	1	no
XLOC_000984	AAEL014375	supercont1.1094:110645-146165	ax_carc	ax_mg	OK	24.5007	16.1571	-0.600654	-0.264909	0.6199	0.744133	no
XLOC_000985	AAEL014379	supercont1.1094:186189-213813	ax_carc	ax_mg	OK	37.2288	85.0175	1.19134	1.71306	0.00355	0.0153308	yes
XLOC_000986	AAEL014376	supercont1.1094:224721-229489	ax_carc	ax_mg	OK	2.55534	3.06476	0.262263	0.174798	0.77885	0.859558	no
XLOC_000987	AAEL014383	supercont1.1095:14731-15016	ax_carc	ax_mg	OK	4.99263	9.218	0.884653	0.64234	0.24245	0.395634	no
XLOC_000988	AAEL014389	supercont1.1095:56747-58912	ax_carc	ax_mg	OK	1.81427	5.79725	1.67597	2.06729	0.00115	0.00601997	yes
XLOC_000989	AAEL014384	supercont1.1095:175743-176052	ax_carc	ax_mg	NOTEST	0	0	0	0	1	1	no
XLOC_000990	AAEL014382	supercont1.1095:203613-204905	ax_carc	ax_mg	OK	9.4929	0.225912	-5.39301	-1.42644	0.2344	0.387655	no
XLOC_000991	AAEL014386	supercont1.1095:286896-288087	ax_carc	ax_mg	NOTEST	0	0	0	0	1	1	no
XLOC_000992	AAEL014381	supercont1.1095:15078-17577	ax_carc	ax_mg	OK	3.14784	11.1809	1.8286	2.48073	5e-05	0.000398241	yes
XLOC_000993	AAEL014388	supercont1.1095:45126-46555	ax_carc	ax_mg	OK	3.3338	2.72443	-0.291213	-0.335111	0.57245	0.705965	no
XLOC_000994	AAEL014390	supercont1.1095:203613-204905	ax_carc	ax_mg	OK	15.0799	0.934408	-4.01243	-3.18713	0.14315	0.279082	no
XLOC_000995	AAEL014385	supercont1.1095:221677-222031	ax_carc	ax_mg	NOTEST	2.37919	0	-inf	0	1	1	no
XLOC_000996	AAEL014387	supercont1.1095:224460-225327	ax_carc	ax_mg	OK	2.8185	0.149976	-4.23213	-1.22813	0.156	0.294937	no
XLOC_000997	AAEL016910	supercont1.1096:97968-98040	ax_carc	ax_mg	NOTEST	0	0	0	0	1	1	no
XLOC_000998	AAEL014391	supercont1.1096:119930-144500	ax_carc	ax_mg	OK	6.30992	1.26503	-2.31845	-2.71848	0.00035	0.00219263	yes
XLOC_000999	-	supercont1.1096:156966-157191	ax_carc	ax_mg	OK	163.41	185.3	0.181366	0.216571	0.71645	0.816228	no
XLOC_001000	-	supercont1.1097:201080-201294	ax_carc	ax_mg	OK	2151.75	18.036	-6.89849	-11.7731	0.0584	0.145019	no
XLOC_001001	AAEL017490	supercont1.1097:232417-242747	ax_carc	ax_mg	OK	112.699	0.578727	-7.60538	-3.4331	0.00235	0.010914	yes
XLOC_001002	AAEL014392	supercont1.1097:36207-53115	ax_carc	ax_mg	OK	124.917	2.3988	-5.70251	-4.66479	0.14625	0.283233	no
XLOC_001003	AAEL014393	supercont1.1099:61775-71692	ax_carc	ax_mg	OK	8.12128	27.9717	1.78419	2.42017	0.00015	0.00105666	yes
XLOC_001004	AAEL000573	supercont1.11:27617-28934	ax_carc	ax_mg	NOTEST	0	0	0	0	1	1	no
XLOC_001005	-	supercont1.11:259679-333789	ax_carc	ax_mg	OK	5.98881	0	-inf	nan	0.0007	0.00394795	yes
XLOC_001006	AAEL000577	supercont1.11:334036-576569	ax_carc	ax_mg	OK	27.8667	1.51189	-4.20412	-5.13682	5e-05	0.000398241	yes
XLOC_001007	AAEL018336	supercont1.11:594872-768397	ax_carc	ax_mg	OK	15.3584	12.0137	-0.35435	-0.157677	0.7862	0.864668	no
XLOC_001008	AAEL000594	supercont1.11:768618-791975	ax_carc	ax_mg	OK	7.90174	6.22941	-0.343075	-0.453052	0.4358	0.587262	no
XLOC_001009	AAEL000584	supercont1.11:1433473-1434868	ax_carc	ax_mg	NOTEST	1.34531	0	-inf	0	1	1	no
XLOC_001010	-	supercont1.11:1955167-1966440	ax_carc	ax_mg	OK	60.6122	30.4748	-0.991989	-0.860501	0.1463	0.283298	no
XLOC_001011	AAEL000589	supercont1.11:2070298-2282343	ax_carc	ax_mg	OK	20.331	23.7535	0.224459	0.325164	0.58855	0.719118	no
XLOC_001012	AAEL000586	supercont1.11:2070298-2282343	ax_carc	ax_mg	OK	34.3601	44.4125	0.370232	0.101778	0.8336	0.896068	no
XLOC_001013	AAEL000576	supercont1.11:2562140-2675929	ax_carc	ax_mg	NOTEST	2.0741	1.15847	-0.840264	0	1	1	no
XLOC_001014	AAEL000595	supercont1.11:3522322-3558515	ax_carc	ax_mg	OK	3.12453	0.176151	-4.14875	-1.94951	0.08965	0.201775	no
XLOC_001015	-	supercont1.11:3613147-3613325	ax_carc	ax_mg	OK	6.37132	5278.77	9.69439	9.70151	0.1014	0.220399	no
XLOC_001016	AAEL000585	supercont1.11:3613751-3616922	ax_carc	ax_mg	OK	1.2544	397.188	8.30668	8.47893	5e-05	0.000398241	yes
XLOC_001017	AAEL000569	supercont1.11:3687609-3700995	ax_carc	ax_mg	OK	5.05755	9.36013	0.888091	1.30576	0.02475	0.0741702	no
XLOC_001018	AAEL000574	supercont1.11:3786814-3803542	ax_carc	ax_mg	OK	36.1183	39.4935	0.128886	0.165545	0.7742	0.856389	no
XLOC_001019	AAEL000566	supercont1.11:3865488-3871532	ax_carc	ax_mg	OK	4.59649	24.5202	2.41537	3.06774	5e-05	0.000398241	yes
XLOC_001020	AAEL000590	supercont1.11:3892804-3906819	ax_carc	ax_mg	OK	25.3162	17.1398	-0.562713	-0.774716	0.1742	0.319009	no
XLOC_001021	AAEL000587	supercont1.11:3918496-3932785	ax_carc	ax_mg	OK	8.03585	5.97026	-0.428657	-0.382786	0.5111	0.654898	no
XLOC_001022	AAEL000565,AAEL000591	supercont1.11:3933114-4210284	ax_carc	ax_mg	OK	10.3526	6.29728	-0.717189	-0.775963	0.17125	0.315139	no
XLOC_001023	AAEL016045	supercont1.11:3933114-4210284	ax_carc	ax_mg	NOTEST	0	0	0	0	1	1	no
XLOC_001024	AAEL017183	supercont1.11:3933114-4210284	ax_carc	ax_mg	OK	20.1786	14.6029	-0.466568	-0.351133	0.53815	0.677755	no
XLOC_001025	AAEL000581	supercont1.11:4218203-4250024	ax_carc	ax_mg	OK	11.7121	34.8092	1.57147	2.1368	0.0003	0.001924	yes
XLOC_001026	AAEL000593	supercont1.11:4382413-4384726	ax_carc	ax_mg	OK	18.194	41.9526	1.2053	1.75068	0.00315	0.0138745	yes
XLOC_001027	AAEL000575	supercont1.11:4502541-4504309	ax_carc	ax_mg	OK	5.71399	87.3974	3.93502	4.99245	5e-05	0.000398241	yes
XLOC_001028	AAEL000567	supercont1.11:594872-768397	ax_carc	ax_mg	OK	59.986	8.81881	-2.76597	-2.91704	0.0002	0.0013579	yes
XLOC_001029	AAEL000579	supercont1.11:594872-768397	ax_carc	ax_mg	OK	2.70401	2.88576	0.093851	0.0201049	0.96075	0.975606	no
XLOC_001030	AAEL000568	supercont1.11:794876-797112	ax_carc	ax_mg	OK	11.166	14.4355	0.370505	0.507895	0.378	0.533002	no
XLOC_001031	AAEL000578	supercont1.11:1972811-1994131	ax_carc	ax_mg	NOTEST	0.984989	0.0882221	-3.48089	0	1	1	no
XLOC_001032	AAEL000580	supercont1.11:1994555-2020613	ax_carc	ax_mg	NOTEST	0.644427	0.0286247	-4.49268	0	1	1	no
XLOC_001033	AAEL000571	supercont1.11:2301809-2308491	ax_carc	ax_mg	NOTEST	1.8215	0.0595724	-4.93434	0	1	1	no
XLOC_001034	AAEL000592	supercont1.11:3390311-3435732	ax_carc	ax_mg	NOTEST	0	0	0	0	1	1	no
XLOC_001035	AAEL000572	supercont1.11:3709036-3776143	ax_carc	ax_mg	OK	85.9826	40.4221	-1.0889	-1.34282	0.02115	0.0654707	no
XLOC_001036	AAEL000583	supercont1.11:3824267-3836846	ax_carc	ax_mg	OK	4.93463	8.89949	0.850781	1.25403	0.0303	0.087157	no
XLOC_001037	AAEL000564	supercont1.11:4261278-4352969	ax_carc	ax_mg	OK	11.7997	11.7267	-0.00895589	-0.0129394	0.98335	0.989376	no
XLOC_001038	AAEL016046	supercont1.11:4261278-4352969	ax_carc	ax_mg	NOTEST	0	0	0	0	1	1	no
XLOC_001039	AAEL000582	supercont1.11:4401648-4451953	ax_carc	ax_mg	NOTEST	0	0.0332	inf	0	1	1	no
XLOC_001040	AAEL004217	supercont1.110:79873-89934	ax_carc	ax_mg	NOTEST	0.610078	0	-inf	0	1	1	no
XLOC_001041	AAEL004204	supercont1.110:91059-94399	ax_carc	ax_mg	NOTEST	0.431004	0	-inf	0	1	1	no
XLOC_001042	-	supercont1.110:201189-202374	ax_carc	ax_mg	OK	107.205	64.0511	-0.743081	-0.680762	0.23185	0.385089	no
XLOC_001043	AAEL004209	supercont1.110:486129-519315	ax_carc	ax_mg	OK	28.4501	20.4828	-0.474017	-0.698141	0.2277	0.380594	no
XLOC_001044	AAEL004224	supercont1.110:557723-559263	ax_carc	ax_mg	NOTEST	0.3111	0.171405	-0.859974	0	1	1	no
XLOC_001045	AAEL004210	supercont1.110:575185-576730	ax_carc	ax_mg	NOTEST	0.605781	0.551572	-0.135249	0	1	1	no
XLOC_001046	AAEL017305	supercont1.110:987964-990752	ax_carc	ax_mg	NOTEST	0.0851392	0	-inf	0	1	1	no
XLOC_001047	AAEL004219	supercont1.110:1017410-1140147	ax_carc	ax_mg	NOTEST	1.56974	0.153515	-3.35407	0	1	1	no
XLOC_001048	AAEL017211	supercont1.110:1017410-1140147	ax_carc	ax_mg	NOTEST	0	0	0	0	1	1	no
XLOC_001049	AAEL004202	supercont1.110:1141502-1142293	ax_carc	ax_mg	NOTEST	2.04594	0.0969408	-4.39952	0	1	1	no
XLOC_001050	AAEL016325	supercont1.110:1346509-1471371	ax_carc	ax_mg	NOTEST	0	0	0	0	1	1	no
XLOC_001051	-	supercont1.110:2093090-2101080	ax_carc	ax_mg	OK	166.719	0	-inf	nan	5e-05	0.000398241	yes
XLOC_001052	-	supercont1.110:2101680-2146750	ax_carc	ax_mg	OK	193.003	24.983	-2.94961	-3.97358	0.0297	0.085782	no
XLOC_001053	AAEL004214	supercont1.110:2147437-2202255	ax_carc	ax_mg	OK	28.9847	2.37738	-3.60785	-4.76603	5e-05	0.000398241	yes
XLOC_001054	AAEL004206	supercont1.110:2252651-2268674	ax_carc	ax_mg	OK	3.73634	118.351	4.9853	6.32908	5e-05	0.000398241	yes
XLOC_001055	AAEL004216	supercont1.110:2293318-2312460	ax_carc	ax_mg	OK	103.201	2.06872	-5.64057	-6.58697	5e-05	0.000398241	yes
XLOC_001056	AAEL004208	supercont1.110:410992-414995	ax_carc	ax_mg	OK	2.09782	2.85068	0.442419	0.364569	0.50855	0.652704	no
XLOC_001057	AAEL004215	supercont1.110:581164-624456	ax_carc	ax_mg	OK	10.4525	6.63215	-0.656303	-0.833804	0.1407	0.275591	no
XLOC_001058	AAEL017043	supercont1.110:846788-848226	ax_carc	ax_mg	NOTEST	0	0	0	0	1	1	no
XLOC_001059	AAEL004218	supercont1.110:862181-863615	ax_carc	ax_mg	NOTEST	0	0	0	0	1	1	no
XLOC_001060	AAEL017221	supercont1.110:1000712-1002164	ax_carc	ax_mg	NOTEST	0	0	0	0	1	1	no
XLOC_001061	AAEL004220	supercont1.110:1017410-1140147	ax_carc	ax_mg	OK	22.2067	0.165218	-7.07048	-0.659557	0.11275	0.237296	no
XLOC_001062	AAEL004223	supercont1.110:1017410-1140147	ax_carc	ax_mg	OK	19.3195	79.8178	2.04665	0.810485	0.21	0.361143	no
XLOC_001063	AAEL017260	supercont1.110:1017410-1140147	ax_carc	ax_mg	NOTEST	0.0680646	0	-inf	0	1	1	no
XLOC_001064	AAEL004212	supercont1.110:1155081-1216429	ax_carc	ax_mg	OK	16.5402	5.32235	-1.63584	-1.77699	0.00285	0.0127726	yes
XLOC_001065	AAEL004211	supercont1.110:1252952-1309304	ax_carc	ax_mg	NOTEST	2.69326	1.78683	-0.59195	0	1	1	no
XLOC_001066	AAEL004222	supercont1.110:1346509-1471371	ax_carc	ax_mg	OK	3.79594	0.151228	-4.64966	-3.19189	0.04515	0.119021	no
XLOC_001067	AAEL018317	supercont1.110:1491123-1680213	ax_carc	ax_mg	OK	4.14713	0.310793	-3.73809	-2.79308	5e-05	0.000398241	yes
XLOC_001068	AAEL016326	supercont1.110:1694014-1694086	ax_carc	ax_mg	NOTEST	0	0	0	0	1	1	no
XLOC_001069	AAEL004200	supercont1.110:2218278-2235197	ax_carc	ax_mg	OK	8.03896	3.10172	-1.37394	-1.88408	0.00175	0.00854603	yes
XLOC_001070	AAEL004203	supercont1.110:2252651-2268674	ax_carc	ax_mg	OK	0.0333106	4.80362	7.172	1.18562	0.28335	0.435515	no
XLOC_001071	AAEL004205	supercont1.110:2280043-2281426	ax_carc	ax_mg	OK	38.2068	1.94333	-4.29722	-5.02398	5e-05	0.000398241	yes
XLOC_001072	AAEL004221	supercont1.110:2320075-2331240	ax_carc	ax_mg	OK	93.6493	27.5071	-1.76746	-2.26227	0.0002	0.0013579	yes
XLOC_001073	AAEL004213	supercont1.110:2394359-2404806	ax_carc	ax_mg	NOTEST	0	0	0	0	1	1	no
XLOC_001074	AAEL004226	supercont1.110:2418857-2420890	ax_carc	ax_mg	NOTEST	1.78706	0	-inf	0	1	1	no
XLOC_001075	AAEL016911	supercont1.1100:66627-66699	ax_carc	ax_mg	NOTEST	0	0	0	0	1	1	no
XLOC_001076	AAEL014394	supercont1.1100:85844-105152	ax_carc	ax_mg	OK	8.27267	5.35535	-0.627372	-0.676255	0.24575	0.397904	no
XLOC_001077	AAEL014395,AAEL016961	supercont1.1100:150956-232777	ax_carc	ax_mg	OK	26.1008	47.7303	0.87081	1.14244	0.0451	0.118933	no
XLOC_001078	AAEL016912	supercont1.1100:67067-67139	ax_carc	ax_mg	NOTEST	0	0	0	0	1	1	no
XLOC_001079	AAEL014396	supercont1.1100:125121-141470	ax_carc	ax_mg	OK	8.9686	32.4314	1.85444	2.64801	5e-05	0.000398241	yes
XLOC_001080	AAEL014399,AAEL014403	supercont1.1101:785-14098	ax_carc	ax_mg	NOTEST	1.04475	1.32625	0.344194	0	1	1	no
XLOC_001081	AAEL014398	supercont1.1101:71335-218912	ax_carc	ax_mg	NOTEST	1.71929	2.01438	0.228521	0	1	1	no
XLOC_001082	AAEL018275	supercont1.1101:71335-218912	ax_carc	ax_mg	NOTEST	0.73348	0.55102	-0.412654	0	1	1	no
XLOC_001083	AAEL014397	supercont1.1101:71335-218912	ax_carc	ax_mg	NOTEST	0.198751	0.0578082	-1.78162	0	1	1	no
XLOC_001084	AAEL014404	supercont1.1101:71335-218912	ax_carc	ax_mg	NOTEST	0	0.141052	inf	0	1	1	no
XLOC_001085	AAEL014402	supercont1.1101:71335-218912	ax_carc	ax_mg	NOTEST	1.21474	0.682296	-0.832177	0	1	1	no
XLOC_001086	AAEL014406	supercont1.1101:32083-34520	ax_carc	ax_mg	NOTEST	1.46546	1.22781	-0.25527	0	1	1	no
XLOC_001087	AAEL014405	supercont1.1101:52045-56015	ax_carc	ax_mg	NOTEST	0.670323	0.622766	-0.106166	0	1	1	no
XLOC_001088	AAEL014407	supercont1.1101:71335-218912	ax_carc	ax_mg	NOTEST	0.547569	0.381722	-0.520519	0	1	1	no
XLOC_001089	AAEL014408	supercont1.1102:36985-42469	ax_carc	ax_mg	OK	6.52189	3.23673	-1.01075	-1.31056	0.0195	0.0614012	no
XLOC_001090	AAEL014409	supercont1.1103:221281-221749	ax_carc	ax_mg	OK	6.16815	0	-inf	nan	5e-05	0.000398241	yes
XLOC_001091	AAEL014414	supercont1.1104:29052-52617	ax_carc	ax_mg	OK	27.1997	18.926	-0.52322	-0.746187	0.1963	0.345705	no
XLOC_001092	AAEL014413	supercont1.1104:57193-179725	ax_carc	ax_mg	OK	133.924	53.8373	-1.31474	-1.4424	0.01425	0.0477681	yes
XLOC_001093	AAEL014412	supercont1.1104:57193-179725	ax_carc	ax_mg	OK	10.9012	0.108699	-6.648	-0.472274	0.2481	0.399729	no
XLOC_001094	AAEL014411	supercont1.1104:57193-179725	ax_carc	ax_mg	OK	1.32311	24.7014	4.22259	0.696968	0.014	0.047096	yes
XLOC_001095	AAEL014410	supercont1.1104:57193-179725	ax_carc	ax_mg	OK	6.07392	3.81775	-0.669907	-0.174958	0.7105	0.811917	no
XLOC_001096	AAEL018003	supercont1.1104:182985-183631	ax_carc	ax_mg	NOTEST	0.355126	0	-inf	0	1	1	no
XLOC_001097	AAEL016913	supercont1.1107:110809-110881	ax_carc	ax_mg	NOTEST	0	0	0	0	1	1	no
XLOC_001098	AAEL014415	supercont1.1108:10989-12030	ax_carc	ax_mg	OK	5.5102	4.45995	-0.305079	-0.368825	0.52005	0.662308	no
XLOC_001099	AAEL014416	supercont1.1108:91244-105339	ax_carc	ax_mg	OK	17.2454	0.0638112	-8.07818	-1.40483	0.2498	0.400936	no
XLOC_001100	-	supercont1.1108:173302-198693	ax_carc	ax_mg	OK	63.801	6.03433	-3.40231	-4.62396	0.15675	0.295876	no
XLOC_001101	AAEL014418	supercont1.1108:200045-206733	ax_carc	ax_mg	OK	15.0604	0	-inf	nan	5e-05	0.000398241	yes
XLOC_001102	AAEL014420	supercont1.1108:220301-220598	ax_carc	ax_mg	OK	5.02	0	-inf	nan	0.0102	0.0364615	yes
XLOC_001103	AAEL014417,AAEL014419	supercont1.1108:30893-36979	ax_carc	ax_mg	OK	18.8386	0.110085	-7.41893	-0.426881	0.2037	0.354168	no
XLOC_001104	AAEL004245	supercont1.111:833627-834518	ax_carc	ax_mg	NOTEST	0.170789	0.105748	-0.691578	0	1	1	no
XLOC_001105	-	supercont1.111:1349154-1413094	ax_carc	ax_mg	OK	65.1293	1.62563	-5.32423	-4.25781	0.0632	0.154073	no
XLOC_001106	AAEL004229	supercont1.111:1449447-1464765	ax_carc	ax_mg	OK	64.873	110.22	0.764701	1.06864	0.064	0.155587	no
XLOC_001107	AAEL004242	supercont1.111:1494811-1563640	ax_carc	ax_mg	OK	75.3798	137.094	0.862914	1.15328	0.04155	0.111554	no
XLOC_001108	AAEL004235	supercont1.111:1563826-1705490	ax_carc	ax_mg	OK	26.2451	10.4965	-1.32214	-1.90603	0.00165	0.00813291	yes
XLOC_001109	AAEL004238	supercont1.111:1720980-1726990	ax_carc	ax_mg	OK	11.8457	2.1111	-2.48829	-2.83299	0.0001	0.000739791	yes
XLOC_001110	AAEL004227	supercont1.111:1763891-1881229	ax_carc	ax_mg	OK	26.4904	192.062	2.85803	3.55483	5e-05	0.000398241	yes
XLOC_001111	AAEL017284	supercont1.111:1881850-1882942	ax_carc	ax_mg	OK	27.967	128.395	2.19879	3.00792	5e-05	0.000398241	yes
XLOC_001112	-	supercont1.111:1906179-1906401	ax_carc	ax_mg	OK	33.3163	44.5971	0.420722	0.996923	0.40525	0.559021	no
XLOC_001113	AAEL004230	supercont1.111:1906499-1953332	ax_carc	ax_mg	OK	14.521	36.8474	1.34342	1.72745	0.0042	0.0176198	yes
XLOC_001114	-	supercont1.111:2194885-2229003	ax_carc	ax_mg	OK	65.9442	84.3096	0.354452	0.484621	0.39995	0.554009	no
XLOC_001115	-	supercont1.111:2229414-2229775	ax_carc	ax_mg	OK	292.571	326.245	0.15717	0.198529	0.7286	0.82494	no
XLOC_001116	AAEL004236	supercont1.111:2230946-2292619	ax_carc	ax_mg	OK	25.4311	32.2431	0.342397	0.457396	0.4307	0.582608	no
XLOC_001117	-	supercont1.111:2293092-2293381	ax_carc	ax_mg	OK	80.894	109.928	0.442456	0.336192	0.5895	0.719925	no
XLOC_001118	AAEL004239	supercont1.111:2307468-2308617	ax_carc	ax_mg	OK	52.067	5138.99	6.62497	7.77771	5e-05	0.000398241	yes
XLOC_001119	AAEL004237	supercont1.111:2344562-2357800	ax_carc	ax_mg	OK	4.49866	7.7873	0.791629	1.16517	0.0452	0.119112	no
XLOC_001120	AAEL004240	supercont1.111:2725430-2727343	ax_carc	ax_mg	NOTEST	0.0349346	1.72547	5.62619	0	1	1	no
XLOC_001121	AAEL004244	supercont1.111:1483685-1494418	ax_carc	ax_mg	OK	3.10558	1.51818	-1.03252	-1.15112	0.05225	0.133228	no
XLOC_001122	AAEL004241	supercont1.111:1494811-1563640	ax_carc	ax_mg	NOTEST	0.524803	0.161461	-1.70059	0	1	1	no
XLOC_001123	AAEL016327	supercont1.111:1563826-1705490	ax_carc	ax_mg	NOTEST	0	0	0	0	1	1	no
XLOC_001124	AAEL004232	supercont1.111:1754846-1757464	ax_carc	ax_mg	OK	4.97673	4.32269	-0.203268	-0.277125	0.62605	0.748964	no
XLOC_001125	AAEL004234	supercont1.111:1963515-1978128	ax_carc	ax_mg	OK	113.613	183.308	0.690139	0.936701	0.1019	0.221141	no
XLOC_001126	AAEL004228	supercont1.111:2318590-2332139	ax_carc	ax_mg	OK	27.4577	29.4252	0.0998402	0.121174	0.8382	0.898988	no
XLOC_001127	AAEL004243	supercont1.111:2375210-2392757	ax_carc	ax_mg	NOTEST	2.29199	1.52744	-0.585487	0	1	1	no
XLOC_001128	AAEL004231	supercont1.111:2397438-2414110	ax_carc	ax_mg	NOTEST	0.598832	0.0690512	-3.11641	0	1	1	no
XLOC_001129	AAEL004233	supercont1.111:2581906-2593753	ax_carc	ax_mg	NOTEST	0.934899	0.0849336	-3.4604	0	1	1	no
XLOC_001130	AAEL018276	supercont1.1110:56975-78534	ax_carc	ax_mg	OK	7.22842	6.18629	-0.224607	-0.331175	0.5527	0.689885	no
XLOC_001131	AAEL016914	supercont1.1110:225138-225202	ax_carc	ax_mg	NOTEST	0	0	0	0	1	1	no
XLOC_001132	AAEL014422	supercont1.1110:97095-139850	ax_carc	ax_mg	OK	4.87311	1.08606	-2.16573	-2.37971	0.001	0.00534102	yes
XLOC_001133	AAEL014421	supercont1.1110:218682-219978	ax_carc	ax_mg	NOTEST	1.34529	2.60079	0.951033	0	1	1	no
XLOC_001134	-	supercont1.1111:126820-165038	ax_carc	ax_mg	OK	56.2931	15.6827	-1.84378	-1.63391	0.2896	0.442078	no
XLOC_001135	AAEL014428	supercont1.1111:165200-184929	ax_carc	ax_mg	OK	12.7941	3.05638	-2.06558	-2.4496	0.0002	0.0013579	yes
XLOC_001136	AAEL014425	supercont1.1111:234852-258128	ax_carc	ax_mg	NOTEST	1.51381	0.369417	-2.03487	0	1	1	no
XLOC_001137	AAEL014427	supercont1.1111:197104-197767	ax_carc	ax_mg	NOTEST	1.53179	0	-inf	0	1	1	no
XLOC_001138	AAEL014426	supercont1.1111:278670-296968	ax_carc	ax_mg	OK	72.4158	1.23119	-5.87818	-7.35322	5e-05	0.000398241	yes
XLOC_001139	AAEL017505	supercont1.1112:221387-222765	ax_carc	ax_mg	NOTEST	0	0	0	0	1	1	no
XLOC_001140	AAEL014429	supercont1.1114:6463-64533	ax_carc	ax_mg	NOTEST	1.14124	0	-inf	0	1	1	no
XLOC_001141	AAEL014431	supercont1.1115:105856-173346	ax_carc	ax_mg	NOTEST	0.173036	0.124005	-0.480671	0	1	1	no
XLOC_001142	AAEL014430	supercont1.1115:105856-173346	ax_carc	ax_mg	OK	80.5785	55.8054	-0.52999	-0.805059	0.3448	0.499725	no
XLOC_001143	AAEL014430	supercont1.1115:105856-173346	ax_carc	ax_mg	NOTEST	0.45073	0.141894	-1.66745	0	1	1	no
XLOC_001144	-	supercont1.1115:173453-187755	ax_carc	ax_mg	OK	13.2465	13.3865	0.0151743	0.01747	0.9695	0.980944	no
XLOC_001145	AAEL014433	supercont1.1116:181358-191059	ax_carc	ax_mg	OK	1138.43	27.0545	-5.39504	-5.55084	5e-05	0.000398241	yes
XLOC_001146	AAEL014432	supercont1.1116:215985-217405	ax_carc	ax_mg	NOTEST	0.0410508	0	-inf	0	1	1	no
XLOC_001147	AAEL014438	supercont1.1117:43927-45416	ax_carc	ax_mg	OK	2.5985	56.3239	4.438	4.71444	5e-05	0.000398241	yes
XLOC_001148	AAEL014437	supercont1.1117:61760-63246	ax_carc	ax_mg	OK	37.3951	43.4208	0.215537	0.290773	0.60625	0.733308	no
XLOC_001149	AAEL014434,AAEL014436	supercont1.1117:67117-137797	ax_carc	ax_mg	OK	13.8392	294.866	4.41322	4.97441	5e-05	0.000398241	yes
XLOC_001150	AAEL014439	supercont1.1117:67117-137797	ax_carc	ax_mg	OK	9.66154	54.0969	2.48522	0.952485	0.1303	0.261139	no
XLOC_001151	AAEL014441	supercont1.1117:147903-166631	ax_carc	ax_mg	OK	34.5688	76.0392	1.13727	1.57066	0.0069	0.0265235	yes
XLOC_001152	AAEL014435	supercont1.1117:188223-189860	ax_carc	ax_mg	OK	8.07392	99.6798	3.62596	4.91769	5e-05	0.000398241	yes
XLOC_001153	AAEL014440	supercont1.1117:67117-137797	ax_carc	ax_mg	OK	3.22646	1.57141	-1.0379	-0.120127	0.4861	0.632632	no
XLOC_001154	-	supercont1.1118:5691-5881	ax_carc	ax_mg	OK	43.4321	0	-inf	nan	0.0019	0.00914617	yes
XLOC_001155	AAEL014446	supercont1.1118:93733-108672	ax_carc	ax_mg	NOTEST	0	0	0	0	1	1	no
XLOC_001156	AAEL014443	supercont1.1118:110739-111250	ax_carc	ax_mg	NOTEST	0	0	0	0	1	1	no
XLOC_001157	AAEL018277	supercont1.1118:136624-209728	ax_carc	ax_mg	OK	4.71886	5.90448	0.32337	0.481083	0.38935	0.543733	no
XLOC_001158	AAEL014445	supercont1.1118:21502-43214	ax_carc	ax_mg	OK	101.917	0.810794	-6.97384	-6.07122	5e-05	0.000398241	yes
XLOC_001159	AAEL014447	supercont1.1119:89123-89366	ax_carc	ax_mg	OK	17.4692	0	-inf	nan	0.0004	0.00246114	yes
XLOC_001160	AAEL014450	supercont1.1119:105167-128697	ax_carc	ax_mg	OK	27.801	11.2657	-1.30319	-1.68842	0.00305	0.0135145	yes
XLOC_001161	AAEL014448	supercont1.1119:255873-257530	ax_carc	ax_mg	NOTEST	0.800365	0.991574	0.309062	0	1	1	no
XLOC_001162	-	supercont1.1119:25317-25525	ax_carc	ax_mg	OK	9833.97	419.808	-4.54997	-3.98322	5e-05	0.000398241	yes
XLOC_001163	AAEL014449	supercont1.1119:142676-211954	ax_carc	ax_mg	OK	22.8757	8.69353	-1.3958	-1.9033	0.0011	0.00579392	yes
XLOC_001164	AAEL004265	supercont1.112:63895-64279	ax_carc	ax_mg	NOTEST	0	0	0	0	1	1	no
XLOC_001165	AAEL004264	supercont1.112:125711-175291	ax_carc	ax_mg	OK	95.4764	11.1983	-3.09186	-4.24776	5e-05	0.000398241	yes
XLOC_001166	AAEL004249	supercont1.112:208985-227500	ax_carc	ax_mg	OK	66.6635	1.04014	-6.00205	-5.63537	5e-05	0.000398241	yes
XLOC_001167	AAEL004263	supercont1.112:879765-880638	ax_carc	ax_mg	OK	4.75002	5.31897	0.163211	0.17791	0.7537	0.842118	no
XLOC_001168	AAEL004266	supercont1.112:889639-890973	ax_carc	ax_mg	NOTEST	0.750306	0.700416	-0.0992666	0	1	1	no
XLOC_001169	AAEL004254	supercont1.112:935088-935667	ax_carc	ax_mg	NOTEST	0	1.01457	inf	0	1	1	no
XLOC_001170	AAEL004252	supercont1.112:939198-959028	ax_carc	ax_mg	NOTEST	0	0	0	0	1	1	no
XLOC_001171	AAEL004253	supercont1.112:1246543-1334135	ax_carc	ax_mg	NOTEST	0	0	0	0	1	1	no
XLOC_001172	AAEL016328	supercont1.112:1359764-1359837	ax_carc	ax_mg	NOTEST	0	0	0	0	1	1	no
XLOC_001173	AAEL004262	supercont1.112:1548475-1614564	ax_carc	ax_mg	NOTEST	2.46681	0.996417	-1.30782	0	1	1	no
XLOC_001174	AAEL004270	supercont1.112:2449173-2459516	ax_carc	ax_mg	NOTEST	0	0.080082	inf	0	1	1	no
XLOC_001175	AAEL004269	supercont1.112:279458-307315	ax_carc	ax_mg	OK	3.80923	1.95785	-0.960233	-1.13145	0.05445	0.137557	no
XLOC_001176	AAEL004248	supercont1.112:353212-453767	ax_carc	ax_mg	OK	18.2664	9.16959	-0.994267	-1.30625	0.02615	0.0774485	no
XLOC_001177	-	supercont1.112:665576-708783	ax_carc	ax_mg	OK	122.839	15.9364	-2.94637	-2.84737	0.25285	0.402979	no
XLOC_001178	AAEL004250	supercont1.112:881121-881993	ax_carc	ax_mg	NOTEST	0	0	0	0	1	1	no
XLOC_001179	AAEL004257	supercont1.112:905830-906666	ax_carc	ax_mg	NOTEST	0	0	0	0	1	1	no
XLOC_001180	AAEL004261	supercont1.112:922051-923614	ax_carc	ax_mg	NOTEST	0.133418	0.0622848	-1.099	0	1	1	no
XLOC_001181	AAEL018318	supercont1.112:939198-959028	ax_carc	ax_mg	OK	4.70779	11.2945	1.2625	1.76591	0.00325	0.0142325	yes
XLOC_001182	AAEL004246	supercont1.112:970919-1166898	ax_carc	ax_mg	OK	7.75057	0.139864	-5.79221	-5.00636	5e-05	0.000398241	yes
XLOC_001183	AAEL004258	supercont1.112:1246543-1334135	ax_carc	ax_mg	OK	3.27932	0.0732214	-5.48499	-0.995029	0.17515	0.320272	no
XLOC_001184	-	supercont1.112:1334205-1336045	ax_carc	ax_mg	OK	5.59589	0	-inf	nan	0.0017	0.0083403	yes
XLOC_001185	AAEL004259	supercont1.112:1548475-1614564	ax_carc	ax_mg	OK	16.5986	5.49822	-1.59403	-1.41908	0.04165	0.111747	no
XLOC_001186	AAEL004255	supercont1.112:1712788-1849571	ax_carc	ax_mg	NOTEST	0.38474	0.0207647	-4.21167	0	1	1	no
XLOC_001187	AAEL016329	supercont1.112:2182590-2182662	ax_carc	ax_mg	NOTEST	0	0	0	0	1	1	no
XLOC_001188	AAEL004251	supercont1.112:2212158-2242207	ax_carc	ax_mg	OK	3.36424	0.55388	-2.60264	-2.47142	0.0013	0.00666705	yes
XLOC_001189	AAEL004247	supercont1.112:2343700-2382815	ax_carc	ax_mg	OK	5.63762	47.7874	3.08347	4.11846	5e-05	0.000398241	yes
XLOC_001190	AAEL004256	supercont1.112:2391221-2427080	ax_carc	ax_mg	OK	0.795919	9.84579	3.62881	3.56132	5e-05	0.000398241	yes
XLOC_001191	AAEL004268	supercont1.112:2459697-2483634	ax_carc	ax_mg	NOTEST	0	0.570086	inf	0	1	1	no
XLOC_001192	AAEL014454	supercont1.1120:79268-80043	ax_carc	ax_mg	OK	1.20579	3.768	1.64382	1.03283	0.0902	0.202726	no
XLOC_001193	AAEL014453	supercont1.1120:123956-125241	ax_carc	ax_mg	NOTEST	0.284596	0.11162	-1.35032	0	1	1	no
XLOC_001194	AAEL014456	supercont1.1120:187426-227292	ax_carc	ax_mg	OK	78.5782	7.28622	-3.43089	-4.6004	5e-05	0.000398241	yes
XLOC_001195	AAEL014452	supercont1.1120:30602-42453	ax_carc	ax_mg	OK	112.279	288.727	1.36261	1.73693	0.00265	0.0120244	yes
XLOC_001196	AAEL014451	supercont1.1120:54423-57472	ax_carc	ax_mg	NOTEST	0.855923	0.0465066	-4.20197	0	1	1	no
XLOC_001197	AAEL014455	supercont1.1120:153744-155441	ax_carc	ax_mg	OK	5.64567	0.908514	-2.63556	-2.3163	0.00355	0.0153308	yes
XLOC_001198	AAEL014457	supercont1.1121:123404-168045	ax_carc	ax_mg	OK	4.4498	0.112404	-5.30698	-3.3871	0.03215	0.091444	no
XLOC_001199	AAEL014480	supercont1.1124:187748-188648	ax_carc	ax_mg	NOTEST	0	0	0	0	1	1	no
XLOC_001200	AAEL014481	supercont1.1124:205792-206674	ax_carc	ax_mg	NOTEST	0	0	0	0	1	1	no
XLOC_001201	AAEL014484	supercont1.1127:183881-185037	ax_carc	ax_mg	OK	42.2655	52.4186	0.310599	0.459571	0.4131	0.56632	no
XLOC_001202	AAEL014482	supercont1.1127:108896-109459	ax_carc	ax_mg	NOTEST	0	0	0	0	1	1	no
XLOC_001203	AAEL014483	supercont1.1127:161226-170011	ax_carc	ax_mg	NOTEST	2.30457	1.0797	-1.09386	0	1	1	no
XLOC_001204	AAEL016915	supercont1.1128:103914-103986	ax_carc	ax_mg	NOTEST	0	0	0	0	1	1	no
XLOC_001205	AAEL014485	supercont1.1128:152049-188924	ax_carc	ax_mg	NOTEST	0.489746	0.0212582	-4.52594	0	1	1	no
XLOC_001206	AAEL014486	supercont1.1129:81658-96802	ax_carc	ax_mg	OK	7.70908	3.87219	-0.993409	-1.33968	0.0201	0.0629028	no
XLOC_001207	AAEL017264	supercont1.113:599432-599741	ax_carc	ax_mg	NOTEST	0.507977	0.574368	0.177212	0	1	1	no
XLOC_001208	AAEL016330	supercont1.113:942247-942317	ax_carc	ax_mg	NOTEST	0	0	0	0	1	1	no
XLOC_001209	AAEL004294	supercont1.113:1232408-1258317	ax_carc	ax_mg	OK	99.5297	113.147	0.184998	0.245472	0.6564	0.772314	no
XLOC_001210	AAEL004301	supercont1.113:1275694-1282945	ax_carc	ax_mg	NOTEST	0	0.629559	inf	0	1	1	no
XLOC_001211	AAEL004287,AAEL004304	supercont1.113:1299057-1313057	ax_carc	ax_mg	OK	37.6067	61.5607	0.711018	0.356478	0.39425	0.548513	no
XLOC_001212	AAEL004282	supercont1.113:1345320-1367784	ax_carc	ax_mg	OK	28.4299	34.2414	0.268332	0.309434	0.58155	0.713307	no
XLOC_001213	AAEL004295	supercont1.113:1368006-1405520	ax_carc	ax_mg	OK	5.36062	0.562008	-3.25374	-1.20566	0.094	0.209143	no
XLOC_001214	AAEL004292	supercont1.113:1508636-1517272	ax_carc	ax_mg	OK	438.527	3.50226	-6.96824	-6.8141	5e-05	0.000398241	yes
XLOC_001215	AAEL004281	supercont1.113:1544601-1555998	ax_carc	ax_mg	OK	3.49969	0	-inf	nan	5e-05	0.000398241	yes
XLOC_001216	AAEL004273	supercont1.113:1568108-1587855	ax_carc	ax_mg	OK	15.974	0.259958	-5.9413	-2.81684	0.10465	0.225529	no
XLOC_001217	AAEL004300	supercont1.113:1647335-1679027	ax_carc	ax_mg	OK	15.0257	16.3189	0.119109	0.171148	0.77225	0.855101	no
XLOC_001218	AAEL018319	supercont1.113:1776602-1804526	ax_carc	ax_mg	OK	5.54261	2.95018	-0.909762	-1.27798	0.0251	0.0750083	no
XLOC_001219	AAEL004278	supercont1.113:1842014-1893564	ax_carc	ax_mg	OK	15.1977	79.4914	2.38695	3.46975	5e-05	0.000398241	yes
XLOC_001220	AAEL004302	supercont1.113:1944122-1949359	ax_carc	ax_mg	NOTEST	1.24575	1.13432	-0.135181	0	1	1	no
XLOC_001221	AAEL004284	supercont1.113:1964239-1985070	ax_carc	ax_mg	OK	166.362	688.562	2.04926	2.80482	5e-05	0.000398241	yes
XLOC_001222	AAEL004289	supercont1.113:2030491-2048669	ax_carc	ax_mg	OK	5.37035	2.9297	-0.874265	-1.30065	0.02315	0.0703504	no
XLOC_001223	AAEL004285	supercont1.113:2073301-2132176	ax_carc	ax_mg	NOTEST	2.2763	2.44973	0.105931	0	1	1	no
XLOC_001224	AAEL004291	supercont1.113:2156395-2158110	ax_carc	ax_mg	OK	11.2115	11.697	0.0611554	0.0850997	0.8838	0.928329	no
XLOC_001225	AAEL004298	supercont1.113:85025-86401	ax_carc	ax_mg	NOTEST	0	0	0	0	1	1	no
XLOC_001226	AAEL004303	supercont1.113:178790-205700	ax_carc	ax_mg	OK	2.95279	0.050339	-5.87426	-1.23092	0.1348	0.267393	no
XLOC_001227	AAEL004280	supercont1.113:274814-282871	ax_carc	ax_mg	OK	1341.19	52.1817	-4.68383	-4.52626	5e-05	0.000398241	yes
XLOC_001228	AAEL004275	supercont1.113:491383-492981	ax_carc	ax_mg	NOTEST	0	0	0	0	1	1	no
XLOC_001229	AAEL004296	supercont1.113:717600-725149	ax_carc	ax_mg	NOTEST	0	0	0	0	1	1	no
XLOC_001230	AAEL004283	supercont1.113:1041445-1061024	ax_carc	ax_mg	OK	12.911	7.92197	-0.704673	-0.707942	0.20095	0.35095	no
XLOC_001231	-	supercont1.113:1061291-1110552	ax_carc	ax_mg	OK	99.8668	62.8701	-0.66763	-0.519657	0.3572	0.512499	no
XLOC_001232	AAEL004293	supercont1.113:1193631-1221484	ax_carc	ax_mg	NOTEST	0.0838999	0.209661	1.32132	0	1	1	no
XLOC_001233	AAEL004276	supercont1.113:1341103-1341958	ax_carc	ax_mg	OK	4.21014	4.07746	-0.0461987	-0.0503642	0.93415	0.959514	no
XLOC_001234	AAEL004290	supercont1.113:1345320-1367784	ax_carc	ax_mg	OK	6.23155	4.09857	-0.60447	-0.459313	0.4548	0.604541	no
XLOC_001235	AAEL004274	supercont1.113:1368006-1405520	ax_carc	ax_mg	NOTEST	2.52208	1.53698	-0.714514	0	1	1	no
XLOC_001236	AAEL004271	supercont1.113:1457637-1461907	ax_carc	ax_mg	NOTEST	0.22269	0	-inf	0	1	1	no
XLOC_001237	AAEL004299	supercont1.113:1591367-1607737	ax_carc	ax_mg	NOTEST	2.58181	0.240896	-3.4219	0	1	1	no
XLOC_001238	AAEL004288	supercont1.113:1642205-1643332	ax_carc	ax_mg	OK	29.2914	38.1659	0.38181	0.560914	0.32145	0.475754	no
XLOC_001239	AAEL004297	supercont1.113:1685628-1757379	ax_carc	ax_mg	OK	70.4364	63.8129	-0.142473	-0.179435	0.7737	0.856086	no
XLOC_001240	AAEL004277	supercont1.113:1831450-1834441	ax_carc	ax_mg	OK	0.647826	8.94617	3.78759	3.49979	5e-05	0.000398241	yes
XLOC_001241	AAEL017378	supercont1.113:1995944-2022221	ax_carc	ax_mg	OK	4.30133	10.3344	1.2646	1.6233	0.0056	0.0223418	yes
XLOC_001242	AAEL004279	supercont1.113:2192549-2470026	ax_carc	ax_mg	OK	5.4176	0.632172	-3.09927	-3.49696	5e-05	0.000398241	yes
XLOC_001243	AAEL014487,AAEL014488	supercont1.1131:6379-170561	ax_carc	ax_mg	OK	4.2822	2.32889	-0.87871	-0.662282	0.18165	0.327869	no
XLOC_001244	AAEL014489	supercont1.1131:183092-188622	ax_carc	ax_mg	OK	9.05447	18.3767	1.02117	1.30742	0.02565	0.0763175	no
XLOC_001245	AAEL014490	supercont1.1131:213554-216841	ax_carc	ax_mg	OK	99.7509	21.2878	-2.2283	-3.16044	5e-05	0.000398241	yes
XLOC_001246	AAEL014493	supercont1.1132:13868-34464	ax_carc	ax_mg	OK	5.15772	39.9187	2.95226	4.16655	5e-05	0.000398241	yes
XLOC_001247	AAEL018366	supercont1.1132:37561-37660	ax_carc	ax_mg	NOTEST	0	0	0	0	1	1	no
XLOC_001248	AAEL018409	supercont1.1132:37688-37843	ax_carc	ax_mg	NOTEST	0	0	0	0	1	1	no
XLOC_001249	AAEL014497	supercont1.1132:41217-48968	ax_carc	ax_mg	NOTEST	1.51333	0.812117	-0.897969	0	1	1	no
XLOC_001250	AAEL014496	supercont1.1132:155010-172769	ax_carc	ax_mg	OK	7.59846	10.5312	0.470897	0.22058	0.79015	0.867301	no
XLOC_001251	AAEL014495	supercont1.1132:172938-175861	ax_carc	ax_mg	NOTEST	1.63939	1.80624	0.139836	0	1	1	no
XLOC_001252	-	supercont1.1132:177305-185533	ax_carc	ax_mg	OK	25.2955	31.3014	0.307343	0.615309	0.71955	0.818492	no
XLOC_001253	AAEL014492	supercont1.1132:49807-50635	ax_carc	ax_mg	OK	22.95	52.5315	1.19469	1.69792	0.0047	0.0193546	yes
XLOC_001254	AAEL014491	supercont1.1132:67982-143579	ax_carc	ax_mg	OK	11.0851	6.13712	-0.852985	-1.2515	0.0347	0.0969974	no
XLOC_001255	AAEL014494	supercont1.1132:155010-172769	ax_carc	ax_mg	OK	9.54102	11.1243	0.221494	0.302673	0.60065	0.72877	no
XLOC_001256	AAEL017166	supercont1.1134:10323-10533	ax_carc	ax_mg	NOTEST	3.07483	0	-inf	0	1	1	no
XLOC_001257	AAEL014500	supercont1.1137:124159-175611	ax_carc	ax_mg	NOTEST	2.23174	2.70435	0.27711	0	1	1	no
XLOC_001258	AAEL014498	supercont1.1137:175946-176705	ax_carc	ax_mg	OK	2.97687	3.30258	0.149797	0.153078	0.7935	0.869675	no
XLOC_001259	AAEL014499	supercont1.1137:124159-175611	ax_carc	ax_mg	OK	5.19561	4.09348	-0.343966	-0.3505	0.54355	0.682258	no
XLOC_001260	AAEL014501	supercont1.1138:107483-109385	ax_carc	ax_mg	OK	15.8991	18.2527	0.199159	0.282347	0.62905	0.751286	no
XLOC_001261	AAEL014505	supercont1.1138:120207-146372	ax_carc	ax_mg	OK	42.6798	75.4122	0.821245	0.929973	0.11225	0.236613	no
XLOC_001262	AAEL014502	supercont1.1138:182584-188285	ax_carc	ax_mg	OK	2.44615	3.36934	0.461956	0.614462	0.27285	0.424181	no
XLOC_001263	AAEL014503	supercont1.1138:190671-207224	ax_carc	ax_mg	OK	4.55603	4.66992	0.0356218	0.0499314	0.92905	0.956421	no
XLOC_001264	-	supercont1.1138:12607-90423	ax_carc	ax_mg	OK	64.3166	0	-inf	nan	0.0427	0.113908	no
XLOC_001265	AAEL014504	supercont1.1138:120207-146372	ax_carc	ax_mg	OK	5.1618	7.40581	0.520781	0.251076	0.7843	0.863301	no
XLOC_001266	AAEL014509	supercont1.1139:68772-95375	ax_carc	ax_mg	OK	2.41279	3.07148	0.348233	0.441983	0.44175	0.592602	no
XLOC_001267	AAEL014506	supercont1.1139:118551-160144	ax_carc	ax_mg	OK	11.7545	14.9122	0.343281	0.446799	0.44335	0.593951	no
XLOC_001268	AAEL014508	supercont1.1139:171256-188092	ax_carc	ax_mg	OK	6.05617	4.58995	-0.399927	-0.568556	0.3223	0.476696	no
XLOC_001269	AAEL014507	supercont1.1139:27545-43990	ax_carc	ax_mg	OK	7.1185	11.7918	0.728134	1.07476	0.06515	0.157678	no
XLOC_001270	AAEL017495	supercont1.114:11804-13164	ax_carc	ax_mg	NOTEST	0	0	0	0	1	1	no
XLOC_001271	AAEL004305	supercont1.114:125064-424830	ax_carc	ax_mg	OK	3.43133	0.296228	-3.53399	-3.25794	5e-05	0.000398241	yes
XLOC_001272	AAEL004323	supercont1.114:451287-957979	ax_carc	ax_mg	NOTEST	0.0390265	0.112816	1.53144	0	1	1	no
XLOC_001273	AAEL004307	supercont1.114:1126853-1279478	ax_carc	ax_mg	OK	50.2724	63.329	0.3331	0.45979	0.42915	0.581169	no
XLOC_001274	AAEL004319	supercont1.114:1574271-1665997	ax_carc	ax_mg	OK	12.9979	5.33913	-1.2836	-1.92093	0.0009	0.0048819	yes
XLOC_001275	AAEL004325	supercont1.114:1986882-1991252	ax_carc	ax_mg	OK	1972.17	2266.32	0.200567	0.2535	0.6473	0.765124	no
XLOC_001276	AAEL004311	supercont1.114:2058639-2073209	ax_carc	ax_mg	OK	21.2054	4.33537	-2.29021	-3.14508	5e-05	0.000398241	yes
XLOC_001277	AAEL004320	supercont1.114:2092626-2137885	ax_carc	ax_mg	OK	15.4158	11.225	-0.457692	-0.650178	0.2642	0.414742	no
XLOC_001278	AAEL004321	supercont1.114:2138372-2138585	ax_carc	ax_mg	OK	109.43	65.0577	-0.750221	-0.976524	0.0995	0.217378	no
XLOC_001279	AAEL004326	supercont1.114:2226682-2280402	ax_carc	ax_mg	NOTEST	0.83985	0.593332	-0.501292	0	1	1	no
XLOC_001280	AAEL004317	supercont1.114:2332790-2357471	ax_carc	ax_mg	OK	3.10143	2.1441	-0.532564	-0.635157	0.286	0.438274	no
XLOC_001281	AAEL004318	supercont1.114:2394370-2395956	ax_carc	ax_mg	NOTEST	0.755227	0.0585554	-3.68904	0	1	1	no
XLOC_001282	AAEL004315	supercont1.114:2413771-2417005	ax_carc	ax_mg	NOTEST	0.430828	0	-inf	0	1	1	no
XLOC_001283	AAEL018320	supercont1.114:451287-957979	ax_carc	ax_mg	OK	17.444	10.1957	-0.774766	-0.663904	0.28955	0.442039	no
XLOC_001284	AAEL004313	supercont1.114:994799-1099513	ax_carc	ax_mg	OK	167.771	308.271	0.877707	1.0896	0.06055	0.14912	no
XLOC_001285	-	supercont1.114:1912123-1912605	ax_carc	ax_mg	OK	20677.4	438.152	-5.56048	-6.1516	5e-05	0.000398241	yes
XLOC_001286	AAEL004308	supercont1.114:1978649-1979996	ax_carc	ax_mg	OK	57.68	86.3151	0.581542	0.722533	0.19885	0.3484	no
XLOC_001287	AAEL004312	supercont1.114:2051327-2051911	ax_carc	ax_mg	OK	4.95197	4.21938	-0.23097	-0.200572	0.72695	0.82379	no
XLOC_001288	AAEL004310	supercont1.114:2055481-2055803	ax_carc	ax_mg	NOTEST	0.457343	0	-inf	0	1	1	no
XLOC_001289	AAEL004306	supercont1.114:2162085-2163588	ax_carc	ax_mg	OK	10.7323	20.8576	0.958614	1.2467	0.03055	0.0877205	no
XLOC_001290	AAEL004316	supercont1.114:2374379-2376032	ax_carc	ax_mg	NOTEST	1.46274	0.187729	-2.96195	0	1	1	no
XLOC_001291	AAEL004309	supercont1.114:2413771-2417005	ax_carc	ax_mg	OK	3.30921	2.45744	-0.429329	-0.560923	0.3248	0.479346	no
XLOC_001292	AAEL014510	supercont1.1140:3354-31830	ax_carc	ax_mg	OK	9.40287	5.66351	-0.731406	-1.05883	0.0633	0.154272	no
XLOC_001293	-	supercont1.1141:14068-80139	ax_carc	ax_mg	OK	41.1555	0	-inf	nan	0.0008	0.00442202	yes
XLOC_001294	AAEL014512	supercont1.1142:54245-88096	ax_carc	ax_mg	OK	15.223	2.95112	-2.36692	-3.15355	5e-05	0.000398241	yes
XLOC_001295	AAEL014511	supercont1.1142:97304-147080	ax_carc	ax_mg	OK	38.6954	31.2889	-0.306512	-0.361508	0.5224	0.664363	no
XLOC_001296	AAEL014513	supercont1.1143:19747-46233	ax_carc	ax_mg	NOTEST	1.29479	1.17415	-0.141108	0	1	1	no
XLOC_001297	AAEL017427	supercont1.1143:60588-61943	ax_carc	ax_mg	NOTEST	0	0	0	0	1	1	no
XLOC_001298	AAEL018447	supercont1.1144:41817-41972	ax_carc	ax_mg	NOTEST	0	0	0	0	1	1	no
XLOC_001299	AAEL018600	supercont1.1144:42000-42099	ax_carc	ax_mg	NOTEST	0	0	0	0	1	1	no
XLOC_001300	AAEL014514	supercont1.1145:1327-8288	ax_carc	ax_mg	OK	0.233147	8.83228	5.24347	2.53879	0.2426	0.395634	no
XLOC_001301	AAEL014516	supercont1.1145:20754-22785	ax_carc	ax_mg	NOTEST	0	0	0	0	1	1	no
XLOC_001302	AAEL014515	supercont1.1145:36538-37465	ax_carc	ax_mg	OK	0.175764	10.7302	5.93188	1.80305	0.18225	0.328556	no
XLOC_001303	AAEL014517	supercont1.1145:112888-114061	ax_carc	ax_mg	NOTEST	0.121217	0	-inf	0	1	1	no
XLOC_001304	AAEL014518	supercont1.1145:184382-185730	ax_carc	ax_mg	NOTEST	2.62045	0.547388	-2.25918	0	1	1	no
XLOC_001305	AAEL014520	supercont1.1146:102979-113672	ax_carc	ax_mg	OK	13.9291	0.564053	-4.62612	-3.99191	5e-05	0.000398241	yes
XLOC_001306	AAEL014519	supercont1.1146:131014-131584	ax_carc	ax_mg	OK	11.169	6.08736	-0.875612	-1.06542	0.0694	0.165713	no
XLOC_001307	AAEL014521	supercont1.1147:161849-195095	ax_carc	ax_mg	NOTEST	0.295929	0.0133609	-4.46916	0	1	1	no
XLOC_001308	AAEL004329	supercont1.115:110656-124128	ax_carc	ax_mg	OK	9.43721	8.84453	-0.0935741	-0.0285277	0.9365	0.960947	no
XLOC_001309	-	supercont1.115:136760-136982	ax_carc	ax_mg	OK	10.7841	43.8082	2.0223	3.9184	0.1395	0.273868	no
XLOC_001310	AAEL004348	supercont1.115:138308-146776	ax_carc	ax_mg	NOTEST	0.65429	0.768141	0.23144	0	1	1	no
XLOC_001311	AAEL004332	supercont1.115:147837-167595	ax_carc	ax_mg	OK	3.73765	1.60584	-1.2188	-1.65787	0.00465	0.0191775	yes
XLOC_001312	AAEL004330	supercont1.115:172615-199820	ax_carc	ax_mg	OK	6.15917	4.12194	-0.579413	-0.852932	0.1308	0.261844	no
XLOC_001313	-	supercont1.115:232237-232829	ax_carc	ax_mg	OK	65.8684	8.57202	-2.94188	-5.33115	0.2505	0.401302	no
XLOC_001314	-	supercont1.115:233109-240067	ax_carc	ax_mg	OK	97.4177	0	-inf	nan	5e-05	0.000398241	yes
XLOC_001315	AAEL004331	supercont1.115:240365-271476	ax_carc	ax_mg	OK	11.7623	0.811658	-3.85716	-4.65137	5e-05	0.000398241	yes
XLOC_001316	AAEL016331	supercont1.115:556805-741282	ax_carc	ax_mg	NOTEST	0	0	0	0	1	1	no
XLOC_001317	AAEL004339	supercont1.115:962465-1220006	ax_carc	ax_mg	NOTEST	0	0	0	0	1	1	no
XLOC_001318	AAEL004335	supercont1.115:962465-1220006	ax_carc	ax_mg	OK	2.9284	191.578	6.03167	4.70125	0.00035	0.00219263	yes
XLOC_001319	AAEL004349	supercont1.115:1373568-1418217	ax_carc	ax_mg	NOTEST	2.02281	0	-inf	0	1	1	no
XLOC_001320	AAEL004344	supercont1.115:1978961-1996614	ax_carc	ax_mg	NOTEST	0.57837	0	-inf	0	1	1	no
XLOC_001321	AAEL004345	supercont1.115:2435779-2455887	ax_carc	ax_mg	OK	13.433	25.8291	0.943218	1.34601	0.02095	0.0649883	no
XLOC_001322	AAEL004338	supercont1.115:71774-89099	ax_carc	ax_mg	OK	110.768	130.369	0.235064	0.321068	0.5685	0.702741	no
XLOC_001323	AAEL004328	supercont1.115:92207-95936	ax_carc	ax_mg	OK	3.26078	2.26914	-0.523068	-0.668958	0.2445	0.397232	no
XLOC_001324	AAEL004327	supercont1.115:110656-124128	ax_carc	ax_mg	OK	48.1184	96.4127	1.00264	1.28315	0.02605	0.0772114	no
XLOC_001325	AAEL004334	supercont1.115:138308-146776	ax_carc	ax_mg	OK	3.9533	3.55957	-0.151355	-0.16779	0.7749	0.856925	no
XLOC_001326	AAEL004337,AAEL004346	supercont1.115:275296-556555	ax_carc	ax_mg	OK	9.71774	9.19569	-0.0796643	-0.0782714	0.8639	0.915413	no
XLOC_001327	AAEL016331	supercont1.115:556805-741282	ax_carc	ax_mg	OK	150.635	35.9112	-2.06855	-2.30021	0.14225	0.277795	no
XLOC_001328	AAEL004336	supercont1.115:962465-1220006	ax_carc	ax_mg	NOTEST	1.7978	0.830613	-1.11398	0	1	1	no
XLOC_001329	AAEL018102	supercont1.115:962465-1220006	ax_carc	ax_mg	NOTEST	0.144565	0	-inf	0	1	1	no
XLOC_001330	AAEL004342	supercont1.115:962465-1220006	ax_carc	ax_mg	NOTEST	0	0	0	0	1	1	no
XLOC_001331	AAEL004343	supercont1.115:962465-1220006	ax_carc	ax_mg	NOTEST	0	0.363349	inf	0	1	1	no
XLOC_001332	AAEL004340	supercont1.115:1342895-1358441	ax_carc	ax_mg	NOTEST	0.899134	0.406242	-1.1462	0	1	1	no
XLOC_001333	AAEL004333	supercont1.115:1418514-1432549	ax_carc	ax_mg	OK	3.91946	5.27139	0.42753	0.547436	0.3491	0.504283	no
XLOC_001334	AAEL004341	supercont1.115:1720878-1723059	ax_carc	ax_mg	NOTEST	0	0	0	0	1	1	no
XLOC_001335	AAEL016332	supercont1.115:1831334-1831406	ax_carc	ax_mg	NOTEST	0	0	0	0	1	1	no
XLOC_001336	AAEL004347	supercont1.115:2415091-2425165	ax_carc	ax_mg	OK	104.817	151.358	0.5301	0.721954	0.20425	0.354803	no
XLOC_001337	AAEL014525	supercont1.1150:13395-14376	ax_carc	ax_mg	OK	3.01678	4.0452	0.423203	0.472116	0.41825	0.571153	no
XLOC_001338	AAEL014522	supercont1.1150:86193-101590	ax_carc	ax_mg	OK	5.17917	8.87529	0.777075	1.04594	0.0661	0.159521	no
XLOC_001339	AAEL014523	supercont1.1150:154311-186790	ax_carc	ax_mg	OK	17.4685	5.03071	-1.79592	-2.51966	0.0001	0.000739791	yes
XLOC_001340	AAEL014524	supercont1.1150:38366-42597	ax_carc	ax_mg	OK	3.55157	2.77819	-0.354313	-0.431823	0.44965	0.599717	no
XLOC_001341	AAEL014527	supercont1.1152:134969-141213	ax_carc	ax_mg	OK	21.5432	0.84934	-4.66475	-5.87897	5e-05	0.000398241	yes
XLOC_001342	AAEL014526	supercont1.1152:174898-175920	ax_carc	ax_mg	OK	148.669	96.4544	-0.624184	-0.900611	0.11025	0.233799	no
XLOC_001343	AAEL014529	supercont1.1152:184833-200067	ax_carc	ax_mg	OK	31.7228	30.6215	-0.0509757	-0.0703219	0.9025	0.940074	no
XLOC_001344	AAEL018428	supercont1.1152:173592-173915	ax_carc	ax_mg	NOTEST	0	0	0	0	1	1	no
XLOC_001345	AAEL014528	supercont1.1152:206636-226348	ax_carc	ax_mg	OK	27.1651	24.0973	-0.172883	-0.2453	0.66785	0.78094	no
XLOC_001346	AAEL014530	supercont1.1153:1865-14673	ax_carc	ax_mg	OK	54.1892	22.5478	-1.26502	-1.87825	0.00145	0.00729277	yes
XLOC_001347	AAEL014532	supercont1.1154:243706-244023	ax_carc	ax_mg	NOTEST	0	0	0	0	1	1	no
XLOC_001348	AAEL014531	supercont1.1154:274306-276180	ax_carc	ax_mg	OK	0.753407	2.78627	1.88683	1.71507	0.0102	0.0364615	yes
XLOC_001349	AAEL014533	supercont1.1155:65376-77228	ax_carc	ax_mg	OK	1.53927	2.7887	0.857347	1.17881	0.0455	0.1197	no
XLOC_001350	AAEL014535	supercont1.1155:31579-63172	ax_carc	ax_mg	NOTEST	1.08687	1.15483	0.0875035	0	1	1	no
XLOC_001351	AAEL014534	supercont1.1155:81672-96060	ax_carc	ax_mg	OK	3.98445	4.02868	0.0159258	0.022589	0.96935	0.980829	no
XLOC_001352	AAEL014537	supercont1.1156:916-20006	ax_carc	ax_mg	NOTEST	1.218	0	-inf	0	1	1	no
XLOC_001353	AAEL014541	supercont1.1156:44174-46908	ax_carc	ax_mg	OK	6.68226	220.57	5.04476	6.6667	5e-05	0.000398241	yes
XLOC_001354	-	supercont1.1156:61555-61763	ax_carc	ax_mg	OK	0	21.481	inf	nan	0.0127	0.0435159	yes
XLOC_001355	AAEL014539	supercont1.1156:62563-81099	ax_carc	ax_mg	OK	0.154359	7.08216	5.51983	4.16385	0.0097	0.0349977	yes
XLOC_001356	AAEL014543	supercont1.1156:90786-93320	ax_carc	ax_mg	OK	0.631403	20.9728	5.05381	4.97884	5e-05	0.000398241	yes
XLOC_001357	AAEL014536	supercont1.1156:123654-140095	ax_carc	ax_mg	OK	4.85703	4.74828	-0.0326717	-0.0436726	0.9416	0.963933	no
XLOC_001358	AAEL014542	supercont1.1156:159044-159266	ax_carc	ax_mg	OK	6.15804	4.24717	-0.535969	-0.241958	0.59895	0.727474	no
XLOC_001359	AAEL014540	supercont1.1156:96452-112201	ax_carc	ax_mg	NOTEST	2.49464	2.56512	0.0401929	0	1	1	no
XLOC_001360	AAEL014538	supercont1.1156:172992-174005	ax_carc	ax_mg	NOTEST	0	0	0	0	1	1	no
XLOC_001361	AAEL014544	supercont1.1157:124171-231593	ax_carc	ax_mg	OK	15.8529	0.687167	-4.52794	-4.47377	5e-05	0.000398241	yes
XLOC_001362	AAEL017414	supercont1.1157:124171-231593	ax_carc	ax_mg	NOTEST	0	0	0	0	1	1	no
XLOC_001363	AAEL016916	supercont1.1158:228229-228301	ax_carc	ax_mg	NOTEST	0	0	0	0	1	1	no
XLOC_001364	AAEL014548	supercont1.1159:109827-128887	ax_carc	ax_mg	OK	31.2375	111.815	1.83976	2.39886	5e-05	0.000398241	yes
XLOC_001365	AAEL014546	supercont1.1159:131793-172067	ax_carc	ax_mg	OK	3.58809	3.32561	-0.109596	-0.132054	0.82535	0.890779	no
XLOC_001366	AAEL014547	supercont1.1159:7971-35557	ax_carc	ax_mg	NOTEST	0.663656	0.130359	-2.34794	0	1	1	no
XLOC_001367	AAEL014545	supercont1.1159:62690-82660	ax_carc	ax_mg	OK	6.60933	5.98301	-0.143632	-0.187239	0.742	0.834065	no
XLOC_001368	AAEL014549	supercont1.1159:96208-97302	ax_carc	ax_mg	OK	13.9569	15.9692	0.19432	0.287662	0.6115	0.737369	no
XLOC_001369	AAEL014550	supercont1.1159:183714-207821	ax_carc	ax_mg	OK	3.14712	0.483949	-2.7011	-1.27755	0.00765	0.0288305	yes
XLOC_001370	AAEL018321	supercont1.116:3009-237129	ax_carc	ax_mg	OK	11.678	7.33944	-0.670058	-0.919447	0.11965	0.246718	no
XLOC_001371	AAEL016333	supercont1.116:278433-542171	ax_carc	ax_mg	NOTEST	0	0	0	0	1	1	no
XLOC_001372	AAEL004353	supercont1.116:278433-542171	ax_carc	ax_mg	NOTEST	0	0	0	0	1	1	no
XLOC_001373	AAEL004382	supercont1.116:278433-542171	ax_carc	ax_mg	NOTEST	0	0.0584594	inf	0	1	1	no
XLOC_001374	AAEL004352	supercont1.116:643183-667900	ax_carc	ax_mg	NOTEST	0.414165	0.53446	0.367875	0	1	1	no
XLOC_001375	AAEL004369	supercont1.116:695389-697762	ax_carc	ax_mg	NOTEST	0.978671	0.0782059	-3.64547	0	1	1	no
XLOC_001376	AAEL004384	supercont1.116:733296-765079	ax_carc	ax_mg	OK	7.1875	33.4525	2.21855	3.07597	5e-05	0.000398241	yes
XLOC_001377	AAEL004360	supercont1.116:821451-822671	ax_carc	ax_mg	OK	2.80475	0.177847	-3.97916	-1.76315	0.2503	0.401203	no
XLOC_001378	AAEL004361	supercont1.116:845293-901022	ax_carc	ax_mg	OK	3.45159	4.77052	0.466886	0.60672	0.29455	0.447408	no
XLOC_001379	AAEL018322	supercont1.116:940239-957519	ax_carc	ax_mg	NOTEST	0.981043	0.687797	-0.512335	0	1	1	no
XLOC_001380	AAEL004355	supercont1.116:968745-981425	ax_carc	ax_mg	OK	3.79576	5.18409	0.449701	0.601113	0.2998	0.452997	no
XLOC_001381	-	supercont1.116:1032441-1035636	ax_carc	ax_mg	OK	3936.75	8454.15	1.10265	1.43656	0.0159	0.0522445	no
XLOC_001382	AAEL004350	supercont1.116:1053918-1072650	ax_carc	ax_mg	OK	8.02531	17.142	1.09491	1.11969	0.0677	0.16253	no
XLOC_001383	AAEL017833	supercont1.116:1267202-1267283	ax_carc	ax_mg	NOTEST	0	0	0	0	1	1	no
XLOC_001384	AAEL017602	supercont1.116:1319147-1319233	ax_carc	ax_mg	NOTEST	0	0	0	0	1	1	no
XLOC_001385	AAEL004383	supercont1.116:1473054-1490325	ax_carc	ax_mg	OK	5.14013	0.170342	-4.9153	-2.33989	0.0859	0.195299	no
XLOC_001386	AAEL004379	supercont1.116:1561818-1634682	ax_carc	ax_mg	OK	19.549	16.856	-0.213832	-0.29189	0.6098	0.73609	no
XLOC_001387	AAEL004366	supercont1.116:1661859-1673386	ax_carc	ax_mg	OK	4.07109	0.547731	-2.89387	-2.30964	0.00175	0.00854603	yes
XLOC_001388	AAEL004380	supercont1.116:1678041-1682301	ax_carc	ax_mg	NOTEST	0.808541	0.159235	-2.34417	0	1	1	no
XLOC_001389	AAEL004358	supercont1.116:1747790-1758809	ax_carc	ax_mg	OK	33.481	15.9911	-1.06607	-1.54367	0.00795	0.029746	yes
XLOC_001390	AAEL004351	supercont1.116:278433-542171	ax_carc	ax_mg	OK	16.8521	23.6312	0.487761	0.705484	0.2355	0.388746	no
XLOC_001391	AAEL004354	supercont1.116:542287-566476	ax_carc	ax_mg	OK	17.3161	25.055	0.532987	0.620882	0.28385	0.436069	no
XLOC_001392	-	supercont1.116:568001-602534	ax_carc	ax_mg	OK	55.2177	236.388	2.09795	2.01096	0.03155	0.0900517	no
XLOC_001393	AAEL004373	supercont1.116:615714-615954	ax_carc	ax_mg	NOTEST	2.03417	1.61079	-0.336675	0	1	1	no
XLOC_001394	AAEL004367	supercont1.116:678305-678974	ax_carc	ax_mg	OK	4.4669	66.1399	3.88817	4.15043	5e-05	0.000398241	yes
XLOC_001395	AAEL004374	supercont1.116:678988-680330	ax_carc	ax_mg	OK	3.65085	71.6067	4.29379	4.9738	5e-05	0.000398241	yes
XLOC_001396	AAEL004361	supercont1.116:845293-901022	ax_carc	ax_mg	OK	35.2242	61.5894	0.806115	0.386705	0.6305	0.75239	no
XLOC_001397	-	supercont1.116:901171-901369	ax_carc	ax_mg	OK	97.3569	102.101	0.0686398	0.0653265	0.9225	0.952436	no
XLOC_001398	AAEL004368	supercont1.116:901852-934870	ax_carc	ax_mg	OK	7.4514	9.70225	0.380808	0.551589	0.33615	0.490981	no
XLOC_001399	AAEL004371	supercont1.116:965407-966840	ax_carc	ax_mg	OK	7.36785	4.92308	-0.581681	-0.794877	0.1689	0.312025	no
XLOC_001400	AAEL004364	supercont1.116:981914-985089	ax_carc	ax_mg	OK	7.64791	10.0948	0.40048	0.590674	0.30485	0.458335	no
XLOC_001401	AAEL004359	supercont1.116:985376-986066	ax_carc	ax_mg	OK	9.73035	0.405248	-4.58561	-2.2835	0.2503	0.401203	no
XLOC_001402	AAEL004370	supercont1.116:990254-1019926	ax_carc	ax_mg	OK	8.0844	9.23196	0.191496	0.27678	0.62645	0.749256	no
XLOC_001403	AAEL004372	supercont1.116:1021938-1022707	ax_carc	ax_mg	NOTEST	0.855613	1.18045	0.46431	0	1	1	no
XLOC_001404	AAEL016995	supercont1.116:1035652-1037722	ax_carc	ax_mg	OK	2990.69	5829.4	0.962868	1.28992	0.0263	0.0778101	no
XLOC_001405	AAEL004376,AAEL004385	supercont1.116:1053918-1072650	ax_carc	ax_mg	OK	5.15503	5.27031	0.0319074	0.0239703	0.96945	0.980906	no
XLOC_001406	AAEL004378	supercont1.116:1688592-1700751	ax_carc	ax_mg	OK	241.842	236.83	-0.0302112	-0.0403277	0.94325	0.964988	no
XLOC_001407	AAEL004356	supercont1.116:1708339-1738522	ax_carc	ax_mg	OK	6.02539	4.80293	-0.32714	-0.453094	0.42835	0.580511	no
XLOC_001408	AAEL004363,AAEL004381	supercont1.116:1771498-1917728	ax_carc	ax_mg	OK	14.7072	7.47465	-0.976443	-1.31205	0.01915	0.060533	no
XLOC_001409	-	supercont1.116:1918328-2005491	ax_carc	ax_mg	OK	9.73598	0	-inf	nan	0.00015	0.00105666	yes
XLOC_001410	AAEL004357	supercont1.116:2215744-2229422	ax_carc	ax_mg	NOTEST	1.74368	0.0706264	-4.62579	0	1	1	no
XLOC_001411	AAEL014552	supercont1.1161:34947-43718	ax_carc	ax_mg	OK	4.1133	0.310111	-3.72944	-3.52844	0.0002	0.0013579	yes
XLOC_001412	AAEL014553	supercont1.1161:73051-89901	ax_carc	ax_mg	NOTEST	1.94734	0.0624052	-4.9637	0	1	1	no
XLOC_001413	AAEL014551	supercont1.1161:100523-102476	ax_carc	ax_mg	OK	7.62468	0.325884	-4.54824	-3.60988	0.0025	0.0114991	yes
XLOC_001414	-	supercont1.1162:54432-109966	ax_carc	ax_mg	OK	18.9928	0.809895	-4.55158	-1.78445	0.15135	0.289371	no
XLOC_001415	-	supercont1.1162:110285-144977	ax_carc	ax_mg	OK	12.7128	0	-inf	nan	5e-05	0.000398241	yes
XLOC_001416	-	supercont1.1162:146200-146403	ax_carc	ax_mg	OK	67.7143	7.09415	-3.25476	-3.49046	0.24125	0.394874	no
XLOC_001417	-	supercont1.1162:146714-204281	ax_carc	ax_mg	OK	13.5811	1.53131	-3.14876	-1.67287	0.0993	0.217028	no
XLOC_001418	AAEL014554	supercont1.1163:163933-165344	ax_carc	ax_mg	NOTEST	1.64644	1.08326	-0.603976	0	1	1	no
XLOC_001419	-	supercont1.1164:151981-169420	ax_carc	ax_mg	OK	80.2996	10.3282	-2.95881	-5.83877	0.2496	0.400737	no
XLOC_001420	-	supercont1.1164:170071-170637	ax_carc	ax_mg	OK	152.29	43.0536	-1.82261	-1.39418	0.03445	0.0964326	no
XLOC_001421	-	supercont1.1164:171498-219834	ax_carc	ax_mg	OK	123.291	34.9354	-1.81931	-1.38521	0.02935	0.0849719	no
XLOC_001422	AAEL014555	supercont1.1165:48751-49496	ax_carc	ax_mg	OK	53.1254	84.7998	0.674661	0.857636	0.1349	0.267514	no
XLOC_001423	AAEL014556	supercont1.1165:30177-32666	ax_carc	ax_mg	NOTEST	0.0694275	0.0503098	-0.464669	0	1	1	no
XLOC_001424	AAEL014557	supercont1.1165:95598-147950	ax_carc	ax_mg	OK	2.83404	76.6214	4.75682	5.53824	5e-05	0.000398241	yes
XLOC_001425	AAEL014561	supercont1.1166:68963-69675	ax_carc	ax_mg	NOTEST	0.106243	0	-inf	0	1	1	no
XLOC_001426	-	supercont1.1166:338-608	ax_carc	ax_mg	OK	166.904	0	-inf	nan	5e-05	0.000398241	yes
XLOC_001427	AAEL014559	supercont1.1166:949-48966	ax_carc	ax_mg	OK	47.8977	6.45999	-2.89035	-4.01943	5e-05	0.000398241	yes
XLOC_001428	AAEL014560	supercont1.1166:91320-91893	ax_carc	ax_mg	NOTEST	0	0	0	0	1	1	no
XLOC_001429	AAEL014558	supercont1.1166:121137-164084	ax_carc	ax_mg	OK	5.96102	17.4975	1.55352	2.1598	0.0002	0.0013579	yes
XLOC_001430	-	supercont1.1166:195412-203884	ax_carc	ax_mg	OK	56.7866	0	-inf	nan	5e-05	0.000398241	yes
XLOC_001431	AAEL014566	supercont1.1168:38151-120968	ax_carc	ax_mg	OK	3.95297	0.376836	-3.39093	-3.83659	5e-05	0.000398241	yes
XLOC_001432	AAEL014564	supercont1.1168:139338-168003	ax_carc	ax_mg	OK	17.7366	17.3157	-0.0346534	-0.0513561	0.9297	0.956798	no
XLOC_001433	AAEL014562	supercont1.1168:175932-183158	ax_carc	ax_mg	OK	2451.87	3089.84	0.333651	0.433617	0.4155	0.568605	no
XLOC_001434	AAEL014563	supercont1.1168:27837-31973	ax_carc	ax_mg	NOTEST	0	0	0	0	1	1	no
XLOC_001435	AAEL014565	supercont1.1168:38151-120968	ax_carc	ax_mg	OK	14.7837	0	-inf	nan	0.21715	0.369319	no
XLOC_001436	AAEL004390	supercont1.117:315923-318632	ax_carc	ax_mg	NOTEST	0	0.0357828	inf	0	1	1	no
XLOC_001437	AAEL004386	supercont1.117:347260-349821	ax_carc	ax_mg	NOTEST	0	0	0	0	1	1	no
XLOC_001438	AAEL004399	supercont1.117:473455-549150	ax_carc	ax_mg	NOTEST	1.44163	0.931673	-0.629803	0	1	1	no
XLOC_001439	AAEL016334	supercont1.117:1366521-1492257	ax_carc	ax_mg	NOTEST	0	0	0	0	1	1	no
XLOC_001440	AAEL016335	supercont1.117:1617209-1617282	ax_carc	ax_mg	NOTEST	0	0	0	0	1	1	no
XLOC_001441	AAEL004389	supercont1.117:2061498-2126562	ax_carc	ax_mg	OK	7.97244	1.19074	-2.74316	-3.52584	5e-05	0.000398241	yes
XLOC_001442	AAEL004395	supercont1.117:2289745-2290637	ax_carc	ax_mg	NOTEST	0.192529	0.144432	-0.414681	0	1	1	no
XLOC_001443	AAEL017431	supercont1.117:2369515-2370286	ax_carc	ax_mg	NOTEST	0.590197	1.04847	0.829019	0	1	1	no
XLOC_001444	AAEL004393	supercont1.117:5568-136653	ax_carc	ax_mg	OK	8.40695	5.39595	-0.639707	-0.946787	0.1009	0.219691	no
XLOC_001445	-	supercont1.117:136805-154463	ax_carc	ax_mg	OK	8.23506	6.73929	-0.289183	-0.334518	0.5533	0.690385	no
XLOC_001446	AAEL004401	supercont1.117:291590-310460	ax_carc	ax_mg	NOTEST	0.293494	0.0373785	-2.97305	0	1	1	no
XLOC_001447	AAEL004388	supercont1.117:362284-383373	ax_carc	ax_mg	NOTEST	0	0.0379757	inf	0	1	1	no
XLOC_001448	AAEL004396	supercont1.117:640124-789723	ax_carc	ax_mg	NOTEST	0.0841689	0.170002	1.01419	0	1	1	no
XLOC_001449	AAEL004398	supercont1.117:1114924-1175073	ax_carc	ax_mg	NOTEST	0.143635	0	-inf	0	1	1	no
XLOC_001450	AAEL004391	supercont1.117:1315307-1366360	ax_carc	ax_mg	OK	8.08721	0.306368	-4.7223	-4.25095	5e-05	0.000398241	yes
XLOC_001451	AAEL016334	supercont1.117:1366521-1492257	ax_carc	ax_mg	OK	5.66738	0	-inf	nan	5e-05	0.000398241	yes
XLOC_001452	-	supercont1.117:1493053-1493407	ax_carc	ax_mg	OK	220.507	0	-inf	nan	5e-05	0.000398241	yes
XLOC_001453	AAEL004394	supercont1.117:1760243-1775702	ax_carc	ax_mg	NOTEST	0.662046	0.888659	0.424699	0	1	1	no
XLOC_001454	AAEL004387	supercont1.117:2164921-2168449	ax_carc	ax_mg	NOTEST	2.06961	1.45231	-0.511006	0	1	1	no
XLOC_001455	AAEL004397	supercont1.117:2177827-2179239	ax_carc	ax_mg	OK	2.61362	8.11032	1.63371	1.9728	0.0009	0.0048819	yes
XLOC_001456	-	supercont1.117:2215035-2233772	ax_carc	ax_mg	OK	3.78129	1.5827	-1.25649	-0.592587	0.4256	0.57812	no
XLOC_001457	AAEL004392	supercont1.117:2370710-2380741	ax_carc	ax_mg	OK	1.37604	3.75527	1.4484	0.931948	0.1164	0.242121	no
XLOC_001458	AAEL016336	supercont1.117:2370710-2380741	ax_carc	ax_mg	NOTEST	0	0	0	0	1	1	no
XLOC_001459	AAEL014567,AAEL014570	supercont1.1170:3703-69997	ax_carc	ax_mg	OK	16.8792	0.955287	-4.14317	-3.40501	5e-05	0.000398241	yes
XLOC_001460	AAEL014568	supercont1.1170:115712-118534	ax_carc	ax_mg	NOTEST	0.0445589	0	-inf	0	1	1	no
XLOC_001461	AAEL014571	supercont1.1170:106404-108135	ax_carc	ax_mg	NOTEST	0	0.0666574	inf	0	1	1	no
XLOC_001462	AAEL014569	supercont1.1170:154787-189333	ax_carc	ax_mg	NOTEST	2.20216	0.553456	-1.99238	0	1	1	no
XLOC_001463	AAEL014573	supercont1.1171:116665-120233	ax_carc	ax_mg	OK	19.8637	33.9396	0.772831	0.993634	0.0885	0.199858	no
XLOC_001464	AAEL017267	supercont1.1171:120539-121343	ax_carc	ax_mg	OK	36.4582	54.0814	0.568888	0.771539	0.1739	0.318584	no
XLOC_001465	AAEL014572,AAEL017559	supercont1.1171:182772-211283	ax_carc	ax_mg	OK	36.5565	5.48997	-2.73526	-3.46229	5e-05	0.000398241	yes
XLOC_001466	AAEL014575	supercont1.1171:75283-75546	ax_carc	ax_mg	NOTEST	0	0	0	0	1	1	no
XLOC_001467	AAEL014574	supercont1.1171:155834-163295	ax_carc	ax_mg	NOTEST	1.63966	1.69412	0.0471433	0	1	1	no
XLOC_001468	AAEL016917	supercont1.1172:82988-83060	ax_carc	ax_mg	NOTEST	0	0	0	0	1	1	no
XLOC_001469	AAEL014577	supercont1.1172:182289-192887	ax_carc	ax_mg	NOTEST	0.991832	0.694451	-0.514222	0	1	1	no
XLOC_001470	AAEL014576	supercont1.1172:172897-181747	ax_carc	ax_mg	OK	4.28433	11.3624	1.40713	1.76405	0.0024	0.0111079	yes
XLOC_001471	AAEL014578	supercont1.1172:194763-197341	ax_carc	ax_mg	OK	19.5352	17.9674	-0.1207	-0.178105	0.7548	0.842861	no
XLOC_001472	AAEL014580	supercont1.1173:220055-220954	ax_carc	ax_mg	OK	7.32567	2.38194	-1.62082	-1.72617	0.00655	0.0254198	yes
XLOC_001473	AAEL014581	supercont1.1173:1778-140756	ax_carc	ax_mg	NOTEST	2.17459	0.175693	-3.62962	0	1	1	no
XLOC_001474	AAEL014579	supercont1.1173:181765-186411	ax_carc	ax_mg	NOTEST	1.21502	0.383457	-1.66385	0	1	1	no
XLOC_001475	AAEL014584	supercont1.1174:83940-85453	ax_carc	ax_mg	NOTEST	0.346397	0.0612408	-2.49986	0	1	1	no
XLOC_001476	AAEL014582	supercont1.1174:106062-109004	ax_carc	ax_mg	NOTEST	2.57061	1.66136	-0.629747	0	1	1	no
XLOC_001477	AAEL014585	supercont1.1174:5768-25807	ax_carc	ax_mg	OK	1.82154	2.84958	0.645587	0.586126	0.2772	0.428867	no
XLOC_001478	AAEL014583	supercont1.1174:72266-73387	ax_carc	ax_mg	OK	4640.14	5886.37	0.34321	0.433529	0.45	0.600018	no
XLOC_001479	AAEL017106	supercont1.1174:142656-146020	ax_carc	ax_mg	NOTEST	0.783376	0.0898781	-3.12366	0	1	1	no
XLOC_001480	-	supercont1.1175:50186-89737	ax_carc	ax_mg	OK	22.3578	118.385	2.40464	2.74297	0.0523	0.133314	no
XLOC_001481	-	supercont1.1175:200791-205177	ax_carc	ax_mg	OK	8.92476	51.0571	2.51623	1.74847	0.20225	0.352488	no
XLOC_001482	-	supercont1.1176:32361-62128	ax_carc	ax_mg	OK	18.5356	79.4178	2.09917	2.15482	0.07485	0.175779	no
XLOC_001483	AAEL014589	supercont1.1179:22030-23740	ax_carc	ax_mg	OK	2.89456	1.48529	-0.962602	-0.977738	0.0609	0.14978	no
XLOC_001484	AAEL014590	supercont1.1179:176665-176914	ax_carc	ax_mg	OK	2.96103	0.763204	-1.95596	-0.632787	0.2586	0.408627	no
XLOC_001485	AAEL004410	supercont1.118:106084-126558	ax_carc	ax_mg	OK	4.59381	1.77666	-1.37052	-1.35002	0.01315	0.0447922	yes
XLOC_001486	AAEL016337	supercont1.118:106084-126558	ax_carc	ax_mg	NOTEST	0	0	0	0	1	1	no
XLOC_001487	-	supercont1.118:128312-142545	ax_carc	ax_mg	OK	68.5917	0	-inf	nan	0.00055	0.00322428	yes
XLOC_001488	-	supercont1.118:1011119-1056953	ax_carc	ax_mg	OK	358.251	52.7402	-2.76399	-2.44085	0.0031	0.0136952	yes
XLOC_001489	AAEL004409	supercont1.118:1057664-1084933	ax_carc	ax_mg	OK	49.3409	9.72173	-2.3435	-2.94247	5e-05	0.000398241	yes
XLOC_001490	AAEL004407	supercont1.118:2164008-2254972	ax_carc	ax_mg	NOTEST	0.766781	0.839686	0.131036	0	1	1	no
XLOC_001491	AAEL004414	supercont1.118:2351803-2356050	ax_carc	ax_mg	OK	11.0537	24.8471	1.16854	1.36827	0.0178	0.0571593	no
XLOC_001492	AAEL004413	supercont1.118:2356098-2392509	ax_carc	ax_mg	OK	35.4376	29.4388	-0.267562	-0.139183	0.81185	0.882194	no
XLOC_001493	AAEL004405,AAEL004411	supercont1.118:2393279-2436593	ax_carc	ax_mg	OK	4.96736	1.5635	-1.6677	-0.68654	0.1561	0.29507	no
XLOC_001494	-	supercont1.118:19896-23564	ax_carc	ax_mg	OK	62.1548	0	-inf	nan	0.0004	0.00246114	yes
XLOC_001495	AAEL004404	supercont1.118:42006-42611	ax_carc	ax_mg	OK	48.4175	126.212	1.38225	1.92042	0.0009	0.0048819	yes
XLOC_001496	AAEL004403	supercont1.118:1915778-1917137	ax_carc	ax_mg	NOTEST	0	0	0	0	1	1	no
XLOC_001497	AAEL016338	supercont1.118:1984674-1984747	ax_carc	ax_mg	NOTEST	0	0	0	0	1	1	no
XLOC_001498	AAEL016339	supercont1.118:1985301-1985373	ax_carc	ax_mg	NOTEST	0	0	0	0	1	1	no
XLOC_001499	AAEL004402,AAEL004406	supercont1.118:2126636-2158150	ax_carc	ax_mg	OK	17.6115	79.2309	2.16955	2.82271	5e-05	0.000398241	yes
XLOC_001500	AAEL004412	supercont1.118:2164008-2254972	ax_carc	ax_mg	OK	13.5171	25.1944	0.898317	1.24694	0.0383	0.104712	no
XLOC_001501	AAEL004408	supercont1.118:2255848-2256034	ax_carc	ax_mg	OK	26.5348	75.0181	1.49935	1.45685	0.02255	0.0688973	no
XLOC_001502	-	supercont1.118:2256248-2330160	ax_carc	ax_mg	OK	42.9721	85.8908	0.999105	0.752029	0.23115	0.384292	no
XLOC_001503	AAEL004415	supercont1.118:2356098-2392509	ax_carc	ax_mg	OK	22.8897	15.8976	-0.525884	-0.680195	0.23695	0.390292	no
XLOC_001504	AAEL014591	supercont1.1180:395-4917	ax_carc	ax_mg	OK	18.312	1.94712	-3.23338	-4.38794	5e-05	0.000398241	yes
XLOC_001505	AAEL014593	supercont1.1181:11401-11955	ax_carc	ax_mg	NOTEST	0.882673	0	-inf	0	1	1	no
XLOC_001506	AAEL014594	supercont1.1181:12138-66393	ax_carc	ax_mg	OK	29.5144	8.0419	-1.87581	-2.48582	5e-05	0.000398241	yes
XLOC_001507	-	supercont1.1181:66580-105734	ax_carc	ax_mg	OK	101.093	17.7197	-2.51225	-2.53484	0.2504	0.401239	no
XLOC_001508	AAEL014592	supercont1.1181:132366-168676	ax_carc	ax_mg	OK	5.65371	2.42271	-1.22258	-1.80591	0.0017	0.0083403	yes
XLOC_001509	AAEL014595	supercont1.1183:34715-96256	ax_carc	ax_mg	NOTEST	1.78913	0.248392	-2.84856	0	1	1	no
XLOC_001510	AAEL014596	supercont1.1185:193179-194405	ax_carc	ax_mg	OK	5.58664	3.73305	-0.581626	-0.480954	0.42045	0.573251	no
XLOC_001511	AAEL014597	supercont1.1185:202649-216751	ax_carc	ax_mg	OK	10.7872	3.80931	-1.50173	-2.12875	0.0001	0.000739791	yes
XLOC_001512	AAEL014600	supercont1.1186:61208-68400	ax_carc	ax_mg	OK	38.0963	9.74622	-1.96674	-2.79647	5e-05	0.000398241	yes
XLOC_001513	AAEL014599	supercont1.1186:68558-85189	ax_carc	ax_mg	NOTEST	0	0	0	0	1	1	no
XLOC_001514	AAEL014598	supercont1.1186:101567-175614	ax_carc	ax_mg	OK	2.46146	21.4685	3.12464	4.39981	5e-05	0.000398241	yes
XLOC_001515	AAEL014602	supercont1.1187:47362-55875	ax_carc	ax_mg	NOTEST	0	0	0	0	1	1	no
XLOC_001516	AAEL014601	supercont1.1187:135319-158338	ax_carc	ax_mg	NOTEST	0	2.44654	inf	0	1	1	no
XLOC_001517	AAEL014617	supercont1.1188:32147-33821	ax_carc	ax_mg	OK	3.85463	81.997	4.41091	5.67823	5e-05	0.000398241	yes
XLOC_001518	AAEL014607	supercont1.1188:47247-49040	ax_carc	ax_mg	OK	14.3537	143.807	3.32464	4.63194	5e-05	0.000398241	yes
XLOC_001519	AAEL014616	supercont1.1188:185261-186934	ax_carc	ax_mg	OK	6.96013	64.4742	3.21154	4.53905	5e-05	0.000398241	yes
XLOC_001520	AAEL014603,AAEL014610	supercont1.1188:2926-14622	ax_carc	ax_mg	OK	15.1846	1.84708	-3.0393	-3.75754	5e-05	0.000398241	yes
XLOC_001521	AAEL014609	supercont1.1188:49550-51215	ax_carc	ax_mg	OK	21.6119	300.906	3.79941	5.27055	5e-05	0.000398241	yes
XLOC_001522	AAEL017366	supercont1.1188:71084-72111	ax_carc	ax_mg	OK	5.97658	38.1392	2.67388	3.65254	5e-05	0.000398241	yes
XLOC_001523	AAEL014613	supercont1.1188:73218-74905	ax_carc	ax_mg	OK	0.324279	33.4715	6.68955	4.77187	0.00525	0.0211708	yes
XLOC_001524	AAEL014606	supercont1.1188:75969-78742	ax_carc	ax_mg	OK	21.5058	9.28577	-1.21163	-1.65556	0.0043	0.0179672	yes
XLOC_001525	AAEL014615	supercont1.1188:86222-87884	ax_carc	ax_mg	NOTEST	0.0716001	0	-inf	0	1	1	no
XLOC_001526	AAEL014612,AAEL014619	supercont1.1188:100137-107119	ax_carc	ax_mg	OK	4.00993	10.274	1.35734	1.79329	0.0023	0.0107194	yes
XLOC_001527	AAEL014604	supercont1.1188:110231-111910	ax_carc	ax_mg	NOTEST	0	1.70673	inf	0	1	1	no
XLOC_001528	AAEL014608	supercont1.1188:121210-158750	ax_carc	ax_mg	OK	2.11005	14.8116	2.81138	1.02586	0.20495	0.355692	no
XLOC_001529	AAEL014611,AAEL014618	supercont1.1188:121210-158750	ax_carc	ax_mg	OK	4.74165	55.3357	3.54475	1.90444	0.02105	0.0652374	no
XLOC_001530	AAEL014614	supercont1.1188:121210-158750	ax_carc	ax_mg	OK	7.06694	22.388	1.66357	0.863458	0.3694	0.524533	no
XLOC_001531	AAEL014605	supercont1.1188:121210-158750	ax_carc	ax_mg	OK	18.3133	80.5639	2.13724	1.81713	0.00285	0.0127726	yes
XLOC_001532	AAEL014620	supercont1.1189:191683-206062	ax_carc	ax_mg	OK	71.5646	9.4459	-2.92149	-4.01009	5e-05	0.000398241	yes
XLOC_001533	AAEL004422	supercont1.119:79273-92110	ax_carc	ax_mg	OK	1.9957	2.93487	0.556407	0.604781	0.28195	0.433964	no
XLOC_001534	AAEL004424	supercont1.119:204095-205078	ax_carc	ax_mg	NOTEST	0	0	0	0	1	1	no
XLOC_001535	AAEL004427	supercont1.119:225806-226690	ax_carc	ax_mg	OK	52.3907	71.4347	0.447313	0.628467	0.2746	0.426126	no
XLOC_001536	AAEL004448	supercont1.119:264510-296894	ax_carc	ax_mg	OK	12.4884	27.2808	1.1273	1.41949	0.01685	0.0547134	no
XLOC_001537	-	supercont1.119:297707-297890	ax_carc	ax_mg	OK	29.9567	107.004	1.83672	1.82928	0.16545	0.307524	no
XLOC_001538	AAEL004446	supercont1.119:360260-361708	ax_carc	ax_mg	NOTEST	0.552154	0.191468	-1.52797	0	1	1	no
XLOC_001539	AAEL004439	supercont1.119:402049-457602	ax_carc	ax_mg	OK	3.30935	3.53445	0.0949376	0.0103837	0.95565	0.97249	no
XLOC_001540	AAEL004416	supercont1.119:468796-584946	ax_carc	ax_mg	NOTEST	2.73336	0.430921	-2.66518	0	1	1	no
XLOC_001541	AAEL004442	supercont1.119:1052388-1073273	ax_carc	ax_mg	NOTEST	0.259802	2.18956	3.07516	0	1	1	no
XLOC_001542	AAEL004445	supercont1.119:1103977-1112112	ax_carc	ax_mg	OK	43.1711	44.0873	0.0302992	0.0409941	0.9407	0.963421	no
XLOC_001543	AAEL004419	supercont1.119:1145627-1166326	ax_carc	ax_mg	OK	106.157	66.0595	-0.684357	-0.902441	0.1068	0.228782	no
XLOC_001544	AAEL004431	supercont1.119:1226962-1274305	ax_carc	ax_mg	OK	7.1403	6.30039	-0.180542	-0.270611	0.6341	0.755217	no
XLOC_001545	AAEL004441	supercont1.119:1938561-1958830	ax_carc	ax_mg	OK	15.4012	18.0018	0.225098	0.326137	0.5509	0.688504	no
XLOC_001546	AAEL004426	supercont1.119:1997944-2010515	ax_carc	ax_mg	OK	8.07788	11.9511	0.565094	0.81286	0.16405	0.305644	no
XLOC_001547	AAEL004435	supercont1.119:2025436-2036242	ax_carc	ax_mg	OK	35.8068	53.9738	0.592025	0.833085	0.151	0.28904	no
XLOC_001548	AAEL004421	supercont1.119:2065650-2065963	ax_carc	ax_mg	OK	247.058	546.799	1.14616	1.70607	0.00295	0.0131451	yes
XLOC_001549	AAEL004443	supercont1.119:2416626-2424138	ax_carc	ax_mg	NOTEST	0	0	0	0	1	1	no
XLOC_001550	AAEL004444	supercont1.119:16831-63593	ax_carc	ax_mg	OK	10.2482	4.05302	-1.3383	-1.84596	0.0016	0.00791937	yes
XLOC_001551	AAEL004417	supercont1.119:132136-147937	ax_carc	ax_mg	OK	42.6527	72.4944	0.765231	1.01532	0.0839	0.191844	no
XLOC_001552	AAEL004430	supercont1.119:165403-196178	ax_carc	ax_mg	OK	13.209	19.88	0.589794	0.745708	0.18795	0.335107	no
XLOC_001553	AAEL004436	supercont1.119:250182-251451	ax_carc	ax_mg	OK	15.3547	38.7996	1.33736	1.8236	0.00155	0.00771128	yes
XLOC_001554	AAEL004428	supercont1.119:298126-321989	ax_carc	ax_mg	OK	3.53232	0.50293	-2.81219	-0.979862	0.2339	0.387038	no
XLOC_001555	AAEL004420	supercont1.119:387192-389782	ax_carc	ax_mg	OK	3.05106	2.83542	-0.105748	-0.120019	0.82555	0.890892	no
XLOC_001556	AAEL004423	supercont1.119:402049-457602	ax_carc	ax_mg	OK	319.779	615.145	0.943853	1.20719	0.03545	0.0985979	no
XLOC_001557	AAEL004440	supercont1.119:468796-584946	ax_carc	ax_mg	OK	16.2909	13.1505	-0.30895	-0.258778	0.65165	0.768477	no
XLOC_001558	AAEL004425	supercont1.119:468796-584946	ax_carc	ax_mg	OK	11.7689	33.5464	1.51117	0.767368	0.2077	0.358682	no
XLOC_001559	AAEL004418	supercont1.119:623842-647438	ax_carc	ax_mg	NOTEST	1.03908	0.461205	-1.17182	0	1	1	no
XLOC_001560	AAEL004432	supercont1.119:752518-762846	ax_carc	ax_mg	NOTEST	1.91856	0	-inf	0	1	1	no
XLOC_001561	AAEL004433	supercont1.119:1141375-1142028	ax_carc	ax_mg	OK	29.4669	47.8022	0.697981	0.947263	0.08665	0.196582	no
XLOC_001562	AAEL004438	supercont1.119:1166367-1178260	ax_carc	ax_mg	OK	50.8102	146.251	1.52525	2.04274	0.0005	0.00297629	yes
XLOC_001563	-	supercont1.119:1339773-1504378	ax_carc	ax_mg	OK	8.87872	7.11753	-0.318976	-0.290231	0.5635	0.698821	no
XLOC_001564	AAEL004437	supercont1.119:1781232-1925531	ax_carc	ax_mg	OK	13.302	5.8507	-1.18497	-1.52936	0.0093	0.0338473	yes
XLOC_001565	AAEL004434	supercont1.119:1973002-1997461	ax_carc	ax_mg	OK	167.551	89.4532	-0.905396	-1.19257	0.03695	0.101831	no
XLOC_001566	AAEL017519	supercont1.119:2253450-2261588	ax_carc	ax_mg	OK	33.2925	20.1647	-0.72336	-1.01784	0.0813	0.187311	no
XLOC_001567	AAEL017546	supercont1.119:2262289-2316157	ax_carc	ax_mg	OK	5.38793	3.68393	-0.548485	-0.78596	0.17245	0.316632	no
XLOC_001568	AAEL004447	supercont1.119:2330994-2386410	ax_carc	ax_mg	OK	14.2998	11.6186	-0.299563	-0.26022	0.63825	0.758393	no
XLOC_001569	AAEL004429	supercont1.119:2404671-2410377	ax_carc	ax_mg	NOTEST	0	0	0	0	1	1	no
XLOC_001570	-	supercont1.1190:13140-25856	ax_carc	ax_mg	OK	20.7298	55.0997	1.41034	1.35191	0.1583	0.2979	no
XLOC_001571	AAEL014622	supercont1.1190:133482-148461	ax_carc	ax_mg	NOTEST	0.964476	0.968654	0.00623648	0	1	1	no
XLOC_001572	AAEL014621	supercont1.1190:106074-107471	ax_carc	ax_mg	NOTEST	0.0814898	0	-inf	0	1	1	no
XLOC_001573	AAEL017967	supercont1.1191:97783-97884	ax_carc	ax_mg	NOTEST	0	0	0	0	1	1	no
XLOC_001574	AAEL014625	supercont1.1192:113332-123362	ax_carc	ax_mg	OK	41.1724	35.9395	-0.196107	-0.267927	0.647	0.764884	no
XLOC_001575	AAEL014624	supercont1.1192:156716-184804	ax_carc	ax_mg	NOTEST	0.203423	0.160931	-0.338038	0	1	1	no
XLOC_001576	AAEL016965	supercont1.1192:5842-80151	ax_carc	ax_mg	NOTEST	1.87213	0	-inf	0	1	1	no
XLOC_001577	AAEL014623	supercont1.1192:197611-198104	ax_carc	ax_mg	NOTEST	0.860195	0.183023	-2.23264	0	1	1	no
XLOC_001578	AAEL014627	supercont1.1193:132924-157020	ax_carc	ax_mg	NOTEST	1.2624	0.10856	-3.5396	0	1	1	no
XLOC_001579	AAEL014626	supercont1.1193:188739-197018	ax_carc	ax_mg	NOTEST	0	0	0	0	1	1	no
XLOC_001580	AAEL014628	supercont1.1194:6844-12313	ax_carc	ax_mg	NOTEST	0.707513	0.84597	0.257851	0	1	1	no
XLOC_001581	AAEL014631	supercont1.1194:43844-85992	ax_carc	ax_mg	NOTEST	2.73147	2.69287	-0.0205332	0	1	1	no
XLOC_001582	-	supercont1.1194:107845-121844	ax_carc	ax_mg	OK	67.8489	37.3214	-0.86232	-0.793948	0.39665	0.550772	no
XLOC_001583	AAEL016960	supercont1.1194:123275-136804	ax_carc	ax_mg	OK	7.05272	3.75436	-0.909613	-1.02449	0.05735	0.142988	no
XLOC_001584	AAEL014632	supercont1.1194:163051-188114	ax_carc	ax_mg	NOTEST	2.57417	0.0861706	-4.90077	0	1	1	no
XLOC_001585	AAEL014629,AAEL014630	supercont1.1194:140784-152794	ax_carc	ax_mg	OK	80.5943	118.162	0.552017	0.706683	0.17115	0.314995	no
XLOC_001586	AAEL014633	supercont1.1197:172485-183583	ax_carc	ax_mg	NOTEST	1.79814	0.455217	-1.98188	0	1	1	no
XLOC_001587	-	supercont1.1197:26067-32224	ax_carc	ax_mg	OK	82.6895	19.0031	-2.12147	-1.90351	0.26415	0.414692	no
XLOC_001588	AAEL014634	supercont1.1197:86701-105051	ax_carc	ax_mg	OK	6.18514	1.86271	-1.7314	-2.38648	0.0001	0.000739791	yes
XLOC_001589	AAEL014635	supercont1.1198:140349-156905	ax_carc	ax_mg	NOTEST	2.36358	0.199572	-3.566	0	1	1	no
XLOC_001590	AAEL014637	supercont1.1199:46872-98381	ax_carc	ax_mg	NOTEST	1.11182	0.866797	-0.359162	0	1	1	no
XLOC_001591	AAEL016918	supercont1.1199:36998-37071	ax_carc	ax_mg	NOTEST	0	0	0	0	1	1	no
XLOC_001592	AAEL014636	supercont1.1199:117232-141889	ax_carc	ax_mg	NOTEST	0.581701	0.396219	-0.55398	0	1	1	no
XLOC_001593	AAEL000604	supercont1.12:45163-68568	ax_carc	ax_mg	OK	10.9263	10.5852	-0.0457608	-0.0648714	0.9104	0.944995	no
XLOC_001594	AAEL017685	supercont1.12:45163-68568	ax_carc	ax_mg	OK	4.50316	8.42926	0.904467	0.274225	0.72605	0.82317	no
XLOC_001595	AAEL017352	supercont1.12:77359-78384	ax_carc	ax_mg	OK	35.824	27.4051	-0.386483	-0.557992	0.33525	0.490094	no
XLOC_001596	-	supercont1.12:114991-115323	ax_carc	ax_mg	OK	9.22625	5.28624	-0.803501	-0.456339	0.42285	0.575551	no
XLOC_001597	AAEL018022	supercont1.12:135840-145536	ax_carc	ax_mg	OK	3.67347	2.99659	-0.293821	-0.372361	0.5193	0.661655	no
XLOC_001598	AAEL018023	supercont1.12:146185-146908	ax_carc	ax_mg	NOTEST	0.378696	0.849028	1.16477	0	1	1	no
XLOC_001599	AAEL000602	supercont1.12:167725-169198	ax_carc	ax_mg	OK	5.42398	3.95425	-0.455948	-0.560316	0.3177	0.471794	no
XLOC_001600	AAEL018024	supercont1.12:262304-262872	ax_carc	ax_mg	NOTEST	0	0	0	0	1	1	no
XLOC_001601	AAEL000623	supercont1.12:357893-366925	ax_carc	ax_mg	NOTEST	0.742522	0.0417444	-4.15278	0	1	1	no
XLOC_001602	AAEL018348	supercont1.12:439984-522325	ax_carc	ax_mg	OK	16.0892	13.4505	-0.258435	-0.359202	0.5434	0.682151	no
XLOC_001603	AAEL000609	supercont1.12:712465-720971	ax_carc	ax_mg	OK	51.7435	6.36619	-3.02288	-3.35835	5e-05	0.000398241	yes
XLOC_001604	AAEL000611	supercont1.12:758894-759144	ax_carc	ax_mg	NOTEST	7.49354	0	-inf	0	1	1	no
XLOC_001605	AAEL000612,AAEL000626	supercont1.12:850732-894357	ax_carc	ax_mg	OK	22.7493	137.742	2.59807	2.51779	5e-05	0.000398241	yes
XLOC_001606	AAEL000607	supercont1.12:850732-894357	ax_carc	ax_mg	OK	0	16.4996	inf	nan	0.13375	0.265947	no
XLOC_001607	AAEL017027	supercont1.12:962066-962327	ax_carc	ax_mg	NOTEST	0	0	0	0	1	1	no
XLOC_001608	AAEL000599	supercont1.12:1739137-1798043	ax_carc	ax_mg	OK	2.76651	1.43045	-0.951597	-1.29178	0.02695	0.0793197	no
XLOC_001609	AAEL016047	supercont1.12:1941560-1963374	ax_carc	ax_mg	NOTEST	0	0	0	0	1	1	no
XLOC_001610	AAEL000600	supercont1.12:2140250-2208755	ax_carc	ax_mg	NOTEST	1.09992	1.15313	0.0681643	0	1	1	no
XLOC_001611	AAEL000596	supercont1.12:2221712-2254538	ax_carc	ax_mg	OK	5.48856	0.194409	-4.81926	-4.06512	5e-05	0.000398241	yes
XLOC_001612	AAEL018350	supercont1.12:2290760-2371043	ax_carc	ax_mg	OK	8.68369	25.1017	1.5314	2.08351	0.0005	0.00297629	yes
XLOC_001613	AAEL000605	supercont1.12:3484167-3486973	ax_carc	ax_mg	OK	3.43977	9.63551	1.48605	2.04978	0.00055	0.00322428	yes
XLOC_001614	AAEL000628	supercont1.12:3542482-3543869	ax_carc	ax_mg	NOTEST	0	0	0	0	1	1	no
XLOC_001615	AAEL000614	supercont1.12:3554463-3556937	ax_carc	ax_mg	NOTEST	0	0	0	0	1	1	no
XLOC_001616	AAEL000613	supercont1.12:3587192-3588596	ax_carc	ax_mg	NOTEST	0	0	0	0	1	1	no
XLOC_001617	AAEL000622	supercont1.12:90917-111670	ax_carc	ax_mg	OK	70.101	51.5899	-0.442348	-0.570768	0.33015	0.484774	no
XLOC_001618	AAEL000629	supercont1.12:157195-158246	ax_carc	ax_mg	OK	28.6895	72.083	1.32913	1.90983	0.00045	0.0027222	yes
XLOC_001619	AAEL000631	supercont1.12:182464-201618	ax_carc	ax_mg	NOTEST	1.04659	0	-inf	0	1	1	no
XLOC_001620	AAEL000603	supercont1.12:288642-290749	ax_carc	ax_mg	NOTEST	0	1.23601	inf	0	1	1	no
XLOC_001621	AAEL000601	supercont1.12:437563-438284	ax_carc	ax_mg	NOTEST	0.13882	0.695856	2.32557	0	1	1	no
XLOC_001622	AAEL000606	supercont1.12:439984-522325	ax_carc	ax_mg	NOTEST	0	0.464196	inf	0	1	1	no
XLOC_001623	AAEL000619	supercont1.12:533030-533337	ax_carc	ax_mg	NOTEST	0.572023	0	-inf	0	1	1	no
XLOC_001624	AAEL000621	supercont1.12:748023-748291	ax_carc	ax_mg	OK	13.3564	0	-inf	nan	0.00135	0.00687401	yes
XLOC_001625	AAEL000627	supercont1.12:755810-756064	ax_carc	ax_mg	NOTEST	0	0	0	0	1	1	no
XLOC_001626	AAEL018349	supercont1.12:766985-781245	ax_carc	ax_mg	NOTEST	0	0	0	0	1	1	no
XLOC_001627	AAEL000615	supercont1.12:803429-804128	ax_carc	ax_mg	OK	26.0713	0.727185	-5.16399	-4.04473	0.01085	0.0383409	yes
XLOC_001628	AAEL017511	supercont1.12:961377-961827	ax_carc	ax_mg	NOTEST	0	0	0	0	1	1	no
XLOC_001629	AAEL000617	supercont1.12:1010660-1016935	ax_carc	ax_mg	NOTEST	0.278081	0.0579748	-2.26201	0	1	1	no
XLOC_001630	AAEL000632	supercont1.12:1530357-1536946	ax_carc	ax_mg	NOTEST	1.77306	1.48644	-0.254383	0	1	1	no
XLOC_001631	AAEL000618	supercont1.12:1941560-1963374	ax_carc	ax_mg	OK	1.66785	2.88083	0.788493	0.782414	0.1528	0.290982	no
XLOC_001632	AAEL000630	supercont1.12:2254628-2264953	ax_carc	ax_mg	OK	7.61394	0.254888	-4.90071	-2.3387	0.00265	0.0120244	yes
XLOC_001633	AAEL016048	supercont1.12:2290760-2371043	ax_carc	ax_mg	NOTEST	0	0	0	0	1	1	no
XLOC_001634	-	supercont1.12:2449722-2449902	ax_carc	ax_mg	NOTEST	0	0	0	0	1	1	no
XLOC_001635	AAEL000597	supercont1.12:2710788-2860976	ax_carc	ax_mg	OK	30.0471	1.59813	-4.23277	-5.18196	5e-05	0.000398241	yes
XLOC_001636	-	supercont1.12:3088428-3168622	ax_carc	ax_mg	OK	5.45193	0	-inf	nan	5e-05	0.000398241	yes
XLOC_001637	-	supercont1.12:3168680-3173803	ax_carc	ax_mg	OK	12.1594	0	-inf	nan	5e-05	0.000398241	yes
XLOC_001638	-	supercont1.12:3173895-3174099	ax_carc	ax_mg	OK	52.3149	9.22393	-2.50377	-2.27687	0.24805	0.399729	no
XLOC_001639	-	supercont1.12:3174754-3190698	ax_carc	ax_mg	OK	67.6102	5.26214	-3.68352	-3.17381	0.15605	0.295	no
XLOC_001640	-	supercont1.12:3338844-3423391	ax_carc	ax_mg	OK	54.6342	0	-inf	nan	0.0001	0.000739791	yes
XLOC_001641	AAEL000616	supercont1.12:3968090-3970836	ax_carc	ax_mg	NOTEST	0	0	0	0	1	1	no
XLOC_001642	AAEL018543	supercont1.120:359941-363590	ax_carc	ax_mg	NOTEST	0.201872	0.0278174	-2.85938	0	1	1	no
XLOC_001643	AAEL017907	supercont1.120:365250-367205	ax_carc	ax_mg	NOTEST	0	0	0	0	1	1	no
XLOC_001644	AAEL004466	supercont1.120:407745-408645	ax_carc	ax_mg	OK	5.04292	0.517716	-3.28403	-2.0427	0.0255	0.0759594	no
XLOC_001645	AAEL004482	supercont1.120:752422-753449	ax_carc	ax_mg	OK	7.96038	10.0577	0.337384	0.461599	0.41405	0.567202	no
XLOC_001646	AAEL004453,AAEL004472	supercont1.120:786072-817283	ax_carc	ax_mg	OK	110.196	123.079	0.159521	0.17688	0.7534	0.841907	no
XLOC_001647	AAEL004475	supercont1.120:889102-890028	ax_carc	ax_mg	OK	43.0154	109.208	1.34415	1.98402	0.00055	0.00322428	yes
XLOC_001648	AAEL004473	supercont1.120:917118-919202	ax_carc	ax_mg	OK	3.43327	3.08878	-0.152547	-0.200888	0.7251	0.82248	no
XLOC_001649	AAEL004450	supercont1.120:927844-932206	ax_carc	ax_mg	OK	87.8451	115.055	0.38929	0.561159	0.3262	0.480814	no
XLOC_001650	AAEL004462,AAEL004468	supercont1.120:1029578-1066134	ax_carc	ax_mg	OK	4.54281	0.704911	-2.68807	-2.02456	5e-05	0.000398241	yes
XLOC_001651	AAEL004456	supercont1.120:1120517-1122147	ax_carc	ax_mg	OK	6.26867	5.56885	-0.170779	-0.238095	0.6764	0.787208	no
XLOC_001652	AAEL004465	supercont1.120:1204129-1233766	ax_carc	ax_mg	OK	4.2003	11.274	1.42443	1.59874	0.00775	0.0291321	yes
XLOC_001653	AAEL017010	supercont1.120:1842284-1861135	ax_carc	ax_mg	OK	8.61055	13.4509	0.643526	0.915351	0.11875	0.245492	no
XLOC_001654	AAEL004470	supercont1.120:1958192-1958943	ax_carc	ax_mg	OK	13.2228	54.5891	2.04558	1.70388	0.006	0.0236632	yes
XLOC_001655	AAEL004483	supercont1.120:2025601-2025778	ax_carc	ax_mg	NOTEST	2.74748	2.07894	-0.402261	0	1	1	no
XLOC_001656	AAEL004476	supercont1.120:2279303-2279561	ax_carc	ax_mg	OK	3.84538	1.28003	-1.58695	-0.726619	0.32245	0.476878	no
XLOC_001657	AAEL004464	supercont1.120:6078-137380	ax_carc	ax_mg	OK	6.0485	0.113454	-5.7364	-3.62659	0.03215	0.091444	no
XLOC_001658	AAEL004479	supercont1.120:189318-234182	ax_carc	ax_mg	OK	3.83614	1.47326	-1.38065	-1.36156	0.0093	0.0338473	yes
XLOC_001659	AAEL016340	supercont1.120:329798-329870	ax_carc	ax_mg	NOTEST	0	0	0	0	1	1	no
XLOC_001660	AAEL004451	supercont1.120:472906-554819	ax_carc	ax_mg	OK	106.765	7.09773	-3.91094	-5.33382	5e-05	0.000398241	yes
XLOC_001661	AAEL004474	supercont1.120:597013-720567	ax_carc	ax_mg	OK	7.07019	11.1966	0.663243	0.897308	0.11635	0.242049	no
XLOC_001662	AAEL004481	supercont1.120:597013-720567	ax_carc	ax_mg	OK	11.6294	6.33124	-0.877215	-0.450133	0.4888	0.635199	no
XLOC_001663	-	supercont1.120:720738-725566	ax_carc	ax_mg	OK	5.96341	60.3164	3.33834	4.51439	0.1784	0.324412	no
XLOC_001664	AAEL004455	supercont1.120:729037-749846	ax_carc	ax_mg	OK	14.4071	17.4293	0.274735	0.370685	0.5165	0.659234	no
XLOC_001665	AAEL004449	supercont1.120:774569-777561	ax_carc	ax_mg	OK	4.36277	5.73162	0.393698	0.525964	0.35785	0.513121	no
XLOC_001666	AAEL018323	supercont1.120:829677-867248	ax_carc	ax_mg	OK	44.6476	35.57	-0.327923	-0.376062	0.5124	0.655945	no
XLOC_001667	AAEL004477	supercont1.120:897236-911030	ax_carc	ax_mg	OK	6.39044	4.96143	-0.365158	-0.531356	0.35655	0.511807	no
XLOC_001668	AAEL004458	supercont1.120:919400-921354	ax_carc	ax_mg	OK	6.44753	3.27992	-0.975087	-1.25696	0.03615	0.100072	no
XLOC_001669	AAEL004480	supercont1.120:936972-1019414	ax_carc	ax_mg	OK	15.1946	10.3403	-0.555279	-0.799932	0.16835	0.311403	no
XLOC_001670	AAEL004471	supercont1.120:1089136-1112501	ax_carc	ax_mg	OK	20.9275	44.6184	1.09224	1.54883	0.0076	0.0286829	yes
XLOC_001671	AAEL004467	supercont1.120:1170387-1180369	ax_carc	ax_mg	OK	29.1181	25.9825	-0.164378	-0.220623	0.70065	0.804816	no
XLOC_001672	AAEL004460	supercont1.120:1184630-1198994	ax_carc	ax_mg	OK	5.71119	3.71263	-0.621349	-0.798058	0.1705	0.314082	no
XLOC_001673	AAEL004454	supercont1.120:1199114-1199380	ax_carc	ax_mg	OK	449.54	850.649	0.920115	1.35908	0.018	0.0576826	no
XLOC_001674	AAEL004463	supercont1.120:1277155-1281625	ax_carc	ax_mg	NOTEST	1.59536	0	-inf	0	1	1	no
XLOC_001675	AAEL004478	supercont1.120:1360034-1371713	ax_carc	ax_mg	NOTEST	1.45659	0	-inf	0	1	1	no
XLOC_001676	AAEL004469	supercont1.120:1866649-1905683	ax_carc	ax_mg	OK	22.0798	12.912	-0.774018	-1.07742	0.0647	0.156861	no
XLOC_001677	AAEL004457	supercont1.120:1911519-1917685	ax_carc	ax_mg	OK	358.434	651.24	0.861482	0.860274	0.13595	0.268855	no
XLOC_001678	AAEL004459	supercont1.120:1938329-1942175	ax_carc	ax_mg	NOTEST	0.359962	0.578509	0.684495	0	1	1	no
XLOC_001679	AAEL014646	supercont1.1200:78194-119620	ax_carc	ax_mg	OK	3.76382	8.41955	1.16155	0.885059	0.1283	0.258343	no
XLOC_001680	AAEL014644	supercont1.1200:78194-119620	ax_carc	ax_mg	OK	3.91371	4.90209	0.324859	0.341513	0.54265	0.681467	no
XLOC_001681	AAEL014643	supercont1.1200:78194-119620	ax_carc	ax_mg	NOTEST	1.43814	1.17036	-0.297258	0	1	1	no
XLOC_001682	AAEL014645	supercont1.1200:125493-126375	ax_carc	ax_mg	OK	4.6742	6.48154	0.471617	0.563831	0.33295	0.487782	no
XLOC_001683	AAEL014639	supercont1.1200:13258-74072	ax_carc	ax_mg	OK	272.867	419.417	0.620187	0.467596	0.41395	0.567089	no
XLOC_001684	AAEL014639	supercont1.1200:13258-74072	ax_carc	ax_mg	OK	21.9409	21.2185	-0.0483003	-0.0502805	0.93315	0.958921	no
XLOC_001685	AAEL014642	supercont1.1200:74504-74963	ax_carc	ax_mg	OK	24.6308	28.3102	0.20086	0.258631	0.6523	0.769072	no
XLOC_001686	AAEL014638,AAEL014641	supercont1.1200:122283-123927	ax_carc	ax_mg	OK	12.1813	34.654	1.50836	1.82544	0.002	0.00954257	yes
XLOC_001687	AAEL014640	supercont1.1200:127900-178429	ax_carc	ax_mg	OK	13.402	8.33937	-0.684437	-0.973267	0.08935	0.201271	no
XLOC_001688	AAEL014647	supercont1.1201:162748-163709	ax_carc	ax_mg	NOTEST	0	0.128723	inf	0	1	1	no
XLOC_001689	AAEL014651	supercont1.1201:212440-225236	ax_carc	ax_mg	OK	3.62918	6.16096	0.763512	0.855004	0.15225	0.290244	no
XLOC_001690	AAEL014648	supercont1.1201:252352-253952	ax_carc	ax_mg	OK	3.28614	2.26366	-0.537734	-0.350989	0.64055	0.760159	no
XLOC_001691	AAEL014650	supercont1.1201:234432-235165	ax_carc	ax_mg	OK	55.8978	1.74132	-5.00453	-4.69775	5e-05	0.000398241	yes
XLOC_001692	AAEL014649	supercont1.1201:252352-253952	ax_carc	ax_mg	NOTEST	1.75399	1.34649	-0.381437	0	1	1	no
XLOC_001693	AAEL016919	supercont1.1202:122204-122279	ax_carc	ax_mg	NOTEST	0	0	0	0	1	1	no
XLOC_001694	AAEL016920	supercont1.1203:15161-15234	ax_carc	ax_mg	NOTEST	0	0	0	0	1	1	no
XLOC_001695	AAEL014653	supercont1.1203:15827-104975	ax_carc	ax_mg	NOTEST	0.934931	0.199246	-2.23031	0	1	1	no
XLOC_001696	-	supercont1.1205:88015-99569	ax_carc	ax_mg	OK	1180.4	21.5545	-5.77514	-9.0028	0.0446	0.117945	no
XLOC_001697	AAEL014654	supercont1.1207:34559-36612	ax_carc	ax_mg	NOTEST	1.0184	0.869975	-0.227253	0	1	1	no
XLOC_001698	AAEL014659	supercont1.1207:45932-48157	ax_carc	ax_mg	NOTEST	1.33828	0.620535	-1.1088	0	1	1	no
XLOC_001699	AAEL014658	supercont1.1207:120742-122132	ax_carc	ax_mg	OK	1.67034	88.0878	5.72073	5.90336	5e-05	0.000398241	yes
XLOC_001700	AAEL014657	supercont1.1207:57901-58827	ax_carc	ax_mg	OK	17.4135	60.8095	1.80409	2.60391	5e-05	0.000398241	yes
XLOC_001701	AAEL014656	supercont1.1207:80755-81910	ax_carc	ax_mg	NOTEST	0.28904	0.173264	-0.738296	0	1	1	no
XLOC_001702	AAEL014655	supercont1.1207:102658-104632	ax_carc	ax_mg	OK	8.47878	2.51884	-1.7511	-1.86067	0.0032	0.014053	yes
XLOC_001703	AAEL004491,AAEL004494	supercont1.121:61325-468426	ax_carc	ax_mg	OK	13.6677	10.0438	-0.444458	-0.129593	0.64865	0.766253	no
XLOC_001704	AAEL004508	supercont1.121:1007791-1008271	ax_carc	ax_mg	OK	19.1443	2.58354	-2.8895	-2.57861	0.00405	0.017102	yes
XLOC_001705	AAEL004499	supercont1.121:1382412-1382999	ax_carc	ax_mg	NOTEST	0	0	0	0	1	1	no
XLOC_001706	AAEL004503	supercont1.121:1730620-1731369	ax_carc	ax_mg	OK	3153.51	3601.79	0.191756	0.249796	0.64995	0.767201	no
XLOC_001707	AAEL004509	supercont1.121:1783948-1785359	ax_carc	ax_mg	OK	14.8393	7.33047	-1.01744	-1.41357	0.0128	0.0438	yes
XLOC_001708	AAEL004487	supercont1.121:1791103-1792095	ax_carc	ax_mg	NOTEST	0	0.256567	inf	0	1	1	no
XLOC_001709	AAEL004486	supercont1.121:1812088-1813584	ax_carc	ax_mg	OK	9.6118	51.0608	2.40934	3.34531	5e-05	0.000398241	yes
XLOC_001710	AAEL004510	supercont1.121:1813661-1815996	ax_carc	ax_mg	OK	24.7901	215.753	3.12155	3.22676	5e-05	0.000398241	yes
XLOC_001711	AAEL004490	supercont1.121:1832044-1833807	ax_carc	ax_mg	OK	21.4611	153.815	2.84139	3.51573	5e-05	0.000398241	yes
XLOC_001712	AAEL004492	supercont1.121:1888184-1891336	ax_carc	ax_mg	OK	11.4129	3.74826	-1.60637	-1.66006	0.00675	0.0260534	yes
XLOC_001713	AAEL004496	supercont1.121:1915236-1984005	ax_carc	ax_mg	OK	41.1509	21.8928	-0.91047	-1.33441	0.0229	0.0697347	no
XLOC_001714	AAEL004497	supercont1.121:2005511-2017415	ax_carc	ax_mg	OK	17.3737	19.0527	0.133093	0.198444	0.7199	0.818732	no
XLOC_001715	AAEL004498,AAEL004501	supercont1.121:2041291-2068197	ax_carc	ax_mg	OK	3065.01	2407.55	-0.348325	-0.134648	0.7695	0.853203	no
XLOC_001716	AAEL004506	supercont1.121:2166428-2323437	ax_carc	ax_mg	OK	5.02167	1.0583	-2.24642	-1.97473	0.11565	0.241126	no
XLOC_001717	AAEL004505	supercont1.121:61325-468426	ax_carc	ax_mg	OK	189.47	1879.14	3.31003	3.51367	5e-05	0.000398241	yes
XLOC_001718	AAEL016341	supercont1.121:855496-855568	ax_carc	ax_mg	NOTEST	0	0	0	0	1	1	no
XLOC_001719	AAEL004488	supercont1.121:1005446-1006787	ax_carc	ax_mg	OK	13.7225	3.04403	-2.17249	-2.87315	0.0001	0.000739791	yes
XLOC_001720	AAEL004495	supercont1.121:1103603-1133442	ax_carc	ax_mg	NOTEST	0.490271	0.128108	-1.93622	0	1	1	no
XLOC_001721	AAEL004489	supercont1.121:1740896-1770225	ax_carc	ax_mg	OK	7.44318	8.24153	0.146993	0.21555	0.6967	0.801971	no
XLOC_001722	AAEL004504	supercont1.121:1802068-1803958	ax_carc	ax_mg	OK	12.3413	35.2296	1.51329	2.15218	0.0005	0.00297629	yes
XLOC_001723	AAEL004507	supercont1.121:1813661-1815996	ax_carc	ax_mg	OK	3.31004	28.6458	3.1134	2.82531	5e-05	0.000398241	yes
XLOC_001724	AAEL004493	supercont1.121:1819656-1823860	ax_carc	ax_mg	OK	35.0953	47.0423	0.422681	0.56619	0.3043	0.457785	no
XLOC_001725	AAEL004500	supercont1.121:1849462-1862188	ax_carc	ax_mg	OK	1381.82	1935.5	0.486141	0.661553	0.2592	0.409245	no
XLOC_001726	AAEL004484	supercont1.121:1990311-2000234	ax_carc	ax_mg	OK	63.111	44.5653	-0.50197	-0.652368	0.2574	0.407306	no
XLOC_001727	AAEL004485	supercont1.121:2022555-2034375	ax_carc	ax_mg	OK	11.1337	33.4994	1.5892	2.21037	0.0002	0.0013579	yes
XLOC_001728	AAEL004502	supercont1.121:2325116-2359548	ax_carc	ax_mg	OK	7.5551	8.02431	0.0869252	0.117008	0.83725	0.898399	no
XLOC_001729	AAEL014660	supercont1.1210:145670-162906	ax_carc	ax_mg	NOTEST	0	0	0	0	1	1	no
XLOC_001730	AAEL014664	supercont1.1212:105784-117704	ax_carc	ax_mg	OK	13.3909	65.5098	2.29045	3.21715	5e-05	0.000398241	yes
XLOC_001731	AAEL014663	supercont1.1212:117946-119310	ax_carc	ax_mg	OK	2.39312	17.702	2.88695	3.42792	5e-05	0.000398241	yes
XLOC_001732	AAEL014665	supercont1.1212:129824-134111	ax_carc	ax_mg	NOTEST	0.456837	0.727149	0.670571	0	1	1	no
XLOC_001733	AAEL014661	supercont1.1212:167215-167710	ax_carc	ax_mg	NOTEST	0	0	0	0	1	1	no
XLOC_001734	AAEL014662	supercont1.1212:149215-151617	ax_carc	ax_mg	OK	5.77677	9.9163	0.779539	1.07408	0.0642	0.155949	no
XLOC_001735	AAEL014668	supercont1.1213:2295-4929	ax_carc	ax_mg	OK	0.689427	55.9416	6.34238	6.20125	5e-05	0.000398241	yes
XLOC_001736	AAEL014667	supercont1.1213:12869-47852	ax_carc	ax_mg	OK	11.8552	2.73983	-2.11336	-2.23928	0.0006	0.00346878	yes
XLOC_001737	AAEL014666	supercont1.1213:74349-92417	ax_carc	ax_mg	NOTEST	1.87668	0.190897	-3.29732	0	1	1	no
XLOC_001738	AAEL014669	supercont1.1214:49598-68457	ax_carc	ax_mg	NOTEST	0.382197	0	-inf	0	1	1	no
XLOC_001739	AAEL014671	supercont1.1215:3229-8317	ax_carc	ax_mg	OK	2.29099	12.2535	2.41915	2.66357	5e-05	0.000398241	yes
XLOC_001740	AAEL014670	supercont1.1215:34872-163235	ax_carc	ax_mg	NOTEST	1.28409	0.885112	-0.536814	0	1	1	no
XLOC_001741	AAEL016921	supercont1.1216:96691-96762	ax_carc	ax_mg	NOTEST	0	0	0	0	1	1	no
XLOC_001742	AAEL016922	supercont1.1216:97476-97559	ax_carc	ax_mg	NOTEST	0	0	0	0	1	1	no
XLOC_001743	AAEL014672	supercont1.1217:54586-67594	ax_carc	ax_mg	NOTEST	2.06732	0	-inf	0	1	1	no
XLOC_001744	AAEL016923	supercont1.1217:54586-67594	ax_carc	ax_mg	NOTEST	0	0	0	0	1	1	no
XLOC_001745	AAEL014673	supercont1.1217:102877-103443	ax_carc	ax_mg	OK	52.8944	110.67	1.06508	1.47782	0.0112	0.0393667	yes
XLOC_001746	AAEL014679	supercont1.1219:65563-115873	ax_carc	ax_mg	OK	5.0765	8.79358	0.792617	0.28596	0.4431	0.593752	no
XLOC_001747	AAEL014681	supercont1.1219:119428-119753	ax_carc	ax_mg	NOTEST	0.552571	0	-inf	0	1	1	no
XLOC_001748	AAEL014680	supercont1.1219:65563-115873	ax_carc	ax_mg	NOTEST	0.238205	0.551746	1.2118	0	1	1	no
XLOC_001749	AAEL014684	supercont1.1219:65563-115873	ax_carc	ax_mg	OK	8.22724	164.654	4.32289	3.70246	5e-05	0.000398241	yes
XLOC_001750	AAEL014678	supercont1.1219:65563-115873	ax_carc	ax_mg	OK	3.18518	175.514	5.78407	3.73375	0.00015	0.00105666	yes
XLOC_001751	AAEL018037	supercont1.1219:124808-151528	ax_carc	ax_mg	OK	4.66886	1.83852	-1.34452	-1.92576	0.0015	0.00750434	yes
XLOC_001752	AAEL004514	supercont1.122:196-14589	ax_carc	ax_mg	OK	3.27186	8.07307	1.30301	1.73781	0.00375	0.0160449	yes
XLOC_001753	AAEL004524	supercont1.122:86715-110544	ax_carc	ax_mg	OK	3.26653	0.422599	-2.9504	-2.06714	0.0104	0.0370431	yes
XLOC_001754	AAEL017243	supercont1.122:131730-171933	ax_carc	ax_mg	OK	22.2864	23.1971	0.0577826	0.0335299	0.95035	0.969238	no
XLOC_001755	AAEL004530	supercont1.122:187903-196614	ax_carc	ax_mg	OK	2.93929	2.86411	-0.0373803	-0.0473126	0.94065	0.963395	no
XLOC_001756	AAEL004525	supercont1.122:300479-302648	ax_carc	ax_mg	NOTEST	0.267481	0	-inf	0	1	1	no
XLOC_001757	AAEL004523	supercont1.122:1517246-1520237	ax_carc	ax_mg	OK	183.006	240.656	0.395078	0.346872	0.5527	0.689885	no
XLOC_001758	AAEL004519	supercont1.122:1649811-1701219	ax_carc	ax_mg	NOTEST	1.54269	1.36951	-0.171787	0	1	1	no
XLOC_001759	AAEL004512	supercont1.122:1649811-1701219	ax_carc	ax_mg	NOTEST	0.647707	0.579308	-0.16101	0	1	1	no
XLOC_001760	AAEL004511	supercont1.122:1753530-1756195	ax_carc	ax_mg	OK	9.07477	24.6038	1.43895	1.83167	0.0022	0.0103263	yes
XLOC_001761	AAEL004527	supercont1.122:1764248-1765134	ax_carc	ax_mg	OK	29.898	59.4119	0.990703	1.19963	0.0417	0.111851	no
XLOC_001762	AAEL004521	supercont1.122:1815708-1925022	ax_carc	ax_mg	OK	102.333	14.9609	-2.774	-3.62755	5e-05	0.000398241	yes
XLOC_001763	AAEL017728	supercont1.122:1815708-1925022	ax_carc	ax_mg	NOTEST	4.89625	0	-inf	0	1	1	no
XLOC_001764	AAEL017887	supercont1.122:1815708-1925022	ax_carc	ax_mg	NOTEST	0	10.7454	inf	0	1	1	no
XLOC_001765	AAEL017972	supercont1.122:1925175-1925293	ax_carc	ax_mg	NOTEST	0	0	0	0	1	1	no
XLOC_001766	AAEL004515,AAEL004517	supercont1.122:1940487-1990782	ax_carc	ax_mg	OK	32.4282	8.81389	-1.8794	-2.08452	0.00065	0.00371206	yes
XLOC_001767	AAEL004522	supercont1.122:2186815-2188508	ax_carc	ax_mg	NOTEST	1.37419	0.931724	-0.560606	0	1	1	no
XLOC_001768	AAEL004516	supercont1.122:2397632-2398520	ax_carc	ax_mg	NOTEST	0	0	0	0	1	1	no
XLOC_001769	AAEL004531	supercont1.122:196-14589	ax_carc	ax_mg	OK	6.81499	12.6957	0.897552	0.479681	0.41015	0.563525	no
XLOC_001770	AAEL004540	supercont1.122:15021-31371	ax_carc	ax_mg	OK	22.1032	2.76273	-3.00009	-3.79551	5e-05	0.000398241	yes
XLOC_001771	AAEL004518	supercont1.122:48295-64877	ax_carc	ax_mg	OK	6.95459	0.942633	-2.8832	-2.66636	0.0006	0.00346878	yes
XLOC_001772	AAEL004539	supercont1.122:69531-73208	ax_carc	ax_mg	NOTEST	1.83232	0	-inf	0	1	1	no
XLOC_001773	AAEL004537	supercont1.122:81946-82312	ax_carc	ax_mg	NOTEST	0.264225	0	-inf	0	1	1	no
XLOC_001774	AAEL004538	supercont1.122:131730-171933	ax_carc	ax_mg	OK	9.02551	10.7082	0.246639	0.294815	0.6068	0.733761	no
XLOC_001775	AAEL004528	supercont1.122:205503-206523	ax_carc	ax_mg	NOTEST	1.75752	0.564105	-1.6395	0	1	1	no
XLOC_001776	AAEL004536	supercont1.122:235403-249435	ax_carc	ax_mg	OK	62.856	0.818492	-6.26294	-4.05673	0.0705	0.16774	no
XLOC_001777	AAEL004535	supercont1.122:848397-863738	ax_carc	ax_mg	NOTEST	0	0	0	0	1	1	no
XLOC_001778	AAEL004534	supercont1.122:1526059-1626061	ax_carc	ax_mg	OK	48.2581	74.5277	0.627005	0.845935	0.1558	0.294805	no
XLOC_001779	AAEL004513	supercont1.122:1649811-1701219	ax_carc	ax_mg	OK	5.84671	21.985	1.91082	2.45892	5e-05	0.000398241	yes
XLOC_001780	AAEL004526	supercont1.122:1733286-1753379	ax_carc	ax_mg	OK	7.537	10.3603	0.459006	0.640551	0.27085	0.421951	no
XLOC_001781	AAEL004529	supercont1.122:1774985-1776509	ax_carc	ax_mg	OK	17.467	18.0611	0.0482527	0.0699937	0.90245	0.940034	no
XLOC_001782	AAEL004532	supercont1.122:1784323-1804380	ax_carc	ax_mg	OK	18.4055	46.1664	1.32671	1.85214	0.0013	0.00666705	yes
XLOC_001783	-	supercont1.122:1991565-2027586	ax_carc	ax_mg	OK	8.84212	0.432423	-4.35388	-1.588	0.15135	0.289371	no
XLOC_001784	AAEL004533	supercont1.122:2045012-2117147	ax_carc	ax_mg	OK	3.12586	0.104727	-4.89954	-1.57952	0.21515	0.36699	no
XLOC_001785	AAEL004520	supercont1.122:2263241-2361614	ax_carc	ax_mg	OK	10.5242	9.65151	-0.124888	-0.182127	0.74425	0.835649	no
XLOC_001786	AAEL018005	supercont1.1220:8272-9777	ax_carc	ax_mg	NOTEST	0.09785	0.077831	-0.330227	0	1	1	no
XLOC_001787	AAEL018006	supercont1.1220:17191-18325	ax_carc	ax_mg	NOTEST	0.235818	0	-inf	0	1	1	no
XLOC_001788	AAEL014685	supercont1.1220:45492-47343	ax_carc	ax_mg	NOTEST	0	0	0	0	1	1	no
XLOC_001789	AAEL014691	supercont1.1220:123214-125080	ax_carc	ax_mg	NOTEST	0	0	0	0	1	1	no
XLOC_001790	AAEL014688	supercont1.1220:55064-57324	ax_carc	ax_mg	NOTEST	0	0	0	0	1	1	no
XLOC_001791	AAEL014686	supercont1.1220:105323-107338	ax_carc	ax_mg	NOTEST	0.039296	0	-inf	0	1	1	no
XLOC_001792	AAEL014690	supercont1.1220:116616-118506	ax_carc	ax_mg	NOTEST	0	0	0	0	1	1	no
XLOC_001793	AAEL014687	supercont1.1220:121114-123079	ax_carc	ax_mg	NOTEST	0	0	0	0	1	1	no
XLOC_001794	AAEL018007	supercont1.1220:161015-162119	ax_carc	ax_mg	NOTEST	0	0	0	0	1	1	no
XLOC_001795	AAEL014689	supercont1.1220:210718-213016	ax_carc	ax_mg	OK	94.4089	344.181	1.86617	2.28033	0.0001	0.000739791	yes
XLOC_001796	AAEL014692	supercont1.1221:101683-110986	ax_carc	ax_mg	NOTEST	0.199634	0.452326	1.18	0	1	1	no
XLOC_001797	AAEL016924	supercont1.1222:44783-44856	ax_carc	ax_mg	NOTEST	0	0	0	0	1	1	no
XLOC_001798	AAEL016925	supercont1.1222:67977-68049	ax_carc	ax_mg	NOTEST	0	0	0	0	1	1	no
XLOC_001799	AAEL014693	supercont1.1222:93198-95576	ax_carc	ax_mg	OK	2.87013	2.80342	-0.0339273	-0.0442833	0.93915	0.962522	no
XLOC_001800	AAEL016926	supercont1.1223:75616-75689	ax_carc	ax_mg	NOTEST	0	0	0	0	1	1	no
XLOC_001801	AAEL014694,AAEL014696	supercont1.1223:76008-142731	ax_carc	ax_mg	OK	4.52834	4.87179	0.10547	0.129542	0.8127	0.882773	no
XLOC_001802	AAEL014695	supercont1.1223:144932-152601	ax_carc	ax_mg	OK	9.64863	6.6871	-0.528944	-0.780257	0.17325	0.317745	no
XLOC_001803	AAEL014697	supercont1.1224:32325-34573	ax_carc	ax_mg	OK	9.30176	9.31751	0.00244038	0.00336556	0.98385	0.98971	no
XLOC_001804	AAEL014698	supercont1.1224:48058-50427	ax_carc	ax_mg	OK	10.6163	12.1454	0.194129	0.282587	0.62345	0.74686	no
XLOC_001805	-	supercont1.1224:31853-32117	ax_carc	ax_mg	OK	63.0221	81.6774	0.374078	0.300942	0.58435	0.715676	no
XLOC_001806	AAEL014699	supercont1.1224:80763-141582	ax_carc	ax_mg	OK	11.2344	9.47222	-0.246146	-0.348744	0.5378	0.677448	no
XLOC_001807	AAEL014700	supercont1.1225:7338-20866	ax_carc	ax_mg	NOTEST	0.422286	0.375845	-0.16808	0	1	1	no
XLOC_001808	AAEL014701	supercont1.1226:53282-54711	ax_carc	ax_mg	OK	24.6858	10.3707	-1.25116	-1.41508	0.0181	0.0579411	no
XLOC_001809	AAEL014703	supercont1.1226:61128-62940	ax_carc	ax_mg	OK	13.3341	6.06213	-1.13722	-1.61841	0.00515	0.020849	yes
XLOC_001810	AAEL014704	supercont1.1226:107382-113084	ax_carc	ax_mg	OK	15.4139	16.5065	0.098798	0.147814	0.79755	0.872411	no
XLOC_001811	AAEL014706	supercont1.1226:119904-141131	ax_carc	ax_mg	OK	3.83496	2.01067	-0.93154	-1.3566	0.01875	0.0595457	no
XLOC_001812	AAEL014705	supercont1.1226:45623-47382	ax_carc	ax_mg	OK	7.1494	8.92725	0.320394	0.460221	0.42555	0.578077	no
XLOC_001813	AAEL014702	supercont1.1226:77992-92982	ax_carc	ax_mg	OK	67.0196	78.3654	0.225633	0.311685	0.59725	0.726086	no
XLOC_001814	AAEL016927	supercont1.1227:50148-50217	ax_carc	ax_mg	NOTEST	0	0	0	0	1	1	no
XLOC_001815	AAEL018090	supercont1.1227:45816-47858	ax_carc	ax_mg	NOTEST	0	0	0	0	1	1	no
XLOC_001816	-	supercont1.1229:177381-185100	ax_carc	ax_mg	OK	291.558	70.3567	-2.05102	-1.71091	0.26565	0.416356	no
XLOC_001817	AAEL014708	supercont1.1229:32452-124623	ax_carc	ax_mg	OK	2.82245	0.912904	-1.62841	-1.34708	0.0071	0.0271563	yes
XLOC_001818	AAEL014707	supercont1.1229:163825-166620	ax_carc	ax_mg	OK	10.7951	84.734	2.97256	4.09472	5e-05	0.000398241	yes
XLOC_001819	AAEL004578	supercont1.123:789295-797679	ax_carc	ax_mg	NOTEST	0.100391	0	-inf	0	1	1	no
XLOC_001820	AAEL004572	supercont1.123:868882-871588	ax_carc	ax_mg	NOTEST	0	0.0242767	inf	0	1	1	no
XLOC_001821	AAEL004568	supercont1.123:1012424-1022936	ax_carc	ax_mg	NOTEST	1.96953	0.402706	-2.29006	0	1	1	no
XLOC_001822	AAEL004560	supercont1.123:1282788-1288538	ax_carc	ax_mg	NOTEST	0	0	0	0	1	1	no
XLOC_001823	AAEL004581	supercont1.123:1295652-1316110	ax_carc	ax_mg	OK	11.0824	7.48883	-0.56546	-0.723701	0.2175	0.369697	no
XLOC_001824	AAEL004569	supercont1.123:1352754-1365355	ax_carc	ax_mg	OK	5.58541	10.4744	0.90713	1.22158	0.0369	0.101712	no
XLOC_001825	AAEL004559	supercont1.123:1394192-1452898	ax_carc	ax_mg	OK	45.9869	21.201	-1.11709	-1.64275	0.00655	0.0254198	yes
XLOC_001826	AAEL004543	supercont1.123:1555332-1560055	ax_carc	ax_mg	NOTEST	0.426779	0.911415	1.09462	0	1	1	no
XLOC_001827	AAEL004566	supercont1.123:1592144-1604811	ax_carc	ax_mg	OK	13.362	11.2111	-0.253209	-0.370838	0.5126	0.656122	no
XLOC_001828	AAEL004555	supercont1.123:1621815-1624534	ax_carc	ax_mg	NOTEST	0.627189	0.55758	-0.16972	0	1	1	no
XLOC_001829	AAEL004553	supercont1.123:1650815-1657374	ax_carc	ax_mg	OK	14.3668	69.5782	2.27589	3.27703	5e-05	0.000398241	yes
XLOC_001830	AAEL004547	supercont1.123:1725451-1739770	ax_carc	ax_mg	OK	7.97319	0.0842258	-6.56475	-0.981267	0.24915	0.400322	no
XLOC_001831	AAEL004570	supercont1.123:1783517-1798502	ax_carc	ax_mg	OK	5.59793	5.20754	-0.104292	-0.12967	0.82365	0.889754	no
XLOC_001832	AAEL004558	supercont1.123:1814189-1853090	ax_carc	ax_mg	OK	8.61844	10.5196	0.287588	0.129286	0.8565	0.910833	no
XLOC_001833	AAEL004541	supercont1.123:1861374-1867391	ax_carc	ax_mg	OK	6.72402	5.97944	-0.169314	-0.212127	0.71275	0.813552	no
XLOC_001834	AAEL004567	supercont1.123:2038304-2111361	ax_carc	ax_mg	OK	32.9919	38.5441	0.224396	0.317208	0.58185	0.713538	no
XLOC_001835	AAEL004565	supercont1.123:2137206-2143563	ax_carc	ax_mg	OK	46.8499	91.4156	0.964395	1.2845	0.0221	0.0678131	no
XLOC_001836	AAEL004562	supercont1.123:2246284-2259063	ax_carc	ax_mg	NOTEST	1.2593	0.801556	-0.651749	0	1	1	no
XLOC_001837	AAEL004545	supercont1.123:2297964-2314535	ax_carc	ax_mg	OK	3.71273	5.26329	0.503484	0.690496	0.2262	0.379064	no
XLOC_001838	AAEL004551	supercont1.123:2322894-2343494	ax_carc	ax_mg	OK	12.4946	11.1644	-0.162404	-0.227595	0.6953	0.80105	no
XLOC_001839	AAEL004571	supercont1.123:2347636-2357476	ax_carc	ax_mg	OK	2.19693	4.85379	1.14362	1.26751	0.03865	0.105495	no
XLOC_001840	AAEL004556	supercont1.123:407049-408538	ax_carc	ax_mg	NOTEST	0	0	0	0	1	1	no
XLOC_001841	AAEL004561	supercont1.123:1012424-1022936	ax_carc	ax_mg	NOTEST	0.480221	0.325467	-0.561187	0	1	1	no
XLOC_001842	AAEL004564	supercont1.123:1023363-1053411	ax_carc	ax_mg	OK	64.5701	5.81566	-3.47285	-2.76816	0.0001	0.000739791	yes
XLOC_001843	AAEL004557	supercont1.123:1122736-1123996	ax_carc	ax_mg	NOTEST	0.374908	0.0606194	-2.62869	0	1	1	no
XLOC_001844	AAEL016342	supercont1.123:1216384-1216456	ax_carc	ax_mg	NOTEST	0	0	0	0	1	1	no
XLOC_001845	AAEL004573	supercont1.123:1221374-1222923	ax_carc	ax_mg	OK	10.9468	0.801609	-3.77147	-3.00503	0.00145	0.00729277	yes
XLOC_001846	-	supercont1.123:1319973-1320424	ax_carc	ax_mg	OK	17.97	15.365	-0.225948	-0.243654	0.66985	0.782393	no
XLOC_001847	-	supercont1.123:1320880-1321083	ax_carc	ax_mg	OK	55.4431	43.0005	-0.366656	-0.27041	0.62735	0.749949	no
XLOC_001848	-	supercont1.123:1321405-1326373	ax_carc	ax_mg	OK	29.4254	26.7087	-0.139754	-0.262995	0.87845	0.925027	no
XLOC_001849	AAEL004574	supercont1.123:1387638-1390329	ax_carc	ax_mg	OK	4.30574	6.52801	0.600383	0.717913	0.20405	0.354567	no
XLOC_001850	AAEL004576	supercont1.123:1568028-1578212	ax_carc	ax_mg	NOTEST	1.52074	1.03374	-0.556899	0	1	1	no
XLOC_001851	AAEL004546	supercont1.123:1753112-1779818	ax_carc	ax_mg	OK	30.1618	44.3709	0.556893	0.726055	0.2065	0.357332	no
XLOC_001852	AAEL004550	supercont1.123:1783517-1798502	ax_carc	ax_mg	NOTEST	0	0	0	0	1	1	no
XLOC_001853	AAEL004554,AAEL004563	supercont1.123:1814189-1853090	ax_carc	ax_mg	OK	34.925	51.1993	0.551864	0.667527	0.2703	0.421408	no
XLOC_001854	AAEL017933	supercont1.123:1814189-1853090	ax_carc	ax_mg	NOTEST	0	0	0	0	1	1	no
XLOC_001855	AAEL004582	supercont1.123:1894600-1932141	ax_carc	ax_mg	OK	4.38594	0.863141	-2.34522	-2.71354	0.0002	0.0013579	yes
XLOC_001856	AAEL004575	supercont1.123:1955366-1995494	ax_carc	ax_mg	OK	13.7157	16.8989	0.301097	0.443092	0.4475	0.597727	no
XLOC_001857	AAEL004580	supercont1.123:1998964-2019645	ax_carc	ax_mg	OK	17.2813	137.463	2.99176	3.99604	5e-05	0.000398241	yes
XLOC_001858	AAEL004552	supercont1.123:2119812-2122178	ax_carc	ax_mg	OK	8.65051	7.61341	-0.184242	-0.216144	0.704	0.807176	no
XLOC_001859	AAEL004542	supercont1.123:2174675-2185269	ax_carc	ax_mg	OK	3.46587	4.64644	0.422909	0.538141	0.34445	0.4994	no
XLOC_001860	-	supercont1.123:2185371-2212724	ax_carc	ax_mg	OK	55.5757	79.3186	0.513206	0.402485	0.4801	0.627258	no
XLOC_001861	-	supercont1.123:2212885-2245948	ax_carc	ax_mg	OK	33.8176	28.2008	-0.262036	-0.239586	0.6715	0.783571	no
XLOC_001862	AAEL004548,AAEL004579	supercont1.123:2268380-2286101	ax_carc	ax_mg	OK	9.64942	25.5428	1.4044	1.66111	0.0037	0.0158635	yes
XLOC_001863	AAEL004577	supercont1.123:2320153-2321029	ax_carc	ax_mg	OK	5.04907	8.11857	0.685208	0.810639	0.15965	0.299699	no
XLOC_001864	AAEL004544	supercont1.123:2385757-2386728	ax_carc	ax_mg	OK	15.399	0.199425	-6.27085	-2.80286	0.24815	0.399729	no
XLOC_001865	AAEL004549	supercont1.123:2387061-2405641	ax_carc	ax_mg	OK	4.96095	0.247957	-4.32246	-2.4916	0.0299	0.0862452	no
XLOC_001866	AAEL014712	supercont1.1232:91837-98870	ax_carc	ax_mg	NOTEST	0.65104	0.795791	0.289643	0	1	1	no
XLOC_001867	AAEL014711	supercont1.1232:2387-31728	ax_carc	ax_mg	OK	3.85627	2.69257	-0.518221	-0.765799	0.18855	0.335849	no
XLOC_001868	AAEL014709	supercont1.1232:78128-91535	ax_carc	ax_mg	OK	7.92523	10.6334	0.424076	0.622614	0.26465	0.41521	no
XLOC_001869	AAEL014710	supercont1.1232:158713-168187	ax_carc	ax_mg	OK	1.0651	19.9521	4.22749	4.07176	5e-05	0.000398241	yes
XLOC_001870	AAEL014714	supercont1.1233:134957-135803	ax_carc	ax_mg	NOTEST	0.754266	0.772283	0.0340566	0	1	1	no
XLOC_001871	AAEL014713	supercont1.1233:148687-149574	ax_carc	ax_mg	OK	3.13165	19.2705	2.6214	3.08667	5e-05	0.000398241	yes
XLOC_001872	AAEL014717	supercont1.1234:107960-163054	ax_carc	ax_mg	OK	87.4537	126.975	0.537949	0.715507	0.21375	0.36548	no
XLOC_001873	AAEL017477	supercont1.1234:163108-163225	ax_carc	ax_mg	OK	691.408	918.83	0.41026	0.521237	0.36745	0.522633	no
XLOC_001874	AAEL014715	supercont1.1234:51173-53148	ax_carc	ax_mg	OK	16.7725	21.3288	0.346705	0.510576	0.36435	0.519554	no
XLOC_001875	AAEL014716	supercont1.1234:65194-75249	ax_carc	ax_mg	OK	3.70445	3.55669	-0.0587247	-0.0235868	0.89465	0.935423	no
XLOC_001876	AAEL014718	supercont1.1234:75869-88361	ax_carc	ax_mg	NOTEST	0.896676	1.01846	0.183734	0	1	1	no
XLOC_001877	AAEL014722	supercont1.1235:171830-173018	ax_carc	ax_mg	NOTEST	1.11538	1.99881	0.841609	0	1	1	no
XLOC_001878	AAEL014720	supercont1.1235:91113-93341	ax_carc	ax_mg	NOTEST	1.53254	2.08014	0.440755	0	1	1	no
XLOC_001879	AAEL014719	supercont1.1235:129071-131530	ax_carc	ax_mg	OK	3.41985	31.669	3.21107	4.35273	5e-05	0.000398241	yes
XLOC_001880	AAEL014723	supercont1.1235:159580-162179	ax_carc	ax_mg	OK	14.2199	22.1259	0.637824	0.898726	0.1112	0.235117	no
XLOC_001881	AAEL014721	supercont1.1235:190464-203925	ax_carc	ax_mg	NOTEST	0.734989	0.367988	-0.998063	0	1	1	no
XLOC_001882	AAEL014724	supercont1.1236:51156-52248	ax_carc	ax_mg	OK	2.82603	0.0907561	-4.96064	-1.06488	0.1348	0.267393	no
XLOC_001883	AAEL014725	supercont1.1238:191536-192203	ax_carc	ax_mg	NOTEST	0	0	0	0	1	1	no
XLOC_001884	AAEL016928	supercont1.1239:50811-50883	ax_carc	ax_mg	NOTEST	0	0	0	0	1	1	no
XLOC_001885	AAEL014726	supercont1.1239:73293-87436	ax_carc	ax_mg	NOTEST	0	0	0	0	1	1	no
XLOC_001886	AAEL016929	supercont1.1239:73293-87436	ax_carc	ax_mg	NOTEST	0	0	0	0	1	1	no
XLOC_001887	AAEL004593	supercont1.124:533680-534722	ax_carc	ax_mg	NOTEST	1.52355	0.197782	-2.94545	0	1	1	no
XLOC_001888	-	supercont1.124:637074-719603	ax_carc	ax_mg	NOTEST	0	0	0	0	1	1	no
XLOC_001889	AAEL004587	supercont1.124:720161-931298	ax_carc	ax_mg	OK	4.22321	24.0071	2.50705	3.18202	5e-05	0.000398241	yes
XLOC_001890	AAEL004583	supercont1.124:950789-965396	ax_carc	ax_mg	OK	5.93303	28.9953	2.28898	2.91826	5e-05	0.000398241	yes
XLOC_001891	AAEL004592	supercont1.124:1272747-1286025	ax_carc	ax_mg	NOTEST	2.03439	0.921723	-1.14219	0	1	1	no
XLOC_001892	AAEL004589	supercont1.124:1338252-1452205	ax_carc	ax_mg	OK	23.5109	14.3898	-0.708286	-1.03141	0.07095	0.16854	no
XLOC_001893	AAEL004585	supercont1.124:1499379-1499846	ax_carc	ax_mg	NOTEST	0	0	0	0	1	1	no
XLOC_001894	AAEL004597	supercont1.124:1531605-1532054	ax_carc	ax_mg	NOTEST	0	0	0	0	1	1	no
XLOC_001895	AAEL004595,AAEL004596	supercont1.124:1667899-1870115	ax_carc	ax_mg	OK	54.5267	2.01773	-4.75616	-4.96387	5e-05	0.000398241	yes
XLOC_001896	AAEL004590	supercont1.124:1927693-1929332	ax_carc	ax_mg	NOTEST	0.0348574	0	-inf	0	1	1	no
XLOC_001897	AAEL004584	supercont1.124:2063783-2064747	ax_carc	ax_mg	NOTEST	0	0	0	0	1	1	no
XLOC_001898	AAEL004600	supercont1.124:156-324668	ax_carc	ax_mg	OK	3.40991	0.247804	-3.78246	-3.78327	5e-05	0.000398241	yes
XLOC_001899	AAEL004591	supercont1.124:156-324668	ax_carc	ax_mg	OK	12.1351	0.0838815	-7.17661	-0.591343	0.0053	0.0213432	yes
XLOC_001900	AAEL004586	supercont1.124:981668-1014154	ax_carc	ax_mg	OK	44.3386	70.5578	0.670242	0.922452	0.1115	0.235564	no
XLOC_001901	AAEL004594	supercont1.124:1304649-1325607	ax_carc	ax_mg	OK	13.3819	11.8277	-0.178108	-0.259126	0.6559	0.771943	no
XLOC_001902	AAEL016343	supercont1.124:1942386-1942458	ax_carc	ax_mg	NOTEST	0	0	0	0	1	1	no
XLOC_001903	AAEL004599	supercont1.124:1991065-1993005	ax_carc	ax_mg	NOTEST	0	0	0	0	1	1	no
XLOC_001904	AAEL017416	supercont1.124:2053349-2053967	ax_carc	ax_mg	NOTEST	0	0	0	0	1	1	no
XLOC_001905	AAEL004598	supercont1.124:2151071-2151981	ax_carc	ax_mg	NOTEST	2.1982	0.217054	-3.3402	0	1	1	no
XLOC_001906	AAEL004588	supercont1.124:2236475-2277811	ax_carc	ax_mg	OK	151.619	22.2216	-2.77041	-3.79526	5e-05	0.000398241	yes
XLOC_001907	AAEL014730	supercont1.1240:50255-85163	ax_carc	ax_mg	OK	5.70407	15.5049	1.44266	2.12537	5e-05	0.000398241	yes
XLOC_001908	AAEL014731	supercont1.1240:106838-107598	ax_carc	ax_mg	NOTEST	0	0	0	0	1	1	no
XLOC_001909	AAEL014728	supercont1.1240:275147-277055	ax_carc	ax_mg	OK	5.02881	3.74313	-0.425974	-0.559967	0.33305	0.487874	no
XLOC_001910	AAEL014729	supercont1.1240:133504-145874	ax_carc	ax_mg	OK	3.22503	2.43685	-0.404297	-0.466751	0.43045	0.582389	no
XLOC_001911	AAEL014727	supercont1.1240:182325-188349	ax_carc	ax_mg	OK	36.6135	1.94374	-4.23547	-4.25376	5e-05	0.000398241	yes
XLOC_001912	AAEL014732	supercont1.1241:69735-103576	ax_carc	ax_mg	OK	17.4919	46.58	1.41302	2.05415	0.00015	0.00105666	yes
XLOC_001913	AAEL014733	supercont1.1241:121941-150202	ax_carc	ax_mg	OK	9.98173	9.47167	-0.0756717	-0.111277	0.8441	0.902745	no
XLOC_001914	AAEL014734	supercont1.1241:32337-45579	ax_carc	ax_mg	OK	9.88691	112.296	3.50565	4.4395	5e-05	0.000398241	yes
XLOC_001915	AAEL014735	supercont1.1241:107542-120323	ax_carc	ax_mg	OK	1.47896	3.39471	1.1987	1.37156	0.0235	0.071169	no
XLOC_001916	AAEL014737	supercont1.1242:8084-8853	ax_carc	ax_mg	NOTEST	0	0	0	0	1	1	no
XLOC_001917	AAEL018431	supercont1.1242:46755-70084	ax_carc	ax_mg	OK	18.5731	37.2203	1.00288	0.479264	0.32225	0.476658	no
XLOC_001918	AAEL014736	supercont1.1242:70306-72482	ax_carc	ax_mg	NOTEST	0.31615	0.614433	0.958645	0	1	1	no
XLOC_001919	AAEL014738	supercont1.1242:89970-122011	ax_carc	ax_mg	OK	4.78487	4.38621	-0.125505	-0.183345	0.7513	0.840465	no
XLOC_001920	AAEL018431	supercont1.1242:46755-70084	ax_carc	ax_mg	NOTEST	0	0	0	0	1	1	no
XLOC_001921	AAEL018368	supercont1.1242:46755-70084	ax_carc	ax_mg	NOTEST	0	0	0	0	1	1	no
XLOC_001922	AAEL014739	supercont1.1243:12634-44279	ax_carc	ax_mg	OK	3.28693	2.58909	-0.344292	-0.453074	0.4311	0.58299	no
XLOC_001923	-	supercont1.1243:86848-106097	ax_carc	ax_mg	OK	37.3423	5.56777	-2.74564	-1.95048	0.16165	0.302403	no
XLOC_001924	AAEL014740	supercont1.1243:145151-147135	ax_carc	ax_mg	OK	12.4485	0.584057	-4.41371	-4.24749	5e-05	0.000398241	yes
XLOC_001925	AAEL014741	supercont1.1244:30064-107164	ax_carc	ax_mg	OK	2.80308	62.4527	4.47768	4.39697	5e-05	0.000398241	yes
XLOC_001926	AAEL014742	supercont1.1244:30064-107164	ax_carc	ax_mg	OK	0	139.891	inf	nan	0.2173	0.369475	no
XLOC_001927	AAEL014742	supercont1.1244:30064-107164	ax_carc	ax_mg	OK	0	1906.12	inf	nan	0.1218	0.249346	no
XLOC_001928	AAEL014742	supercont1.1244:30064-107164	ax_carc	ax_mg	OK	2.99284	24.7332	3.04686	2.00793	0.0019	0.00914617	yes
XLOC_001929	AAEL014742	supercont1.1244:30064-107164	ax_carc	ax_mg	OK	0	157.021	inf	nan	0.0951	0.210679	no
XLOC_001930	-	supercont1.1244:30064-107164	ax_carc	ax_mg	NOTEST	0	0	0	0	1	1	no
XLOC_001931	AAEL014743	supercont1.1245:20678-49595	ax_carc	ax_mg	NOTEST	2.43022	2.16579	-0.166192	0	1	1	no
XLOC_001932	AAEL018521	supercont1.1245:52439-52594	ax_carc	ax_mg	NOTEST	0	0	0	0	1	1	no
XLOC_001933	AAEL018567	supercont1.1245:52660-52754	ax_carc	ax_mg	NOTEST	0	0	0	0	1	1	no
XLOC_001934	AAEL014744	supercont1.1247:21643-52412	ax_carc	ax_mg	OK	2.51035	2.94998	0.232819	0.288809	0.60875	0.735297	no
XLOC_001935	AAEL014745	supercont1.1247:122082-122283	ax_carc	ax_mg	NOTEST	0.995985	0	-inf	0	1	1	no
XLOC_001936	AAEL014746	supercont1.1247:80392-108179	ax_carc	ax_mg	OK	16.5622	17.8816	0.110587	0.157633	0.77575	0.857501	no
XLOC_001937	AAEL014747	supercont1.1247:141419-142770	ax_carc	ax_mg	NOTEST	0	0	0	0	1	1	no
XLOC_001938	AAEL017159	supercont1.1248:969-3082	ax_carc	ax_mg	OK	20.3842	26.6309	0.385646	0.557016	0.32835	0.483028	no
XLOC_001939	-	supercont1.1248:3242-9076	ax_carc	ax_mg	OK	28.9119	58.1875	1.00905	0.761804	0.2214	0.37401	no
XLOC_001940	-	supercont1.1248:79149-81812	ax_carc	ax_mg	OK	81.2342	39.4572	-1.0418	-1.02072	0.228	0.380788	no
XLOC_001941	AAEL014748	supercont1.1248:101279-115288	ax_carc	ax_mg	NOTEST	0.226717	0.579113	1.35295	0	1	1	no
XLOC_001942	-	supercont1.125:96726-109131	ax_carc	ax_mg	NOTEST	3.38487	0	-inf	0	1	1	no
XLOC_001943	AAEL004612	supercont1.125:109431-208051	ax_carc	ax_mg	OK	4.5087	0.206965	-4.44525	-0.649446	0.2037	0.354168	no
XLOC_001944	AAEL004609	supercont1.125:874731-876187	ax_carc	ax_mg	NOTEST	2.61076	0.935754	-1.48027	0	1	1	no
XLOC_001945	AAEL004618	supercont1.125:876478-878987	ax_carc	ax_mg	NOTEST	2.61447	0.790659	-1.72539	0	1	1	no
XLOC_001946	AAEL004611,AAEL004649	supercont1.125:879406-889189	ax_carc	ax_mg	OK	4.01452	1.98558	-1.01567	-1.05912	0.07675	0.179155	no
XLOC_001947	AAEL004614	supercont1.125:889329-894160	ax_carc	ax_mg	NOTEST	2.1692	1.37682	-0.655822	0	1	1	no
XLOC_001948	AAEL004626,AAEL004636	supercont1.125:894319-909232	ax_carc	ax_mg	NOTEST	2.22029	1.63122	-0.444797	0	1	1	no
XLOC_001949	AAEL004610,AAEL004640	supercont1.125:913657-915404	ax_carc	ax_mg	OK	6.98831	2.05574	-1.76529	-1.60273	0.0115	0.0402219	yes
XLOC_001950	AAEL004601	supercont1.125:915555-924928	ax_carc	ax_mg	OK	8.36512	1.81882	-2.20139	-1.33049	0.0304	0.0873845	no
XLOC_001951	AAEL004617	supercont1.125:925284-930228	ax_carc	ax_mg	NOTEST	2.64424	0.979162	-1.43323	0	1	1	no
XLOC_001952	AAEL017288	supercont1.125:930789-943040	ax_carc	ax_mg	NOTEST	2.55456	0.662739	-1.94656	0	1	1	no
XLOC_001953	AAEL004606	supercont1.125:951875-952212	ax_carc	ax_mg	OK	3.3439	0.889966	-1.90971	-0.896569	0.2856	0.437856	no
XLOC_001954	AAEL017026	supercont1.125:962178-964734	ax_carc	ax_mg	NOTEST	1.62448	0.913419	-0.83063	0	1	1	no
XLOC_001955	AAEL004637	supercont1.125:964923-966695	ax_carc	ax_mg	NOTEST	2.00324	0.671707	-1.57644	0	1	1	no
XLOC_001956	AAEL004638	supercont1.125:971965-976445	ax_carc	ax_mg	NOTEST	2.41443	0.765983	-1.6563	0	1	1	no
XLOC_001957	AAEL017478	supercont1.125:983851-985748	ax_carc	ax_mg	NOTEST	1.75458	0.512964	-1.77419	0	1	1	no
XLOC_001958	AAEL004650	supercont1.125:993752-994595	ax_carc	ax_mg	NOTEST	1.36625	0.670875	-1.0261	0	1	1	no
XLOC_001959	AAEL004645	supercont1.125:1012791-1013358	ax_carc	ax_mg	NOTEST	0.599555	0.265591	-1.17469	0	1	1	no
XLOC_001960	AAEL004635	supercont1.125:1013518-1016808	ax_carc	ax_mg	NOTEST	2.59883	0.784189	-1.72859	0	1	1	no
XLOC_001961	AAEL004627	supercont1.125:1017003-1021821	ax_carc	ax_mg	OK	2.93901	0.573331	-2.35789	-1.11374	0.02825	0.0824239	no
XLOC_001962	AAEL016977	supercont1.125:1022962-1038393	ax_carc	ax_mg	NOTEST	2.30276	1.05298	-1.12889	0	1	1	no
XLOC_001963	AAEL017214	supercont1.125:1038776-1039218	ax_carc	ax_mg	NOTEST	1.7201	1.02412	-0.748108	0	1	1	no
XLOC_001964	AAEL004604,AAEL004628	supercont1.125:1057662-1069072	ax_carc	ax_mg	OK	1.79001	4.39886	1.29716	1.06908	0.0185	0.0589308	no
XLOC_001965	AAEL004615	supercont1.125:1129782-1129959	ax_carc	ax_mg	OK	10.3548	6.21246	-0.737061	-0.758692	0.3753	0.530296	no
XLOC_001966	AAEL004608	supercont1.125:1149613-1158082	ax_carc	ax_mg	OK	3.91953	2.43368	-0.687539	-0.56153	0.32885	0.483482	no
XLOC_001967	AAEL017487	supercont1.125:1158279-1163204	ax_carc	ax_mg	OK	2.7593	1.51944	-0.860761	-0.596652	0.3578	0.513086	no
XLOC_001968	AAEL004629	supercont1.125:1175627-1194479	ax_carc	ax_mg	NOTEST	1.54911	1.1143	-0.475304	0	1	1	no
XLOC_001969	AAEL004644	supercont1.125:1212927-1214743	ax_carc	ax_mg	NOTEST	0.784205	0.467286	-0.746926	0	1	1	no
XLOC_001970	AAEL004641	supercont1.125:1217915-1218630	ax_carc	ax_mg	NOTEST	0.894403	0	-inf	0	1	1	no
XLOC_001971	AAEL004620	supercont1.125:1275466-1295253	ax_carc	ax_mg	OK	12.1879	15.2673	0.324993	0.463165	0.4235	0.576061	no
XLOC_001972	AAEL016344	supercont1.125:1304921-1353424	ax_carc	ax_mg	NOTEST	0	0	0	0	1	1	no
XLOC_001973	AAEL004607	supercont1.125:1366128-1370406	ax_carc	ax_mg	OK	48.8773	54.2672	0.150914	0.197513	0.7303	0.826137	no
XLOC_001974	AAEL004633	supercont1.125:1388886-1401045	ax_carc	ax_mg	OK	12.8046	10.8424	-0.239986	-0.352245	0.53935	0.678696	no
XLOC_001975	AAEL004639	supercont1.125:1418879-1429384	ax_carc	ax_mg	OK	3.18637	3.44569	0.11288	0.123401	0.82785	0.89238	no
XLOC_001976	AAEL004630	supercont1.125:1451629-1462931	ax_carc	ax_mg	NOTEST	0.955908	1.42607	0.577101	0	1	1	no
XLOC_001977	AAEL018325	supercont1.125:1503919-1609525	ax_carc	ax_mg	OK	2.99739	7.13023	1.25024	1.72911	0.0031	0.0136952	yes
XLOC_001978	AAEL017899	supercont1.125:1648026-1648106	ax_carc	ax_mg	NOTEST	0	196.718	inf	0	1	1	no
XLOC_001979	AAEL004602	supercont1.125:1721530-1722145	ax_carc	ax_mg	NOTEST	1.27244	0.177949	-2.83806	0	1	1	no
XLOC_001980	AAEL004605	supercont1.125:1814974-1815460	ax_carc	ax_mg	NOTEST	0	0	0	0	1	1	no
XLOC_001981	AAEL004652	supercont1.125:1909299-1910293	ax_carc	ax_mg	NOTEST	0.296214	0	-inf	0	1	1	no
XLOC_001982	AAEL004619	supercont1.125:1912381-1913254	ax_carc	ax_mg	NOTEST	0.219694	0.099096	-1.1486	0	1	1	no
XLOC_001983	AAEL004632,AAEL004651	supercont1.125:1972419-2095229	ax_carc	ax_mg	OK	14.441	17.2473	0.256198	0.325576	0.54615	0.684397	no
XLOC_001984	-	supercont1.125:2095553-2096346	ax_carc	ax_mg	OK	123.611	109.735	-0.171786	-0.167159	0.76695	0.851362	no
XLOC_001985	-	supercont1.125:2097058-2097499	ax_carc	ax_mg	OK	48.98	60.6586	0.308521	0.393504	0.49475	0.64047	no
XLOC_001986	-	supercont1.125:2097647-2097866	ax_carc	ax_mg	OK	180.804	143.131	-0.337093	-0.379988	0.5116	0.655264	no
XLOC_001987	-	supercont1.125:2098021-2103923	ax_carc	ax_mg	OK	73.9287	94.0157	0.346767	0.293782	0.6207	0.744756	no
XLOC_001988	-	supercont1.125:2108788-2118973	ax_carc	ax_mg	OK	148.056	97.2782	-0.605958	-0.577807	0.30805	0.461635	no
XLOC_001989	AAEL004647	supercont1.125:2120164-2144803	ax_carc	ax_mg	OK	25.6517	16.9559	-0.597272	-0.657457	0.25655	0.406357	no
XLOC_001990	AAEL004625	supercont1.125:2165875-2168376	ax_carc	ax_mg	NOTEST	0.807422	1.44424	0.838914	0	1	1	no
XLOC_001991	AAEL004623	supercont1.125:2182679-2412121	ax_carc	ax_mg	OK	7.48801	8.2702	0.143341	0.200489	0.73385	0.828573	no
XLOC_001992	AAEL004642	supercont1.125:2182679-2412121	ax_carc	ax_mg	NOTEST	1.10596	1.13386	0.0359404	0	1	1	no
XLOC_001993	AAEL004624	supercont1.125:1100811-1115531	ax_carc	ax_mg	NOTEST	0.863653	0.167019	-2.37044	0	1	1	no
XLOC_001994	AAEL004634	supercont1.125:1304921-1353424	ax_carc	ax_mg	OK	4.28215	2.19136	-0.966509	-1.39813	0.01645	0.0537042	no
XLOC_001995	AAEL016345	supercont1.125:1304921-1353424	ax_carc	ax_mg	NOTEST	0	0	0	0	1	1	no
XLOC_001996	AAEL004643	supercont1.125:1442158-1443554	ax_carc	ax_mg	OK	9.39962	21.142	1.16944	1.51987	0.01035	0.0368906	yes
XLOC_001997	AAEL004648	supercont1.125:1890421-1891204	ax_carc	ax_mg	NOTEST	0.591107	0	-inf	0	1	1	no
XLOC_001998	AAEL016346	supercont1.125:1920903-1920974	ax_carc	ax_mg	NOTEST	0	0	0	0	1	1	no
XLOC_001999	AAEL004613	supercont1.125:1930009-1957388	ax_carc	ax_mg	OK	27.622	37.091	0.425248	0.581074	0.3146	0.4686	no
[truncated: 52,880 more rows]
