# Supplementary material for: Transcriptome Sequencing Reveals Large-Scale Changes in Axenic Aedes aegypti Larvae
Source: PLoS Negl Trop Dis. 2017 Jan 6;11(1):e0005273. doi: 10.1371/journal.pntd.0005273 (PMC5245907; doi:10.1371/journal.pntd.0005273)
Supplement: S4 Table — Columns are as in S3 Table. (TXT) [file pntd.0005273.s005.txt]

test_id	gene	locus	sample_1	sample_2	status	value_1	value_2	log2(fold_change)	test_stat	p_value	q_value	significant
XLOC_000001	AAEL018658	Mt:0-11523	ax_carc	cnr_carc	OK	59.6501	195.896	1.71549	0.0960962	0.2028	0.353098	no
XLOC_000002	AAEL018662,AAEL018664,AAEL018667,AAEL018668,AAEL018669,AAEL018671	Mt:0-11523	ax_carc	cnr_carc	OK	25108	31443.3	0.324605	0.343523	0.46645	0.615057	no
XLOC_000003	AAEL018684,AAEL018685	Mt:0-11523	ax_carc	cnr_carc	OK	1972.87	2573.5	0.383437	0.140747	0.88285	0.927785	no
XLOC_000004	AAEL018692	Mt:16472-16539	ax_carc	cnr_carc	NOTEST	0	0	0	0	1	1	no
XLOC_000005	AAEL018660,AAEL018661	Mt:0-11523	ax_carc	cnr_carc	OK	0	20.2904	inf	nan	0.0824	0.18916	no
XLOC_000006	AAEL018678,AAEL018680,AAEL018681	Mt:0-11523	ax_carc	cnr_carc	OK	1071.83	1895.96	0.822843	0.182332	0.4286	0.580751	no
XLOC_000007	AAEL018687	Mt:11546-14763	ax_carc	cnr_carc	OK	27894.7	40385.8	0.533856	0.75176	0.1747	0.319692	no
XLOC_000008	AAEL018693	Mt:16541-16610	ax_carc	cnr_carc	NOTEST	0	0	0	0	1	1	no
XLOC_000009	AAEL000064	supercont1.1:35413-53420	ax_carc	cnr_carc	OK	224.272	198.484	-0.176227	-0.229123	0.7013	0.805289	no
XLOC_000010	AAEL000024	supercont1.1:67595-79580	ax_carc	cnr_carc	NOTEST	0.791905	2.28747	1.53035	0	1	1	no
XLOC_000011	AAEL000029	supercont1.1:85701-96572	ax_carc	cnr_carc	OK	14.8304	14.7305	-0.00974876	-0.0141866	0.97715	0.985709	no
XLOC_000012	AAEL000016	supercont1.1:228725-230295	ax_carc	cnr_carc	OK	15.2337	30.077	0.981397	1.44759	0.0117	0.040785	yes
XLOC_000013	AAEL000079	supercont1.1:281830-392211	ax_carc	cnr_carc	NOTEST	1.12225	1.29236	0.203606	0	1	1	no
XLOC_000014	AAEL017328	supercont1.1:413341-414591	ax_carc	cnr_carc	OK	8.54375	12.664	0.56779	0.796005	0.1762	0.321549	no
XLOC_000015	AAEL000096	supercont1.1:453024-453507	ax_carc	cnr_carc	OK	2.14865	6.14869	1.51685	1.08889	0.08115	0.187052	no
XLOC_000016	AAEL000061	supercont1.1:454155-459075	ax_carc	cnr_carc	OK	7.11063	3.68339	-0.948945	-1.02756	0.07135	0.169283	no
XLOC_000017	AAEL000072	supercont1.1:529204-537308	ax_carc	cnr_carc	NOTEST	0	0.277802	inf	0	1	1	no
XLOC_000018	AAEL000045	supercont1.1:560027-560897	ax_carc	cnr_carc	NOTEST	2.29126	0.926371	-1.30648	0	1	1	no
XLOC_000019	AAEL015998	supercont1.1:757488-757563	ax_carc	cnr_carc	NOTEST	0	0	0	0	1	1	no
XLOC_000020	AAEL000056	supercont1.1:764425-768048	ax_carc	cnr_carc	NOTEST	0	0	0	0	1	1	no
XLOC_000021	AAEL000062	supercont1.1:841704-940069	ax_carc	cnr_carc	OK	5.37196	2.88434	-0.897205	-1.2684	0.02935	0.0849719	no
XLOC_000022	AAEL000017	supercont1.1:841704-940069	ax_carc	cnr_carc	NOTEST	0	0.196408	inf	0	1	1	no
XLOC_000023	AAEL000093	supercont1.1:969272-1100565	ax_carc	cnr_carc	OK	10.0029	7.28202	-0.458009	-0.679869	0.2449	0.39739	no
XLOC_000024	AAEL000100	supercont1.1:1130756-1151525	ax_carc	cnr_carc	NOTEST	2.81226	0	-inf	0	1	1	no
XLOC_000025	AAEL000002	supercont1.1:1151652-1151850	ax_carc	cnr_carc	NOTEST	1.20069	0	-inf	0	1	1	no
XLOC_000026	AAEL018529	supercont1.1:1525950-1526049	ax_carc	cnr_carc	NOTEST	0	0	0	0	1	1	no
XLOC_000027	AAEL018639	supercont1.1:1526102-1526246	ax_carc	cnr_carc	NOTEST	0	0	0	0	1	1	no
XLOC_000028	AAEL000013	supercont1.1:1528738-1544606	ax_carc	cnr_carc	OK	3.4707	5.2243	0.590012	0.779745	0.1733	0.317807	no
XLOC_000029	AAEL000074	supercont1.1:2229603-2241653	ax_carc	cnr_carc	OK	109.107	107.443	-0.0221726	-0.0312994	0.95865	0.97432	no
XLOC_000030	AAEL000048	supercont1.1:2297652-2299065	ax_carc	cnr_carc	NOTEST	0.076289	0.08504	0.156666	0	1	1	no
XLOC_000031	AAEL000043	supercont1.1:2321198-2323613	ax_carc	cnr_carc	NOTEST	0.287715	0.0844718	-1.7681	0	1	1	no
XLOC_000032	AAEL000082	supercont1.1:2334444-2348731	ax_carc	cnr_carc	NOTEST	0	0	0	0	1	1	no
XLOC_000033	AAEL000075	supercont1.1:2348849-2350978	ax_carc	cnr_carc	NOTEST	0	0.165031	inf	0	1	1	no
XLOC_000034	AAEL000092	supercont1.1:2360772-2361556	ax_carc	cnr_carc	OK	5.35811	11.5597	1.10931	1.13899	0.0655	0.158356	no
XLOC_000035	AAEL000060	supercont1.1:2593700-2614087	ax_carc	cnr_carc	NOTEST	0	0	0	0	1	1	no
XLOC_000036	AAEL000012	supercont1.1:2681590-2683190	ax_carc	cnr_carc	NOTEST	0.0599646	0.115568	0.946555	0	1	1	no
XLOC_000037	AAEL000026,AAEL000097	supercont1.1:2726732-2733822	ax_carc	cnr_carc	OK	2.67191	6.81683	1.35123	1.19161	0.03705	0.102051	no
XLOC_000038	AAEL000068	supercont1.1:2766836-2779903	ax_carc	cnr_carc	OK	2141.19	2404.38	0.167254	0.218639	0.6907	0.797589	no
XLOC_000039	AAEL000020	supercont1.1:2796902-2803837	ax_carc	cnr_carc	OK	10.1468	8.52807	-0.250731	-0.356279	0.53445	0.674678	no
XLOC_000040	AAEL000050	supercont1.1:2988302-2989379	ax_carc	cnr_carc	OK	8.94145	12.3108	0.461347	0.646584	0.2549	0.404796	no
XLOC_000041	AAEL000058	supercont1.1:3238278-3240149	ax_carc	cnr_carc	NOTEST	0	0	0	0	1	1	no
XLOC_000042	AAEL000019	supercont1.1:3291050-3360768	ax_carc	cnr_carc	NOTEST	0.196533	0	-inf	0	1	1	no
XLOC_000043	AAEL000057	supercont1.1:3588965-3620514	ax_carc	cnr_carc	NOTEST	0.281028	0.164801	-0.769992	0	1	1	no
XLOC_000044	AAEL000003	supercont1.1:3644560-3668187	ax_carc	cnr_carc	OK	10.0418	10.2832	0.0342681	0.0511644	0.92975	0.956825	no
XLOC_000045	AAEL000027	supercont1.1:3722834-3724765	ax_carc	cnr_carc	NOTEST	0.0410039	0	-inf	0	1	1	no
XLOC_000046	AAEL000095	supercont1.1:3746417-3763059	ax_carc	cnr_carc	NOTEST	0	0	0	0	1	1	no
XLOC_000047	AAEL000007	supercont1.1:3849184-3866464	ax_carc	cnr_carc	NOTEST	0.0791496	0	-inf	0	1	1	no
XLOC_000048	AAEL000041	supercont1.1:3895305-3944391	ax_carc	cnr_carc	NOTEST	0.380353	0.0486758	-2.96606	0	1	1	no
XLOC_000049	AAEL000066	supercont1.1:4007358-4016467	ax_carc	cnr_carc	NOTEST	0.0480048	0	-inf	0	1	1	no
XLOC_000050	AAEL000018	supercont1.1:4048152-4050704	ax_carc	cnr_carc	NOTEST	0	0	0	0	1	1	no
XLOC_000051	AAEL018060	supercont1.1:4079657-4086169	ax_carc	cnr_carc	NOTEST	0	0	0	0	1	1	no
XLOC_000052	AAEL000051	supercont1.1:4124657-4140143	ax_carc	cnr_carc	NOTEST	0	0	0	0	1	1	no
XLOC_000053	AAEL000005	supercont1.1:4197252-4221459	ax_carc	cnr_carc	OK	3.8395	3.44196	-0.157688	-0.196241	0.72815	0.824615	no
XLOC_000054	AAEL000032	supercont1.1:4249095-4260105	ax_carc	cnr_carc	OK	1867.93	2482.87	0.410564	0.52684	0.3659	0.521105	no
XLOC_000055	AAEL000090	supercont1.1:4262498-4284409	ax_carc	cnr_carc	OK	28.3118	28.0243	-0.0147251	-0.0210525	0.97095	0.981905	no
XLOC_000056	AAEL000080	supercont1.1:4413645-4416304	ax_carc	cnr_carc	OK	150.113	131.932	-0.186255	-0.247157	0.6568	0.772664	no
XLOC_000057	AAEL015999	supercont1.1:4880025-4880097	ax_carc	cnr_carc	NOTEST	0	0	0	0	1	1	no
XLOC_000058	AAEL000014	supercont1.1:4998172-5068231	ax_carc	cnr_carc	NOTEST	0.151731	0	-inf	0	1	1	no
XLOC_000059	AAEL000083	supercont1.1:5068802-5073848	ax_carc	cnr_carc	NOTEST	0.353016	0.0763427	-2.20917	0	1	1	no
XLOC_000060	AAEL016000	supercont1.1:5292653-5321896	ax_carc	cnr_carc	NOTEST	0	0	0	0	1	1	no
XLOC_000061	AAEL016001	supercont1.1:5292653-5321896	ax_carc	cnr_carc	NOTEST	0	0	0	0	1	1	no
XLOC_000062	AAEL016002	supercont1.1:5292653-5321896	ax_carc	cnr_carc	NOTEST	0	0	0	0	1	1	no
XLOC_000063	AAEL016003	supercont1.1:5292653-5321896	ax_carc	cnr_carc	NOTEST	0	0	0	0	1	1	no
XLOC_000064	AAEL000088	supercont1.1:5339301-5361376	ax_carc	cnr_carc	OK	3.86987	2.954	-0.389614	-0.382894	0.5123	0.655875	no
XLOC_000065	AAEL000022	supercont1.1:5369840-5370711	ax_carc	cnr_carc	OK	9.19122	23.7516	1.3697	1.8288	0.00285	0.0127726	yes
XLOC_000066	AAEL016004	supercont1.1:5698800-5698872	ax_carc	cnr_carc	NOTEST	0	0	0	0	1	1	no
XLOC_000067	AAEL016005	supercont1.1:5701865-5701936	ax_carc	cnr_carc	NOTEST	0	0	0	0	1	1	no
XLOC_000068	AAEL016006	supercont1.1:5702033-5702105	ax_carc	cnr_carc	NOTEST	0	0	0	0	1	1	no
XLOC_000069	AAEL016007	supercont1.1:5704138-5704209	ax_carc	cnr_carc	NOTEST	0	0	0	0	1	1	no
XLOC_000070	AAEL016008	supercont1.1:5704321-5704393	ax_carc	cnr_carc	NOTEST	0	0	0	0	1	1	no
XLOC_000071	AAEL016009	supercont1.1:5705269-5705340	ax_carc	cnr_carc	NOTEST	0	0	0	0	1	1	no
XLOC_000072	AAEL016010	supercont1.1:5705698-5705770	ax_carc	cnr_carc	NOTEST	0	0	0	0	1	1	no
XLOC_000073	AAEL016011	supercont1.1:5713128-5713199	ax_carc	cnr_carc	NOTEST	0	0	0	0	1	1	no
XLOC_000074	AAEL016012	supercont1.1:5713327-5713399	ax_carc	cnr_carc	NOTEST	0	0	0	0	1	1	no
XLOC_000075	AAEL000070	supercont1.1:97840-123074	ax_carc	cnr_carc	OK	7.6202	3.55524	-1.09988	-1.4999	0.0094	0.0341307	yes
XLOC_000076	-	supercont1.1:123204-148043	ax_carc	cnr_carc	OK	23.3152	0	-inf	nan	0.01705	0.0552307	no
XLOC_000077	AAEL000084	supercont1.1:248249-271915	ax_carc	cnr_carc	OK	37.3573	53.1165	0.507771	0.725628	0.22065	0.373294	no
XLOC_000078	AAEL000023	supercont1.1:281830-392211	ax_carc	cnr_carc	NOTEST	0.0835284	0.0518432	-0.688112	0	1	1	no
XLOC_000079	AAEL000081	supercont1.1:529204-537308	ax_carc	cnr_carc	OK	40.6895	44.2123	0.119791	0.167837	0.76895	0.852831	no
XLOC_000080	AAEL000049	supercont1.1:565617-567336	ax_carc	cnr_carc	OK	9.89383	19.5144	0.97994	1.40718	0.01765	0.0567889	no
XLOC_000081	AAEL000053	supercont1.1:1486826-1514623	ax_carc	cnr_carc	NOTEST	0.261456	0.268382	0.0377174	0	1	1	no
XLOC_000082	AAEL017335	supercont1.1:1572422-1820029	ax_carc	cnr_carc	NOTEST	0.291108	0.131291	-1.14879	0	1	1	no
XLOC_000083	AAEL000087	supercont1.1:1944983-2073915	ax_carc	cnr_carc	OK	32.8014	12.5602	-1.3849	-1.67023	0.00445	0.0184865	yes
XLOC_000084	AAEL000099	supercont1.1:1944983-2073915	ax_carc	cnr_carc	OK	9.31703	6.57476	-0.502932	-0.253619	0.67985	0.789818	no
XLOC_000085	AAEL000028	supercont1.1:2095011-2113327	ax_carc	cnr_carc	OK	202.839	238.333	0.232643	0.308031	0.5857	0.716777	no
XLOC_000086	AAEL000059	supercont1.1:2126419-2130121	ax_carc	cnr_carc	OK	4.03278	1.9151	-1.07435	-1.08933	0.06955	0.165954	no
XLOC_000087	AAEL018109	supercont1.1:2151107-2167816	ax_carc	cnr_carc	OK	10.9441	5.05888	-1.11326	-1.62622	0.0054	0.021675	yes
XLOC_000088	AAEL000037	supercont1.1:2191295-2192938	ax_carc	cnr_carc	OK	30.3052	16.0386	-0.918016	-1.33379	0.0189	0.0599179	no
XLOC_000089	AAEL000086	supercont1.1:2206159-2207580	ax_carc	cnr_carc	NOTEST	0.445442	1.50011	1.75176	0	1	1	no
XLOC_000090	AAEL000038	supercont1.1:2242203-2253857	ax_carc	cnr_carc	OK	20.5659	30.4821	0.567703	0.838348	0.1256	0.254655	no
XLOC_000091	AAEL017325	supercont1.1:2275255-2285007	ax_carc	cnr_carc	OK	12.2769	7.66806	-0.679017	-0.903892	0.1172	0.243317	no
XLOC_000092	AAEL000069	supercont1.1:2384258-2396506	ax_carc	cnr_carc	NOTEST	0.0708569	0.19889	1.48899	0	1	1	no
XLOC_000093	-	supercont1.1:2397727-2398207	ax_carc	cnr_carc	OK	161.596	49.0374	-1.72043	-2.32429	5e-05	0.000398241	yes
XLOC_000094	-	supercont1.1:2399917-2401382	ax_carc	cnr_carc	OK	87.2161	9.05731	-3.26744	-3.89352	5e-05	0.000398241	yes
XLOC_000095	-	supercont1.1:2403364-2563386	ax_carc	cnr_carc	OK	139.816	3.53284	-5.30655	-4.49193	0.0006	0.00346878	yes
XLOC_000096	AAEL000033	supercont1.1:2704039-2706710	ax_carc	cnr_carc	OK	5.59352	4.7797	-0.226839	-0.317402	0.5827	0.714238	no
XLOC_000097	AAEL000004	supercont1.1:2714032-2718806	ax_carc	cnr_carc	OK	54.8925	66.1612	0.269377	0.352595	0.52675	0.668062	no
XLOC_000098	AAEL000091	supercont1.1:2722208-2724385	ax_carc	cnr_carc	OK	13.435	38.0308	1.50117	2.01622	0.0008	0.00442202	yes
XLOC_000099	AAEL000077	supercont1.1:2743466-2750949	ax_carc	cnr_carc	OK	34.7215	32.4663	-0.096886	-0.143493	0.7937	0.86981	no
XLOC_000100	AAEL000046	supercont1.1:2782313-2783377	ax_carc	cnr_carc	OK	4.83544	7.73479	0.677715	0.90442	0.12485	0.253561	no
XLOC_000101	AAEL000076	supercont1.1:2796902-2803837	ax_carc	cnr_carc	OK	3.57586	0.851858	-2.06961	-0.694843	0.37405	0.529151	no
XLOC_000102	AAEL000034	supercont1.1:2813142-2817184	ax_carc	cnr_carc	OK	1.7143	3.5328	1.04319	1.25969	0.0316	0.0901653	no
XLOC_000103	AAEL000054	supercont1.1:2834689-2865077	ax_carc	cnr_carc	OK	6.92467	1.04856	-2.72334	-3.64675	5e-05	0.000398241	yes
XLOC_000104	AAEL000085	supercont1.1:2999014-3006362	ax_carc	cnr_carc	OK	125.767	13.55	-3.2144	-3.57267	5e-05	0.000398241	yes
XLOC_000105	AAEL000067	supercont1.1:3074290-3098740	ax_carc	cnr_carc	NOTEST	0.568812	0.0382813	-3.89324	0	1	1	no
XLOC_000106	AAEL000094	supercont1.1:3143034-3214051	ax_carc	cnr_carc	OK	15.6589	2.29136	-2.77271	-3.65506	5e-05	0.000398241	yes
XLOC_000107	AAEL000098	supercont1.1:3291050-3360768	ax_carc	cnr_carc	OK	11.3613	3.29521	-1.78569	-2.16061	0.00045	0.0027222	yes
XLOC_000108	-	supercont1.1:3360945-3361141	ax_carc	cnr_carc	OK	73.8511	4.91318	-3.90989	-2.7482	0.09345	0.208199	no
XLOC_000109	-	supercont1.1:3361366-3402766	ax_carc	cnr_carc	OK	55.7524	0	-inf	nan	5e-05	0.000398241	yes
XLOC_000110	AAEL000036	supercont1.1:3466056-3473369	ax_carc	cnr_carc	NOTEST	0.0465344	0	-inf	0	1	1	no
XLOC_000111	AAEL000021	supercont1.1:3522554-3553481	ax_carc	cnr_carc	OK	56.8806	16.9482	-1.74681	-2.33577	0.0001	0.000739791	yes
XLOC_000112	AAEL000035	supercont1.1:3668287-3668788	ax_carc	cnr_carc	NOTEST	1.7958	1.07972	-0.733964	0	1	1	no
XLOC_000113	AAEL000063	supercont1.1:3682189-3699737	ax_carc	cnr_carc	NOTEST	0	0	0	0	1	1	no
XLOC_000114	AAEL000011	supercont1.1:3776834-3779042	ax_carc	cnr_carc	NOTEST	0	0	0	0	1	1	no
XLOC_000115	AAEL018359	supercont1.1:3788622-3791187	ax_carc	cnr_carc	NOTEST	0	0	0	0	1	1	no
XLOC_000116	AAEL018358	supercont1.1:3799272-3802460	ax_carc	cnr_carc	NOTEST	0	0	0	0	1	1	no
XLOC_000117	AAEL000031	supercont1.1:3810867-3813135	ax_carc	cnr_carc	NOTEST	0	0	0	0	1	1	no
XLOC_000118	AAEL000047	supercont1.1:3895305-3944391	ax_carc	cnr_carc	NOTEST	0	0	0	0	1	1	no
XLOC_000119	AAEL000089	supercont1.1:3954059-3961968	ax_carc	cnr_carc	NOTEST	0	0	0	0	1	1	no
XLOC_000120	AAEL000039	supercont1.1:3976613-3982459	ax_carc	cnr_carc	NOTEST	0.0401134	0	-inf	0	1	1	no
XLOC_000121	AAEL000071	supercont1.1:4056981-4057610	ax_carc	cnr_carc	NOTEST	0.545509	0	-inf	0	1	1	no
XLOC_000122	AAEL000073	supercont1.1:4140320-4154466	ax_carc	cnr_carc	NOTEST	0.103929	0.160599	0.627863	0	1	1	no
XLOC_000123	AAEL000055	supercont1.1:4165538-4169600	ax_carc	cnr_carc	OK	17.5786	16.9874	-0.049356	-0.0738208	0.89275	0.934075	no
XLOC_000124	AAEL000065	supercont1.1:4178339-4197050	ax_carc	cnr_carc	OK	2.50956	2.89724	0.207243	0.271318	0.6204	0.744559	no
XLOC_000125	AAEL000010	supercont1.1:4236616-4237833	ax_carc	cnr_carc	OK	2248.15	2616.63	0.218973	0.285767	0.611	0.736973	no
XLOC_000126	AAEL000001	supercont1.1:4290723-4298425	ax_carc	cnr_carc	OK	18.4233	14.7142	-0.324328	-0.487651	0.3876	0.542161	no
XLOC_000127	AAEL000006,AAEL000025	supercont1.1:4321516-4359979	ax_carc	cnr_carc	OK	938.271	1095.1	0.222986	0.283668	0.6129	0.738441	no
XLOC_000128	AAEL000044	supercont1.1:5118596-5120442	ax_carc	cnr_carc	OK	9.64292	8.47245	-0.186692	-0.263532	0.6433	0.76225	no
XLOC_000129	AAEL000009	supercont1.1:5258338-5264494	ax_carc	cnr_carc	NOTEST	0.110296	0	-inf	0	1	1	no
XLOC_000130	AAEL000008	supercont1.1:5292653-5321896	ax_carc	cnr_carc	OK	4.44337	2.52368	-0.816126	-1.07316	0.0535	0.135701	no
XLOC_000131	AAEL000042	supercont1.1:5339301-5361376	ax_carc	cnr_carc	OK	4.48641	6.42696	0.518574	0.495908	0.37865	0.533672	no
XLOC_000132	AAEL000015	supercont1.1:5404696-5562962	ax_carc	cnr_carc	OK	9.53302	8.20681	-0.216112	-0.299315	0.6116	0.737434	no
XLOC_000133	AAEL000078	supercont1.1:5563015-5654483	ax_carc	cnr_carc	OK	52.218	4.96281	-3.39532	-2.07964	0.22315	0.375819	no
XLOC_000134	AAEL000078	supercont1.1:5563015-5654483	ax_carc	cnr_carc	NOTEST	0	0	0	0	1	1	no
XLOC_000135	-	supercont1.1:5655141-5679989	ax_carc	cnr_carc	OK	67.9115	0	-inf	nan	0.0002	0.0013579	yes
XLOC_000136	AAEL016013	supercont1.1:5760076-5760159	ax_carc	cnr_carc	NOTEST	0	0	0	0	1	1	no
XLOC_000137	AAEL016014	supercont1.1:5760256-5760329	ax_carc	cnr_carc	NOTEST	0	0	0	0	1	1	no
XLOC_000138	AAEL016015	supercont1.1:5805058-5805129	ax_carc	cnr_carc	NOTEST	0	0	0	0	1	1	no
XLOC_000139	AAEL000550	supercont1.10:107553-118101	ax_carc	cnr_carc	OK	3.23147	2.86634	-0.172981	-0.205718	0.71715	0.81668	no
XLOC_000140	AAEL018330	supercont1.10:131131-189940	ax_carc	cnr_carc	OK	13.6524	8.32817	-0.713081	-1.07273	0.0618	0.151464	no
XLOC_000141	AAEL000527	supercont1.10:198970-202580	ax_carc	cnr_carc	OK	2.28131	3.39189	0.572227	0.738107	0.20245	0.352724	no
XLOC_000142	AAEL000543	supercont1.10:237578-238224	ax_carc	cnr_carc	OK	10.4663	4.92277	-1.08822	-1.28967	0.02905	0.0842568	no
XLOC_000143	-	supercont1.10:254539-307004	ax_carc	cnr_carc	OK	68.2356	6.97348	-3.29057	-2.39806	0.0469	0.122457	no
XLOC_000144	AAEL000558	supercont1.10:307213-364859	ax_carc	cnr_carc	OK	9.27822	10.604	0.19269	0.2702	0.6349	0.755853	no
XLOC_000145	AAEL000544	supercont1.10:372685-373601	ax_carc	cnr_carc	NOTEST	0.0701805	0	-inf	0	1	1	no
XLOC_000146	AAEL000551	supercont1.10:412309-432823	ax_carc	cnr_carc	OK	338.233	194.496	-0.798275	-1.0554	0.0608	0.149597	no
XLOC_000147	AAEL000528	supercont1.10:585687-586260	ax_carc	cnr_carc	NOTEST	0.515166	0.778833	0.596276	0	1	1	no
XLOC_000148	AAEL000561	supercont1.10:913871-914511	ax_carc	cnr_carc	OK	5.33232	10.199	0.935596	1.0572	0.07385	0.173955	no
XLOC_000149	AAEL000559	supercont1.10:944405-964896	ax_carc	cnr_carc	OK	11.2163	7.49267	-0.582043	-0.870518	0.12735	0.256983	no
XLOC_000150	AAEL000537,AAEL000555	supercont1.10:1717979-1732543	ax_carc	cnr_carc	OK	3.73215	5.13622	0.460699	0.278158	0.6104	0.736518	no
XLOC_000151	AAEL000530	supercont1.10:2516174-2519881	ax_carc	cnr_carc	OK	9.70142	2.81288	-1.78615	-2.4477	0.0001	0.000739791	yes
XLOC_000152	AAEL000526	supercont1.10:2564972-2744367	ax_carc	cnr_carc	NOTEST	0	0	0	0	1	1	no
XLOC_000153	AAEL000535	supercont1.10:2564972-2744367	ax_carc	cnr_carc	OK	14.4133	7.05846	-1.02998	-0.780333	0.16545	0.307524	no
XLOC_000154	AAEL000533	supercont1.10:2564972-2744367	ax_carc	cnr_carc	NOTEST	0	0	0	0	1	1	no
XLOC_000155	AAEL000546	supercont1.10:2968750-2970613	ax_carc	cnr_carc	NOTEST	0.0825291	0	-inf	0	1	1	no
XLOC_000156	AAEL016044	supercont1.10:2971695-2971765	ax_carc	cnr_carc	NOTEST	0	0	0	0	1	1	no
XLOC_000157	AAEL000541	supercont1.10:3442210-3503004	ax_carc	cnr_carc	OK	22.0644	20.8655	-0.0806068	-0.11595	0.84205	0.901335	no
XLOC_000158	-	supercont1.10:3572934-3579662	ax_carc	cnr_carc	OK	33.395	0	-inf	nan	0.00065	0.00371206	yes
XLOC_000159	AAEL000539	supercont1.10:3580180-3580455	ax_carc	cnr_carc	OK	46.0673	6.8211	-2.75567	-2.49469	0.00085	0.00465357	yes
XLOC_000160	AAEL000540,AAEL000557	supercont1.10:3834044-3915187	ax_carc	cnr_carc	OK	29.4406	27.7028	-0.087775	-0.121558	0.82445	0.890261	no
XLOC_000161	AAEL000545	supercont1.10:4011034-4013272	ax_carc	cnr_carc	NOTEST	0.028666	0	-inf	0	1	1	no
XLOC_000162	AAEL000547	supercont1.10:4128807-4130695	ax_carc	cnr_carc	NOTEST	0	0	0	0	1	1	no
XLOC_000163	AAEL000534	supercont1.10:4187232-4189521	ax_carc	cnr_carc	NOTEST	0	0	0	0	1	1	no
XLOC_000164	AAEL000529	supercont1.10:44683-44935	ax_carc	cnr_carc	NOTEST	0.478789	0.607643	0.343834	0	1	1	no
XLOC_000165	AAEL000550	supercont1.10:107553-118101	ax_carc	cnr_carc	OK	17.4974	12.6393	-0.469227	-0.332688	0.57545	0.708285	no
XLOC_000166	AAEL000563	supercont1.10:206916-207801	ax_carc	cnr_carc	OK	10.5536	10.1044	-0.0627488	-0.0833117	0.88455	0.928792	no
XLOC_000167	AAEL000560	supercont1.10:307213-364859	ax_carc	cnr_carc	NOTEST	0.0845049	0	-inf	0	1	1	no
XLOC_000168	AAEL000542	supercont1.10:641180-646187	ax_carc	cnr_carc	NOTEST	0	0	0	0	1	1	no
XLOC_000169	AAEL000549	supercont1.10:767399-846832	ax_carc	cnr_carc	OK	15.6498	13.346	-0.229735	-0.267734	0.64495	0.763534	no
XLOC_000170	-	supercont1.10:847142-854538	ax_carc	cnr_carc	OK	23.1935	0	-inf	nan	0.04915	0.127019	no
XLOC_000171	AAEL000562	supercont1.10:923284-938974	ax_carc	cnr_carc	OK	9.33144	7.61016	-0.294173	-0.413839	0.47225	0.620266	no
XLOC_000172	AAEL000536	supercont1.10:2564972-2744367	ax_carc	cnr_carc	OK	4.45786	2.66009	-0.744878	-0.789182	0.1752	0.320327	no
XLOC_000173	AAEL000556	supercont1.10:2564972-2744367	ax_carc	cnr_carc	NOTEST	0	0	0	0	1	1	no
XLOC_000174	-	supercont1.10:2745082-2768104	ax_carc	cnr_carc	OK	88.6174	0	-inf	nan	0.0002	0.0013579	yes
XLOC_000175	AAEL000532	supercont1.10:3088713-3194345	ax_carc	cnr_carc	NOTEST	0.617465	0.0765482	-3.01192	0	1	1	no
XLOC_000176	AAEL000538	supercont1.10:3301260-3306786	ax_carc	cnr_carc	NOTEST	0.607944	0.412524	-0.559462	0	1	1	no
XLOC_000177	AAEL000554	supercont1.10:3541254-3542687	ax_carc	cnr_carc	OK	63.4712	25.0017	-1.34408	-1.68011	0.006	0.0236632	yes
XLOC_000178	AAEL000552	supercont1.10:4177188-4179885	ax_carc	cnr_carc	NOTEST	0	0	0	0	1	1	no
XLOC_000179	AAEL003920	supercont1.100:21430-279934	ax_carc	cnr_carc	NOTEST	0.285384	0	-inf	0	1	1	no
XLOC_000180	AAEL017401	supercont1.100:294073-294364	ax_carc	cnr_carc	OK	32.1192	1.72173	-4.2215	-2.54057	0.00265	0.0120244	yes
XLOC_000181	AAEL003919	supercont1.100:531102-599728	ax_carc	cnr_carc	OK	19.8636	18.0629	-0.137099	-0.200096	0.7143	0.814642	no
XLOC_000182	AAEL003910	supercont1.100:613617-631674	ax_carc	cnr_carc	OK	3.56654	2.72145	-0.39015	-0.512195	0.37165	0.526735	no
XLOC_000183	AAEL003903	supercont1.100:677485-689220	ax_carc	cnr_carc	OK	27.288	24.3805	-0.162539	-0.232618	0.6888	0.796159	no
XLOC_000184	AAEL003915	supercont1.100:689619-690791	ax_carc	cnr_carc	NOTEST	0	0	0	0	1	1	no
XLOC_000185	AAEL003921	supercont1.100:694563-710391	ax_carc	cnr_carc	OK	19.4765	23.7189	0.284306	0.388517	0.48335	0.630189	no
XLOC_000186	AAEL003908	supercont1.100:755738-770847	ax_carc	cnr_carc	OK	7.12965	12.7536	0.838999	1.22596	0.0299	0.0862452	no
XLOC_000187	AAEL003918	supercont1.100:988326-1228301	ax_carc	cnr_carc	OK	5.38758	0.90683	-2.57074	-1.98903	0.08815	0.199215	no
XLOC_000188	-	supercont1.100:1500092-1605111	ax_carc	cnr_carc	OK	72.2949	1.86457	-5.27698	-2.4732	0.18055	0.326662	no
XLOC_000189	AAEL017628	supercont1.100:2315074-2315194	ax_carc	cnr_carc	NOTEST	0	0	0	0	1	1	no
XLOC_000190	AAEL003904	supercont1.100:2424487-2425639	ax_carc	cnr_carc	NOTEST	0	0	0	0	1	1	no
XLOC_000191	AAEL003914	supercont1.100:2515409-2584565	ax_carc	cnr_carc	OK	16.2961	10.3528	-0.654504	-0.915363	0.1338	0.266003	no
XLOC_000192	AAEL003907	supercont1.100:2617125-2632961	ax_carc	cnr_carc	OK	9.35191	4.94328	-0.919793	-1.28903	0.02105	0.0652374	no
XLOC_000193	AAEL003909	supercont1.100:472688-494036	ax_carc	cnr_carc	OK	4.3656	3.07044	-0.507731	-0.684781	0.2271	0.379991	no
XLOC_000194	AAEL003913	supercont1.100:606150-610676	ax_carc	cnr_carc	OK	2.64054	5.87466	1.15367	1.47483	0.0143	0.0479054	yes
XLOC_000195	AAEL003922	supercont1.100:631754-636650	ax_carc	cnr_carc	OK	7.17935	6.77939	-0.0826983	-0.117173	0.83965	0.899839	no
XLOC_000196	AAEL003912	supercont1.100:636746-637526	ax_carc	cnr_carc	OK	11.9381	12.3382	0.0475551	0.0629298	0.91495	0.947781	no
XLOC_000197	AAEL003911	supercont1.100:657558-662683	ax_carc	cnr_carc	OK	12.4703	9.8294	-0.343323	-0.521891	0.366	0.521196	no
XLOC_000198	AAEL003906	supercont1.100:694563-710391	ax_carc	cnr_carc	NOTEST	1.48007	1.39035	-0.0902167	0	1	1	no
XLOC_000199	AAEL003916	supercont1.100:718367-734020	ax_carc	cnr_carc	OK	31.16	41.2925	0.406186	0.58107	0.2929	0.445587	no
XLOC_000200	AAEL003905	supercont1.100:1283308-1306607	ax_carc	cnr_carc	OK	2.16489	8.4525	1.96509	2.57004	5e-05	0.000398241	yes
XLOC_000201	AAEL003917	supercont1.100:2593709-2594968	ax_carc	cnr_carc	OK	4.85145	7.32156	0.593735	0.759371	0.1892	0.336573	no
XLOC_000202	AAEL014079	supercont1.1000:73344-93470	ax_carc	cnr_carc	OK	6.44744	5.29226	-0.284842	-0.401177	0.4841	0.630866	no
XLOC_000203	AAEL014078	supercont1.1000:123265-134622	ax_carc	cnr_carc	OK	23.4818	34.427	0.551995	0.801698	0.15055	0.288648	no
XLOC_000204	AAEL018641	supercont1.1001:87733-87961	ax_carc	cnr_carc	OK	8.42894	2.22092	-1.9242	-0.956077	0.1203	0.247345	no
XLOC_000205	-	supercont1.1002:21208-42720	ax_carc	cnr_carc	OK	10.6985	1.53868	-2.79764	-2.27755	0.0065	0.0252658	yes
XLOC_000206	-	supercont1.1002:43745-60054	ax_carc	cnr_carc	OK	15.6486	6.38514	-1.29325	-1.39178	0.0223	0.0683002	no
XLOC_000207	-	supercont1.1002:60333-71189	ax_carc	cnr_carc	OK	48.3812	5.48698	-3.14036	-1.64439	0.04595	0.120594	no
XLOC_000208	AAEL014080	supercont1.1002:133919-177403	ax_carc	cnr_carc	OK	47.5247	45.2019	-0.0722969	-0.103741	0.8554	0.910132	no
XLOC_000209	AAEL014082	supercont1.1002:187322-188351	ax_carc	cnr_carc	NOTEST	0	0	0	0	1	1	no
XLOC_000210	AAEL016896	supercont1.1002:214630-214699	ax_carc	cnr_carc	NOTEST	0	0	0	0	1	1	no
XLOC_000211	AAEL014081	supercont1.1002:118783-119660	ax_carc	cnr_carc	NOTEST	1.3688	0.213149	-2.68297	0	1	1	no
XLOC_000212	AAEL016897	supercont1.1003:78246-78318	ax_carc	cnr_carc	NOTEST	0	0	0	0	1	1	no
XLOC_000213	AAEL014091	supercont1.1003:84655-97320	ax_carc	cnr_carc	NOTEST	0.453706	0.838999	0.88691	0	1	1	no
XLOC_000214	AAEL014086	supercont1.1003:97837-109606	ax_carc	cnr_carc	NOTEST	0.0554243	0	-inf	0	1	1	no
XLOC_000215	AAEL014083	supercont1.1003:109762-110878	ax_carc	cnr_carc	NOTEST	0	0	0	0	1	1	no
XLOC_000216	AAEL014092	supercont1.1003:272956-294976	ax_carc	cnr_carc	OK	4.69151	3.1723	-0.564524	-0.365567	0.43985	0.590876	no
XLOC_000217	AAEL014088	supercont1.1003:306112-306616	ax_carc	cnr_carc	NOTEST	0.160669	0	-inf	0	1	1	no
XLOC_000218	AAEL014085	supercont1.1003:14453-33844	ax_carc	cnr_carc	NOTEST	0.164733	0	-inf	0	1	1	no
XLOC_000219	AAEL014087	supercont1.1003:36390-50737	ax_carc	cnr_carc	NOTEST	0.0515392	0.108286	1.0711	0	1	1	no
XLOC_000220	AAEL014089	supercont1.1003:73471-76358	ax_carc	cnr_carc	NOTEST	0	0	0	0	1	1	no
XLOC_000221	AAEL014084	supercont1.1003:110981-147638	ax_carc	cnr_carc	OK	3.20789	4.97009	0.631645	0.911638	0.11295	0.237582	no
XLOC_000222	AAEL014090	supercont1.1003:319647-320704	ax_carc	cnr_carc	NOTEST	1.00571	1.23397	0.295094	0	1	1	no
XLOC_000223	AAEL014094	supercont1.1004:32517-34933	ax_carc	cnr_carc	OK	2.8787	3.78922	0.396484	0.516748	0.37405	0.529151	no
XLOC_000224	AAEL014095	supercont1.1004:67929-70944	ax_carc	cnr_carc	NOTEST	2.48237	1.42746	-0.798267	0	1	1	no
XLOC_000225	AAEL014098	supercont1.1004:92254-119136	ax_carc	cnr_carc	OK	13.9512	5.5673	-1.32534	-1.77918	0.00275	0.012401	yes
XLOC_000226	AAEL018270	supercont1.1004:134841-166163	ax_carc	cnr_carc	OK	6.36517	2.87854	-1.14486	-1.65127	0.0054	0.021675	yes
XLOC_000227	AAEL014099	supercont1.1004:47411-50720	ax_carc	cnr_carc	NOTEST	1.5204	1.89495	0.317709	0	1	1	no
XLOC_000228	AAEL014096	supercont1.1004:83721-84947	ax_carc	cnr_carc	NOTEST	1.38677	1.86695	0.428957	0	1	1	no
XLOC_000229	AAEL014100	supercont1.1005:18755-19412	ax_carc	cnr_carc	NOTEST	0	0	0	0	1	1	no
XLOC_000230	AAEL016898	supercont1.1006:222282-222354	ax_carc	cnr_carc	NOTEST	0	0	0	0	1	1	no
XLOC_000231	AAEL016899	supercont1.1006:222442-222515	ax_carc	cnr_carc	NOTEST	0	0	0	0	1	1	no
XLOC_000232	AAEL016900	supercont1.1006:223342-223415	ax_carc	cnr_carc	NOTEST	0	0	0	0	1	1	no
XLOC_000233	AAEL016901	supercont1.1006:225791-225863	ax_carc	cnr_carc	NOTEST	0	0	0	0	1	1	no
XLOC_000234	AAEL016902	supercont1.1006:225946-226019	ax_carc	cnr_carc	NOTEST	0	0	0	0	1	1	no
XLOC_000235	AAEL017409	supercont1.1006:271294-272135	ax_carc	cnr_carc	NOTEST	0.795722	0.949823	0.255395	0	1	1	no
XLOC_000236	AAEL014101	supercont1.1006:292604-309174	ax_carc	cnr_carc	NOTEST	0	0	0	0	1	1	no
XLOC_000237	AAEL014102	supercont1.1007:11257-202874	ax_carc	cnr_carc	OK	4.07627	0.302492	-3.75228	-0.779856	0.2213	0.373912	no
XLOC_000238	AAEL018463	supercont1.1007:11257-202874	ax_carc	cnr_carc	NOTEST	0	0	0	0	1	1	no
XLOC_000239	AAEL018490	supercont1.1007:11257-202874	ax_carc	cnr_carc	NOTEST	0	0	0	0	1	1	no
XLOC_000240	AAEL014111	supercont1.1008:75174-95042	ax_carc	cnr_carc	OK	17.3671	12.607	-0.462133	-0.561881	0.331	0.485713	no
XLOC_000241	AAEL014105	supercont1.1008:98940-105327	ax_carc	cnr_carc	OK	3.94045	6.06432	0.621987	0.828024	0.14375	0.279895	no
XLOC_000242	AAEL014112	supercont1.1008:110686-135988	ax_carc	cnr_carc	NOTEST	0.826434	0.751012	-0.138064	0	1	1	no
XLOC_000243	AAEL014103	supercont1.1008:136657-229530	ax_carc	cnr_carc	OK	0.32746	3.2387	3.30603	0.77232	0.17485	0.319875	no
XLOC_000244	AAEL014110	supercont1.1008:301982-315600	ax_carc	cnr_carc	OK	13.3279	7.04711	-0.919342	-1.34644	0.0228	0.0695127	no
XLOC_000245	AAEL014104	supercont1.1008:49518-64988	ax_carc	cnr_carc	OK	8.43182	3.67088	-1.19972	-1.62902	0.0054	0.021675	yes
XLOC_000246	AAEL014107	supercont1.1008:75174-95042	ax_carc	cnr_carc	OK	8.71396	3.97903	-1.13091	-0.811124	0.1887	0.336025	no
XLOC_000247	AAEL014109	supercont1.1008:136657-229530	ax_carc	cnr_carc	OK	3.7206	1.60452	-1.2134	-1.13256	0.06085	0.149683	no
XLOC_000248	AAEL014106	supercont1.1008:136657-229530	ax_carc	cnr_carc	OK	5.2045	2.74701	-0.921896	-0.876737	0.12725	0.256827	no
XLOC_000249	AAEL014113	supercont1.1008:264365-265106	ax_carc	cnr_carc	OK	52.6744	36.4479	-0.531268	-0.796629	0.15955	0.299571	no
XLOC_000250	AAEL014108	supercont1.1008:271597-285340	ax_carc	cnr_carc	OK	6.63923	2.63432	-1.33358	-1.31022	0.0275	0.0806398	no
XLOC_000251	AAEL014115	supercont1.1009:215639-217436	ax_carc	cnr_carc	NOTEST	0	0	0	0	1	1	no
XLOC_000252	AAEL014114	supercont1.1009:260264-271155	ax_carc	cnr_carc	OK	3.56468	1.32086	-1.4323	-1.63986	0.00615	0.0241409	yes
XLOC_000253	AAEL016314	supercont1.101:101999-102071	ax_carc	cnr_carc	NOTEST	0	0	0	0	1	1	no
XLOC_000254	AAEL003937	supercont1.101:116352-173269	ax_carc	cnr_carc	OK	4.23631	1.18854	-1.83361	-2.12193	0.00055	0.00322428	yes
XLOC_000255	AAEL017170	supercont1.101:116352-173269	ax_carc	cnr_carc	NOTEST	0	0	0	0	1	1	no
XLOC_000256	AAEL003931,AAEL003941	supercont1.101:265772-311033	ax_carc	cnr_carc	OK	39.3708	30.6511	-0.361189	-0.240768	0.65845	0.773872	no
XLOC_000257	AAEL003928	supercont1.101:490823-522498	ax_carc	cnr_carc	OK	13.2465	8.51665	-0.637249	-0.925937	0.117	0.243064	no
XLOC_000258	AAEL003935	supercont1.101:615016-617104	ax_carc	cnr_carc	OK	3.87916	5.29353	0.448489	0.626587	0.2778	0.429527	no
XLOC_000259	-	supercont1.101:873943-874143	ax_carc	cnr_carc	OK	17.3607	4.91664	-1.82009	-1.6404	0.18095	0.327073	no
XLOC_000260	AAEL003944	supercont1.101:937103-939077	ax_carc	cnr_carc	OK	14.6232	13.4642	-0.119132	-0.167109	0.7727	0.855373	no
XLOC_000261	AAEL003929	supercont1.101:964167-965271	ax_carc	cnr_carc	OK	4.10242	3.67986	-0.156824	-0.170807	0.7663	0.850878	no
XLOC_000262	AAEL003927	supercont1.101:979755-980361	ax_carc	cnr_carc	NOTEST	0.348978	0.609572	0.804663	0	1	1	no
XLOC_000263	-	supercont1.101:1452187-1513793	ax_carc	cnr_carc	OK	77.0269	1.69156	-5.50894	-2.55368	0.18055	0.326662	no
XLOC_000264	-	supercont1.101:1513945-1524311	ax_carc	cnr_carc	OK	29.2741	2.59385	-3.49646	-2.56771	0.24555	0.397795	no
XLOC_000265	AAEL003932,AAEL003947	supercont1.101:1524676-1567932	ax_carc	cnr_carc	OK	6.10127	1.66175	-1.8764	-2.16517	0.0001	0.000739791	yes
XLOC_000266	AAEL003946	supercont1.101:1644322-1683477	ax_carc	cnr_carc	OK	33.2541	0	-inf	nan	0.1089	0.231949	no
XLOC_000267	AAEL003938	supercont1.101:1691713-1693226	ax_carc	cnr_carc	OK	16.0921	16.9774	0.0772586	0.11375	0.8381	0.898929	no
XLOC_000268	-	supercont1.101:1706523-1725630	ax_carc	cnr_carc	OK	262.241	35.0739	-2.90243	-3.20086	5e-05	0.000398241	yes
XLOC_000269	AAEL003924	supercont1.101:1726180-1735752	ax_carc	cnr_carc	OK	70.9566	126.154	0.830179	1.06766	0.0646	0.156674	no
XLOC_000270	AAEL003936	supercont1.101:1837831-1838634	ax_carc	cnr_carc	OK	236.01	121.75	-0.954926	-1.08323	0.0621	0.15203	no
XLOC_000271	AAEL003940	supercont1.101:1847472-1851309	ax_carc	cnr_carc	OK	2.86386	2.24509	-0.351187	-0.37034	0.51815	0.660703	no
XLOC_000272	AAEL017464	supercont1.101:1873308-1877154	ax_carc	cnr_carc	OK	414.108	163.828	-1.33783	-1.62411	0.0047	0.0193546	yes
XLOC_000273	AAEL017850	supercont1.101:1913419-1913631	ax_carc	cnr_carc	NOTEST	0	0	0	0	1	1	no
XLOC_000274	AAEL003934	supercont1.101:328147-337265	ax_carc	cnr_carc	NOTEST	0.509247	0.700647	0.460322	0	1	1	no
XLOC_000275	AAEL003925	supercont1.101:358530-361264	ax_carc	cnr_carc	NOTEST	0	0	0	0	1	1	no
XLOC_000276	AAEL003926	supercont1.101:534001-539686	ax_carc	cnr_carc	NOTEST	2.32059	2.30558	-0.00936507	0	1	1	no
XLOC_000277	AAEL003923	supercont1.101:549102-606140	ax_carc	cnr_carc	OK	5.20296	1.78382	-1.54436	-2.13952	0.00045	0.0027222	yes
XLOC_000278	AAEL003933	supercont1.101:651652-797316	ax_carc	cnr_carc	OK	29.3472	21.2449	-0.466103	-0.656118	0.24285	0.39572	no
XLOC_000279	-	supercont1.101:797401-798155	ax_carc	cnr_carc	OK	138.921	8.86873	-3.9694	-3.01636	0.0029	0.012955	yes
XLOC_000280	AAEL003943	supercont1.101:945836-946124	ax_carc	cnr_carc	NOTEST	0.823862	0.378291	-1.12291	0	1	1	no
XLOC_000281	AAEL003942	supercont1.101:980406-987978	ax_carc	cnr_carc	OK	2409.81	3545.77	0.557183	0.729856	0.1832	0.329376	no
XLOC_000282	AAEL003930	supercont1.101:1325327-1363462	ax_carc	cnr_carc	OK	3.88867	1.14141	-1.76846	-1.55829	0.01585	0.0521137	no
XLOC_000283	AAEL003945	supercont1.101:1623320-1638457	ax_carc	cnr_carc	OK	7.25081	11.2854	0.638244	0.870252	0.1343	0.266734	no
XLOC_000284	AAEL003939	supercont1.101:1644322-1683477	ax_carc	cnr_carc	OK	8.94395	10.505	0.232094	0.327389	0.57205	0.705669	no
XLOC_000285	AAEL017748	supercont1.101:1912165-1912360	ax_carc	cnr_carc	NOTEST	0	0	0	0	1	1	no
XLOC_000286	AAEL018604	supercont1.1010:38890-38994	ax_carc	cnr_carc	NOTEST	0	0	0	0	1	1	no
XLOC_000287	AAEL018372	supercont1.1010:360143-360286	ax_carc	cnr_carc	NOTEST	0	0	0	0	1	1	no
XLOC_000288	AAEL017968	supercont1.1010:221362-221442	ax_carc	cnr_carc	NOTEST	0	0	0	0	1	1	no
XLOC_000289	AAEL018540	supercont1.1010:373746-373838	ax_carc	cnr_carc	NOTEST	0	0	0	0	1	1	no
XLOC_000290	AAEL014125	supercont1.1011:162823-174541	ax_carc	cnr_carc	NOTEST	1.02986	0.268593	-1.93895	0	1	1	no
XLOC_000291	AAEL014127	supercont1.1012:42255-43025	ax_carc	cnr_carc	NOTEST	0	0	0	0	1	1	no
XLOC_000292	AAEL014128	supercont1.1012:197570-198845	ax_carc	cnr_carc	NOTEST	0	0	0	0	1	1	no
XLOC_000293	AAEL014126	supercont1.1012:215785-216308	ax_carc	cnr_carc	NOTEST	0	0	0	0	1	1	no
XLOC_000294	AAEL016903	supercont1.1012:309970-310041	ax_carc	cnr_carc	NOTEST	0	0	0	0	1	1	no
XLOC_000295	AAEL014129	supercont1.1013:247028-303269	ax_carc	cnr_carc	NOTEST	1.16778	0.40623	-1.5234	0	1	1	no
XLOC_000296	AAEL014131	supercont1.1014:50474-67507	ax_carc	cnr_carc	NOTEST	0.728993	0.544627	-0.420636	0	1	1	no
XLOC_000297	AAEL014133	supercont1.1014:86165-88415	ax_carc	cnr_carc	NOTEST	1.67411	0.386647	-2.11431	0	1	1	no
XLOC_000298	AAEL014130	supercont1.1014:248963-259822	ax_carc	cnr_carc	OK	8.83748	5.45228	-0.696777	-0.76733	0.18195	0.328213	no
XLOC_000299	AAEL014132	supercont1.1014:101601-144972	ax_carc	cnr_carc	NOTEST	0.549273	0.0940727	-2.54568	0	1	1	no
XLOC_000300	AAEL014134	supercont1.1014:248963-259822	ax_carc	cnr_carc	OK	2.97201	2.4476	-0.280068	-0.236265	0.6739	0.785374	no
XLOC_000301	-	supercont1.1015:42330-86497	ax_carc	cnr_carc	OK	97.3524	0	-inf	nan	5e-05	0.000398241	yes
XLOC_000302	-	supercont1.1015:86708-125612	ax_carc	cnr_carc	OK	76.5488	0	-inf	nan	5e-05	0.000398241	yes
XLOC_000303	-	supercont1.1015:127911-155087	ax_carc	cnr_carc	OK	138.7	0	-inf	nan	5e-05	0.000398241	yes
XLOC_000304	AAEL014135	supercont1.1015:161049-214681	ax_carc	cnr_carc	OK	3.71675	1.95555	-0.926466	-0.642946	0.22775	0.38065	no
XLOC_000305	AAEL014136	supercont1.1015:161049-214681	ax_carc	cnr_carc	OK	6.0065	5.33156	-0.171968	-0.149303	0.8105	0.881209	no
XLOC_000306	AAEL014139	supercont1.1016:170326-184356	ax_carc	cnr_carc	OK	5.46194	2.27806	-1.26161	-1.37456	0.01545	0.0510658	no
XLOC_000307	AAEL014137	supercont1.1016:202312-219815	ax_carc	cnr_carc	OK	0.613858	3.94322	2.6834	2.39815	0.00345	0.0149791	yes
XLOC_000308	AAEL014140	supercont1.1016:230030-241575	ax_carc	cnr_carc	OK	23.5905	27.0032	0.194922	0.275577	0.6317	0.753358	no
XLOC_000309	AAEL014141	supercont1.1016:284131-291292	ax_carc	cnr_carc	OK	8.67302	7.75138	-0.162082	-0.231034	0.6907	0.797589	no
XLOC_000310	-	supercont1.1016:16101-28471	ax_carc	cnr_carc	OK	78.6207	3.75345	-4.38862	-3.01914	0.2428	0.395688	no
XLOC_000311	AAEL014138	supercont1.1016:91774-93585	ax_carc	cnr_carc	OK	47.7246	46.9541	-0.0234802	-0.0296153	0.9534	0.971221	no
XLOC_000312	-	supercont1.1017:6633-181288	ax_carc	cnr_carc	NOTEST	2.36081	0	-inf	0	1	1	no
XLOC_000313	AAEL014144	supercont1.1018:187648-230257	ax_carc	cnr_carc	OK	3.68844	2.25902	-0.707315	-0.840044	0.15205	0.289981	no
XLOC_000314	AAEL014142	supercont1.1018:187648-230257	ax_carc	cnr_carc	OK	4.81247	2.77603	-0.793754	-0.6493	0.26045	0.410611	no
XLOC_000315	AAEL014143	supercont1.1018:298231-299356	ax_carc	cnr_carc	NOTEST	0.360342	0	-inf	0	1	1	no
XLOC_000316	AAEL014145	supercont1.1019:241574-248105	ax_carc	cnr_carc	OK	6.02615	4.09903	-0.555954	-0.67097	0.24815	0.399729	no
XLOC_000317	AAEL014148	supercont1.1019:249320-250913	ax_carc	cnr_carc	NOTEST	1.7487	1.45979	-0.260515	0	1	1	no
XLOC_000318	AAEL014151	supercont1.1019:4297-38155	ax_carc	cnr_carc	NOTEST	0.14409	0.196762	0.449476	0	1	1	no
XLOC_000319	AAEL014152	supercont1.1019:98874-122395	ax_carc	cnr_carc	OK	6.78285	2.85188	-1.24998	-1.64586	0.0053	0.0213432	yes
XLOC_000320	AAEL014146	supercont1.1019:131369-133809	ax_carc	cnr_carc	OK	15.5242	13.7745	-0.172514	-0.257442	0.6524	0.769168	no
XLOC_000321	AAEL017447	supercont1.1019:172300-210741	ax_carc	cnr_carc	OK	79.8022	87.3442	0.130284	0.167177	0.7819	0.861692	no
XLOC_000322	AAEL014147	supercont1.1019:210914-213857	ax_carc	cnr_carc	OK	4.23394	3.69123	-0.197898	-0.268506	0.634	0.755144	no
XLOC_000323	AAEL014149	supercont1.1019:234109-238864	ax_carc	cnr_carc	OK	4.11626	2.69241	-0.612436	-0.785929	0.1668	0.309375	no
XLOC_000324	AAEL014150,AAEL017062	supercont1.1019:255434-286718	ax_carc	cnr_carc	NOTEST	2.19796	1.71931	-0.354335	0	1	1	no
XLOC_000325	AAEL003978	supercont1.102:180792-246155	ax_carc	cnr_carc	NOTEST	2.09441	0.482094	-2.11916	0	1	1	no
XLOC_000326	AAEL016315	supercont1.102:283573-283646	ax_carc	cnr_carc	NOTEST	0	0	0	0	1	1	no
XLOC_000327	AAEL016316	supercont1.102:737725-737797	ax_carc	cnr_carc	NOTEST	0	0	0	0	1	1	no
XLOC_000328	AAEL003972	supercont1.102:860558-878869	ax_carc	cnr_carc	OK	58.6353	16.9698	-1.7888	-0.848258	0.034	0.0954234	no
XLOC_000329	AAEL003973	supercont1.102:884993-920265	ax_carc	cnr_carc	OK	17.177	12.7146	-0.433983	-0.650524	0.2568	0.406644	no
XLOC_000330	AAEL003948	supercont1.102:1345410-1345903	ax_carc	cnr_carc	NOTEST	0	0	0	0	1	1	no
XLOC_000331	AAEL003951,AAEL003962,AAEL003974	supercont1.102:1394838-1411341	ax_carc	cnr_carc	OK	12.0222	2.77463	-2.11534	-2.41303	5e-05	0.000398241	yes
XLOC_000332	AAEL003970	supercont1.102:2039706-2073186	ax_carc	cnr_carc	OK	83.8556	20.9603	-2.00025	-2.50459	5e-05	0.000398241	yes
XLOC_000333	AAEL003950	supercont1.102:2143849-2172591	ax_carc	cnr_carc	OK	3.3658	7.37557	1.1318	1.56466	0.00775	0.0291321	yes
XLOC_000334	AAEL003955	supercont1.102:2213852-2246701	ax_carc	cnr_carc	OK	22.4128	16.2534	-0.463578	-0.649827	0.2475	0.399484	no
XLOC_000335	AAEL003961	supercont1.102:2302226-2319182	ax_carc	cnr_carc	OK	24.758	12.8813	-0.942613	-1.35867	0.0179	0.0574305	no
XLOC_000336	AAEL003958	supercont1.102:2581610-2625206	ax_carc	cnr_carc	NOTEST	0.0552676	0	-inf	0	1	1	no
XLOC_000337	AAEL003975	supercont1.102:2650510-2652558	ax_carc	cnr_carc	OK	6.12354	3.11906	-0.973256	-1.30858	0.0262	0.0775691	no
XLOC_000338	AAEL017950	supercont1.102:180792-246155	ax_carc	cnr_carc	NOTEST	0	0	0	0	1	1	no
XLOC_000339	AAEL017661	supercont1.102:180792-246155	ax_carc	cnr_carc	NOTEST	0	0	0	0	1	1	no
XLOC_000340	AAEL017923	supercont1.102:180792-246155	ax_carc	cnr_carc	NOTEST	0	0	0	0	1	1	no
XLOC_000341	AAEL017847	supercont1.102:180792-246155	ax_carc	cnr_carc	NOTEST	0	0	0	0	1	1	no
XLOC_000342	AAEL017779	supercont1.102:180792-246155	ax_carc	cnr_carc	NOTEST	0	0	0	0	1	1	no
XLOC_000343	AAEL017781	supercont1.102:247522-247637	ax_carc	cnr_carc	NOTEST	10.8431	0	-inf	0	1	1	no
XLOC_000344	AAEL017787	supercont1.102:249229-249344	ax_carc	cnr_carc	NOTEST	0	0	0	0	1	1	no
XLOC_000345	AAEL017963	supercont1.102:249661-249776	ax_carc	cnr_carc	NOTEST	0	0	0	0	1	1	no
XLOC_000346	AAEL017632	supercont1.102:250087-250202	ax_carc	cnr_carc	NOTEST	0	0	0	0	1	1	no
XLOC_000347	AAEL017831	supercont1.102:250512-250627	ax_carc	cnr_carc	NOTEST	0	0	0	0	1	1	no
XLOC_000348	AAEL017594	supercont1.102:250925-251040	ax_carc	cnr_carc	NOTEST	0	0	0	0	1	1	no
XLOC_000349	AAEL017867	supercont1.102:251338-251453	ax_carc	cnr_carc	NOTEST	0	0	0	0	1	1	no
XLOC_000350	AAEL017892	supercont1.102:251769-251884	ax_carc	cnr_carc	NOTEST	0	0	0	0	1	1	no
XLOC_000351	AAEL017870	supercont1.102:252200-252315	ax_carc	cnr_carc	NOTEST	0	0	0	0	1	1	no
XLOC_000352	AAEL017650	supercont1.102:252631-252746	ax_carc	cnr_carc	NOTEST	0	0	0	0	1	1	no
XLOC_000353	AAEL017884	supercont1.102:253062-253177	ax_carc	cnr_carc	NOTEST	0	0	0	0	1	1	no
XLOC_000354	AAEL017731	supercont1.102:253493-253608	ax_carc	cnr_carc	NOTEST	0	0	0	0	1	1	no
XLOC_000355	AAEL017947	supercont1.102:253924-254039	ax_carc	cnr_carc	NOTEST	0	0	0	0	1	1	no
XLOC_000356	AAEL017917	supercont1.102:254355-254470	ax_carc	cnr_carc	NOTEST	0	0	0	0	1	1	no
XLOC_000357	AAEL017595	supercont1.102:254786-254901	ax_carc	cnr_carc	NOTEST	0	0	0	0	1	1	no
XLOC_000358	AAEL017701	supercont1.102:255217-255332	ax_carc	cnr_carc	NOTEST	0	0	0	0	1	1	no
XLOC_000359	AAEL017723	supercont1.102:255648-255763	ax_carc	cnr_carc	NOTEST	0	0	0	0	1	1	no
XLOC_000360	AAEL017746	supercont1.102:256079-256194	ax_carc	cnr_carc	NOTEST	0	0	0	0	1	1	no
XLOC_000361	AAEL017698	supercont1.102:256510-256625	ax_carc	cnr_carc	NOTEST	0	0	0	0	1	1	no
XLOC_000362	AAEL017753	supercont1.102:256941-257056	ax_carc	cnr_carc	NOTEST	0	0	0	0	1	1	no
XLOC_000363	AAEL017713	supercont1.102:257372-257487	ax_carc	cnr_carc	NOTEST	0	0	0	0	1	1	no
XLOC_000364	AAEL017946	supercont1.102:257803-257918	ax_carc	cnr_carc	NOTEST	0	0	0	0	1	1	no
XLOC_000365	AAEL017821	supercont1.102:258234-258349	ax_carc	cnr_carc	NOTEST	0	0	0	0	1	1	no
XLOC_000366	AAEL017662	supercont1.102:258665-258780	ax_carc	cnr_carc	NOTEST	0	0	0	0	1	1	no
XLOC_000367	AAEL017952	supercont1.102:259096-259211	ax_carc	cnr_carc	NOTEST	0	0	0	0	1	1	no
XLOC_000368	AAEL017770	supercont1.102:259527-259642	ax_carc	cnr_carc	NOTEST	0	0	0	0	1	1	no
XLOC_000369	AAEL017797	supercont1.102:259958-260073	ax_carc	cnr_carc	NOTEST	0	0	0	0	1	1	no
XLOC_000370	AAEL017869	supercont1.102:260389-260504	ax_carc	cnr_carc	NOTEST	0	0	0	0	1	1	no
XLOC_000371	AAEL017577	supercont1.102:260820-260935	ax_carc	cnr_carc	NOTEST	0	0	0	0	1	1	no
XLOC_000372	AAEL017709	supercont1.102:261251-261366	ax_carc	cnr_carc	NOTEST	0	0	0	0	1	1	no
XLOC_000373	AAEL017846	supercont1.102:261682-261797	ax_carc	cnr_carc	NOTEST	0	0	0	0	1	1	no
XLOC_000374	AAEL017697	supercont1.102:262113-262228	ax_carc	cnr_carc	NOTEST	0	0	0	0	1	1	no
XLOC_000375	AAEL017732	supercont1.102:262544-262659	ax_carc	cnr_carc	NOTEST	0	0	0	0	1	1	no
XLOC_000376	AAEL017970	supercont1.102:262975-263090	ax_carc	cnr_carc	NOTEST	0	0	0	0	1	1	no
XLOC_000377	AAEL017693	supercont1.102:263406-263521	ax_carc	cnr_carc	NOTEST	0	0	0	0	1	1	no
XLOC_000378	AAEL017911	supercont1.102:263836-263948	ax_carc	cnr_carc	NOTEST	0	0	0	0	1	1	no
XLOC_000379	AAEL017725	supercont1.102:264264-264379	ax_carc	cnr_carc	NOTEST	0	0	0	0	1	1	no
XLOC_000380	AAEL017775	supercont1.102:264695-264810	ax_carc	cnr_carc	NOTEST	0	0	0	0	1	1	no
XLOC_000381	AAEL017924	supercont1.102:265126-265241	ax_carc	cnr_carc	NOTEST	0	0	0	0	1	1	no
XLOC_000382	AAEL017949	supercont1.102:265557-265672	ax_carc	cnr_carc	NOTEST	0	0	0	0	1	1	no
XLOC_000383	AAEL017849	supercont1.102:265988-266103	ax_carc	cnr_carc	NOTEST	0	0	0	0	1	1	no
XLOC_000384	AAEL017830	supercont1.102:266419-266534	ax_carc	cnr_carc	NOTEST	0	0	0	0	1	1	no
XLOC_000385	AAEL017634	supercont1.102:266850-266965	ax_carc	cnr_carc	NOTEST	0	0	0	0	1	1	no
XLOC_000386	AAEL017961	supercont1.102:267282-267397	ax_carc	cnr_carc	NOTEST	0	0	0	0	1	1	no
XLOC_000387	AAEL017919	supercont1.102:267713-267828	ax_carc	cnr_carc	NOTEST	0	0	0	0	1	1	no
XLOC_000388	AAEL017640	supercont1.102:268144-268259	ax_carc	cnr_carc	NOTEST	0	0	0	0	1	1	no
XLOC_000389	AAEL017667	supercont1.102:268575-268690	ax_carc	cnr_carc	NOTEST	0	0	0	0	1	1	no
XLOC_000390	AAEL017945	supercont1.102:269006-269121	ax_carc	cnr_carc	NOTEST	0	0	0	0	1	1	no
XLOC_000391	AAEL017729	supercont1.102:269437-269552	ax_carc	cnr_carc	NOTEST	0	0	0	0	1	1	no
XLOC_000392	AAEL017672	supercont1.102:269868-269983	ax_carc	cnr_carc	NOTEST	0	0	0	0	1	1	no
XLOC_000393	AAEL017627	supercont1.102:270299-270414	ax_carc	cnr_carc	NOTEST	0	0	0	0	1	1	no
XLOC_000394	AAEL017641	supercont1.102:270730-270845	ax_carc	cnr_carc	NOTEST	0	0	0	0	1	1	no
XLOC_000395	AAEL017828	supercont1.102:271160-271275	ax_carc	cnr_carc	NOTEST	0	0	0	0	1	1	no
XLOC_000396	AAEL017938	supercont1.102:271590-271705	ax_carc	cnr_carc	NOTEST	0	0	0	0	1	1	no
XLOC_000397	AAEL017966	supercont1.102:272021-272136	ax_carc	cnr_carc	NOTEST	0	0	0	0	1	1	no
XLOC_000398	AAEL017942	supercont1.102:272452-272567	ax_carc	cnr_carc	NOTEST	0	0	0	0	1	1	no
XLOC_000399	AAEL017789	supercont1.102:272882-272997	ax_carc	cnr_carc	NOTEST	0	0	0	0	1	1	no
XLOC_000400	AAEL017829	supercont1.102:273313-273428	ax_carc	cnr_carc	NOTEST	0	0	0	0	1	1	no
XLOC_000401	AAEL017658	supercont1.102:273744-273859	ax_carc	cnr_carc	NOTEST	0	0	0	0	1	1	no
XLOC_000402	AAEL017656	supercont1.102:274173-274288	ax_carc	cnr_carc	NOTEST	0	0	0	0	1	1	no
XLOC_000403	AAEL017962	supercont1.102:274604-274719	ax_carc	cnr_carc	NOTEST	0	0	0	0	1	1	no
XLOC_000404	AAEL017747	supercont1.102:275035-275150	ax_carc	cnr_carc	NOTEST	0	0	0	0	1	1	no
XLOC_000405	AAEL017705	supercont1.102:275466-275581	ax_carc	cnr_carc	NOTEST	0	0	0	0	1	1	no
XLOC_000406	AAEL017636	supercont1.102:275897-276012	ax_carc	cnr_carc	NOTEST	0	0	0	0	1	1	no
XLOC_000407	AAEL017812	supercont1.102:276328-276443	ax_carc	cnr_carc	NOTEST	0	0	0	0	1	1	no
XLOC_000408	AAEL017801	supercont1.102:276762-276877	ax_carc	cnr_carc	NOTEST	0	0	0	0	1	1	no
XLOC_000409	AAEL017795	supercont1.102:277644-277759	ax_carc	cnr_carc	NOTEST	0	0	0	0	1	1	no
XLOC_000410	AAEL017943	supercont1.102:278535-278650	ax_carc	cnr_carc	NOTEST	0	0	0	0	1	1	no
XLOC_000411	AAEL017756	supercont1.102:279867-279982	ax_carc	cnr_carc	NOTEST	0	0	0	0	1	1	no
XLOC_000412	AAEL017794	supercont1.102:280298-280414	ax_carc	cnr_carc	NOTEST	0	0	0	0	1	1	no
XLOC_000413	AAEL017936	supercont1.102:280730-280845	ax_carc	cnr_carc	NOTEST	0	0	0	0	1	1	no
XLOC_000414	AAEL017582	supercont1.102:281161-281276	ax_carc	cnr_carc	NOTEST	0	0	0	0	1	1	no
XLOC_000415	AAEL017765	supercont1.102:281592-281707	ax_carc	cnr_carc	NOTEST	0	0	0	0	1	1	no
XLOC_000416	AAEL017660	supercont1.102:282023-282138	ax_carc	cnr_carc	NOTEST	0	0	0	0	1	1	no
XLOC_000417	AAEL017734	supercont1.102:295458-295573	ax_carc	cnr_carc	NOTEST	0	0	0	0	1	1	no
XLOC_000418	AAEL017890	supercont1.102:295889-296004	ax_carc	cnr_carc	NOTEST	0	0	0	0	1	1	no
XLOC_000419	AAEL017837	supercont1.102:296320-296435	ax_carc	cnr_carc	NOTEST	0	0	0	0	1	1	no
XLOC_000420	AAEL017895	supercont1.102:296751-296866	ax_carc	cnr_carc	NOTEST	0	0	0	0	1	1	no
XLOC_000421	AAEL017699	supercont1.102:297181-297296	ax_carc	cnr_carc	NOTEST	0	0	0	0	1	1	no
XLOC_000422	AAEL017643	supercont1.102:297612-297727	ax_carc	cnr_carc	NOTEST	0	0	0	0	1	1	no
XLOC_000423	AAEL017776	supercont1.102:298043-298159	ax_carc	cnr_carc	NOTEST	0	0	0	0	1	1	no
XLOC_000424	AAEL017754	supercont1.102:298475-298590	ax_carc	cnr_carc	NOTEST	0	0	0	0	1	1	no
XLOC_000425	AAEL017886	supercont1.102:298906-299021	ax_carc	cnr_carc	NOTEST	0	0	0	0	1	1	no
XLOC_000426	AAEL017844	supercont1.102:299337-299452	ax_carc	cnr_carc	NOTEST	0	0	0	0	1	1	no
XLOC_000427	AAEL017750	supercont1.102:299768-299883	ax_carc	cnr_carc	NOTEST	0	0	0	0	1	1	no
XLOC_000428	AAEL017619	supercont1.102:300199-300314	ax_carc	cnr_carc	NOTEST	0	0	0	0	1	1	no
XLOC_000429	AAEL017859	supercont1.102:300630-300745	ax_carc	cnr_carc	NOTEST	0	0	0	0	1	1	no
XLOC_000430	AAEL017910	supercont1.102:301063-301178	ax_carc	cnr_carc	NOTEST	0	0	0	0	1	1	no
XLOC_000431	AAEL017668	supercont1.102:301493-301608	ax_carc	cnr_carc	NOTEST	0	0	0	0	1	1	no
XLOC_000432	AAEL017621	supercont1.102:301923-302038	ax_carc	cnr_carc	NOTEST	0	0	0	0	1	1	no
XLOC_000433	AAEL017653	supercont1.102:302354-302469	ax_carc	cnr_carc	NOTEST	0	0	0	0	1	1	no
XLOC_000434	AAEL017836	supercont1.102:302785-302900	ax_carc	cnr_carc	NOTEST	0	0	0	0	1	1	no
XLOC_000435	AAEL017897	supercont1.102:303216-303331	ax_carc	cnr_carc	NOTEST	0	0	0	0	1	1	no
XLOC_000436	AAEL017862	supercont1.102:303647-303762	ax_carc	cnr_carc	NOTEST	0	0	0	0	1	1	no
XLOC_000437	AAEL017586	supercont1.102:304078-304193	ax_carc	cnr_carc	NOTEST	0	0	0	0	1	1	no
XLOC_000438	AAEL017736	supercont1.102:304509-304624	ax_carc	cnr_carc	NOTEST	0	0	0	0	1	1	no
XLOC_000439	AAEL017648	supercont1.102:304934-305049	ax_carc	cnr_carc	NOTEST	0	0	0	0	1	1	no
XLOC_000440	AAEL017704	supercont1.102:305365-305480	ax_carc	cnr_carc	NOTEST	0	0	0	0	1	1	no
XLOC_000441	AAEL017808	supercont1.102:305796-305911	ax_carc	cnr_carc	NOTEST	0	0	0	0	1	1	no
XLOC_000442	AAEL017882	supercont1.102:306223-306338	ax_carc	cnr_carc	NOTEST	0	0	0	0	1	1	no
XLOC_000443	AAEL017817	supercont1.102:306654-306769	ax_carc	cnr_carc	NOTEST	0	0	0	0	1	1	no
XLOC_000444	AAEL017768	supercont1.102:307085-307200	ax_carc	cnr_carc	NOTEST	0	0	0	0	1	1	no
XLOC_000445	AAEL017630	supercont1.102:307516-307631	ax_carc	cnr_carc	NOTEST	0	0	0	0	1	1	no
XLOC_000446	AAEL017848	supercont1.102:307947-308062	ax_carc	cnr_carc	NOTEST	0	0	0	0	1	1	no
XLOC_000447	AAEL017718	supercont1.102:308378-308493	ax_carc	cnr_carc	NOTEST	0	0	0	0	1	1	no
XLOC_000448	AAEL017655	supercont1.102:308809-308924	ax_carc	cnr_carc	NOTEST	0	0	0	0	1	1	no
XLOC_000449	AAEL017807	supercont1.102:309239-309354	ax_carc	cnr_carc	NOTEST	0	0	0	0	1	1	no
XLOC_000450	AAEL017642	supercont1.102:309669-309784	ax_carc	cnr_carc	NOTEST	0	0	0	0	1	1	no
XLOC_000451	AAEL017792	supercont1.102:310101-310216	ax_carc	cnr_carc	NOTEST	0	0	0	0	1	1	no
XLOC_000452	AAEL017954	supercont1.102:310532-310647	ax_carc	cnr_carc	NOTEST	0	0	0	0	1	1	no
XLOC_000453	AAEL017604	supercont1.102:310962-311077	ax_carc	cnr_carc	NOTEST	0	0	0	0	1	1	no
XLOC_000454	AAEL017695	supercont1.102:311392-311507	ax_carc	cnr_carc	NOTEST	0	0	0	0	1	1	no
XLOC_000455	AAEL017682	supercont1.102:311823-311938	ax_carc	cnr_carc	NOTEST	0	0	0	0	1	1	no
XLOC_000456	AAEL017861	supercont1.102:312254-312369	ax_carc	cnr_carc	NOTEST	0	0	0	0	1	1	no
XLOC_000457	AAEL017922	supercont1.102:312685-312800	ax_carc	cnr_carc	NOTEST	0	0	0	0	1	1	no
XLOC_000458	AAEL017689	supercont1.102:313116-313231	ax_carc	cnr_carc	NOTEST	0	0	0	0	1	1	no
XLOC_000459	AAEL017932	supercont1.102:313547-313662	ax_carc	cnr_carc	NOTEST	0	0	0	0	1	1	no
XLOC_000460	AAEL017865	supercont1.102:313977-314092	ax_carc	cnr_carc	NOTEST	0	0	0	0	1	1	no
XLOC_000461	AAEL017778	supercont1.102:314407-314522	ax_carc	cnr_carc	NOTEST	0	0	0	0	1	1	no
XLOC_000462	AAEL017839	supercont1.102:314838-314953	ax_carc	cnr_carc	NOTEST	0	0	0	0	1	1	no
XLOC_000463	AAEL017584	supercont1.102:315269-315384	ax_carc	cnr_carc	NOTEST	0	0	0	0	1	1	no
XLOC_000464	AAEL017669	supercont1.102:315700-315815	ax_carc	cnr_carc	NOTEST	0	0	0	0	1	1	no
XLOC_000465	AAEL017665	supercont1.102:316131-316246	ax_carc	cnr_carc	NOTEST	0	0	0	0	1	1	no
XLOC_000466	AAEL017680	supercont1.102:316562-316677	ax_carc	cnr_carc	NOTEST	0	0	0	0	1	1	no
XLOC_000467	AAEL017783	supercont1.102:316995-317110	ax_carc	cnr_carc	NOTEST	0	0	0	0	1	1	no
XLOC_000468	AAEL017726	supercont1.102:317877-317992	ax_carc	cnr_carc	NOTEST	0	0	0	0	1	1	no
XLOC_000469	AAEL017690	supercont1.102:318308-318423	ax_carc	cnr_carc	NOTEST	0	0	0	0	1	1	no
XLOC_000470	AAEL017677	supercont1.102:318738-318853	ax_carc	cnr_carc	NOTEST	0	0	0	0	1	1	no
XLOC_000471	AAEL017793	supercont1.102:319169-319284	ax_carc	cnr_carc	NOTEST	0	0	0	0	1	1	no
XLOC_000472	AAEL017613	supercont1.102:319599-319714	ax_carc	cnr_carc	NOTEST	0	0	0	0	1	1	no
XLOC_000473	AAEL017722	supercont1.102:320030-320145	ax_carc	cnr_carc	NOTEST	0	0	0	0	1	1	no
XLOC_000474	AAEL017611	supercont1.102:320462-320577	ax_carc	cnr_carc	NOTEST	0	0	0	0	1	1	no
XLOC_000475	AAEL017633	supercont1.102:320994-321109	ax_carc	cnr_carc	NOTEST	0	0	0	0	1	1	no
XLOC_000476	AAEL017727	supercont1.102:321407-321522	ax_carc	cnr_carc	NOTEST	0	0	0	0	1	1	no
XLOC_000477	AAEL017760	supercont1.102:321820-321935	ax_carc	cnr_carc	NOTEST	0	0	0	0	1	1	no
XLOC_000478	-	supercont1.102:748628-750912	ax_carc	cnr_carc	OK	82.1104	3.42128	-4.58496	-3.48504	0.24265	0.395634	no
XLOC_000479	AAEL003957	supercont1.102:780018-821430	ax_carc	cnr_carc	OK	393.096	575.437	0.549777	0.687667	0.23155	0.384723	no
XLOC_000480	AAEL003976	supercont1.102:838306-853366	ax_carc	cnr_carc	OK	69.7756	40.7068	-0.777453	-1.01335	0.07255	0.171495	no
XLOC_000481	AAEL003966	supercont1.102:923999-935420	ax_carc	cnr_carc	OK	9.16616	6.43256	-0.510923	-0.71598	0.2214	0.37401	no
XLOC_000482	AAEL003953	supercont1.102:994029-1241956	ax_carc	cnr_carc	OK	36.4805	10.8034	-1.75565	-2.25028	5e-05	0.000398241	yes
XLOC_000483	AAEL016317	supercont1.102:994029-1241956	ax_carc	cnr_carc	NOTEST	0	0	0	0	1	1	no
XLOC_000484	-	supercont1.102:1242709-1334999	ax_carc	cnr_carc	OK	72.4291	1.86111	-5.28233	-2.44076	0.1549	0.293682	no
XLOC_000485	AAEL003967	supercont1.102:1367919-1370603	ax_carc	cnr_carc	NOTEST	0.43793	0.373961	-0.22781	0	1	1	no
XLOC_000486	AAEL003954	supercont1.102:1421373-1423706	ax_carc	cnr_carc	OK	22.9424	5.72407	-2.0029	-2.89198	5e-05	0.000398241	yes
XLOC_000487	AAEL003971	supercont1.102:1440608-1442220	ax_carc	cnr_carc	OK	5.92178	1.63796	-1.85413	-2.19519	0.0008	0.00442202	yes
XLOC_000488	AAEL003963	supercont1.102:1461966-1481128	ax_carc	cnr_carc	OK	7.75203	3.11963	-1.3132	-1.75442	0.00295	0.0131451	yes
XLOC_000489	AAEL003965	supercont1.102:1515092-1535026	ax_carc	cnr_carc	OK	26.0906	10.791	-1.2737	-1.67441	0.0038	0.0162231	yes
XLOC_000490	AAEL003952	supercont1.102:1566479-1692795	ax_carc	cnr_carc	OK	121.251	95.5716	-0.343344	-0.345066	0.5206	0.662785	no
XLOC_000491	AAEL003969	supercont1.102:1733020-1781978	ax_carc	cnr_carc	NOTEST	2.25615	0.11825	-4.25395	0	1	1	no
XLOC_000492	AAEL003960	supercont1.102:1895964-1909448	ax_carc	cnr_carc	OK	3.59224	3.74911	0.0616631	0.0774275	0.88915	0.931873	no
XLOC_000493	AAEL003964	supercont1.102:1941046-1978522	ax_carc	cnr_carc	OK	5.36506	6.2621	0.223051	0.327278	0.566	0.700811	no
XLOC_000494	AAEL003956	supercont1.102:2091559-2093884	ax_carc	cnr_carc	NOTEST	0.36391	0.557063	0.614259	0	1	1	no
XLOC_000495	AAEL003968	supercont1.102:2102837-2134003	ax_carc	cnr_carc	OK	24.9886	28.1748	0.173134	0.246276	0.6729	0.784663	no
XLOC_000496	AAEL003949	supercont1.102:2189663-2208406	ax_carc	cnr_carc	OK	9.57562	14.2671	0.575255	0.856524	0.12465	0.253268	no
XLOC_000497	AAEL003959	supercont1.102:2263187-2289642	ax_carc	cnr_carc	OK	39.6272	18.5326	-1.09642	-1.63317	0.00515	0.020849	yes
XLOC_000498	AAEL003977	supercont1.102:2319202-2341272	ax_carc	cnr_carc	OK	12.199	6.78159	-0.847064	-1.07536	0.0657	0.158741	no
XLOC_000499	AAEL014161	supercont1.1020:152302-166839	ax_carc	cnr_carc	OK	40.5661	49.562	0.288963	0.412243	0.4649	0.613793	no
XLOC_000500	AAEL014156	supercont1.1020:178144-201186	ax_carc	cnr_carc	NOTEST	0.576463	0.661235	0.197936	0	1	1	no
XLOC_000501	AAEL014154	supercont1.1020:209290-210200	ax_carc	cnr_carc	OK	2.62211	3.64324	0.474492	0.478608	0.4097	0.56317	no
XLOC_000502	AAEL014153,AAEL014157	supercont1.1020:280694-281337	ax_carc	cnr_carc	OK	54.5663	84.2092	0.625968	0.688089	0.2353	0.388525	no
XLOC_000503	-	supercont1.1020:291359-292182	ax_carc	cnr_carc	OK	179.322	3.15206	-5.83012	-3.2667	0.22125	0.373879	no
XLOC_000504	AAEL014159	supercont1.1020:129953-150698	ax_carc	cnr_carc	OK	2.36296	4.1103	0.798651	0.951765	0.09645	0.212798	no
XLOC_000505	AAEL016904	supercont1.1020:167000-167072	ax_carc	cnr_carc	NOTEST	0	0	0	0	1	1	no
XLOC_000506	AAEL014155,AAEL014158	supercont1.1020:217732-270915	ax_carc	cnr_carc	OK	56.6239	15.4921	-1.86988	-1.21545	0.0883	0.1995	no
XLOC_000507	AAEL014160	supercont1.1020:217732-270915	ax_carc	cnr_carc	OK	8.94298	9.3121	0.0583516	0.0560626	0.92235	0.95233	no
XLOC_000508	AAEL016905	supercont1.1021:38684-38751	ax_carc	cnr_carc	NOTEST	0	0	0	0	1	1	no
XLOC_000509	AAEL014162	supercont1.1022:210398-277819	ax_carc	cnr_carc	OK	4.10801	0.128219	-5.00176	-1.50628	0.18055	0.326662	no
XLOC_000510	AAEL014164,AAEL014165	supercont1.1023:16195-93585	ax_carc	cnr_carc	OK	6.02063	0.810888	-2.89234	-1.10131	0.16895	0.312074	no
XLOC_000511	-	supercont1.1023:244595-256698	ax_carc	cnr_carc	OK	27.9848	0	-inf	nan	0.00655	0.0254198	yes
XLOC_000512	AAEL014163	supercont1.1023:16195-93585	ax_carc	cnr_carc	NOTEST	0.0664033	0	-inf	0	1	1	no
XLOC_000513	AAEL014167	supercont1.1024:4224-30200	ax_carc	cnr_carc	NOTEST	1.0276	0.499704	-1.04013	0	1	1	no
XLOC_000514	AAEL014166	supercont1.1024:252278-262828	ax_carc	cnr_carc	OK	2.77113	0.680716	-2.02535	-1.80823	0.00225	0.0105271	yes
XLOC_000515	AAEL014172	supercont1.1025:137147-158672	ax_carc	cnr_carc	NOTEST	0.829927	0.896155	0.110764	0	1	1	no
XLOC_000516	AAEL014169	supercont1.1025:213829-214691	ax_carc	cnr_carc	OK	7.44284	9.50227	0.352418	0.290467	0.60125	0.729259	no
XLOC_000517	AAEL014171	supercont1.1025:234837-248703	ax_carc	cnr_carc	OK	19.7898	31.3629	0.6643	0.890407	0.11735	0.24352	no
XLOC_000518	AAEL014170	supercont1.1025:218329-219606	ax_carc	cnr_carc	OK	2.48213	8.75383	1.81833	2.09103	0.0018	0.0087472	yes
XLOC_000519	AAEL014168	supercont1.1025:248869-268297	ax_carc	cnr_carc	OK	7.96797	4.36744	-0.867423	-1.24566	0.02585	0.0767789	no
XLOC_000520	AAEL014176	supercont1.1026:139066-141387	ax_carc	cnr_carc	OK	4.70617	1.79092	-1.39385	-1.54462	0.01085	0.0383409	yes
XLOC_000521	AAEL014174	supercont1.1026:149883-163443	ax_carc	cnr_carc	NOTEST	0	0	0	0	1	1	no
XLOC_000522	AAEL014175	supercont1.1026:165940-225790	ax_carc	cnr_carc	OK	10.9514	1.58757	-2.78621	-1.98203	0.00305	0.0135145	yes
XLOC_000523	AAEL014173	supercont1.1026:225904-237101	ax_carc	cnr_carc	OK	9.04937	0.82753	-3.45093	-2.12607	0.01135	0.0397954	yes
XLOC_000524	AAEL016906	supercont1.1026:291762-291833	ax_carc	cnr_carc	NOTEST	0	0	0	0	1	1	no
XLOC_000525	AAEL014178	supercont1.1027:61-3129	ax_carc	cnr_carc	OK	5.87534	7.70004	0.390192	0.584156	0.31215	0.465973	no
XLOC_000526	AAEL014177	supercont1.1027:16889-39027	ax_carc	cnr_carc	OK	26.488	32.0906	0.276809	0.398447	0.4757	0.623355	no
XLOC_000527	AAEL014181	supercont1.1028:4505-71195	ax_carc	cnr_carc	OK	8.33947	1.69567	-2.2981	-3.16955	5e-05	0.000398241	yes
XLOC_000528	AAEL014185,AAEL017419	supercont1.1028:97803-108150	ax_carc	cnr_carc	OK	255.251	464.171	0.862743	1.00806	0.0847	0.193262	no
XLOC_000529	AAEL014183	supercont1.1028:128374-132297	ax_carc	cnr_carc	OK	20.1521	32.054	0.669574	0.999533	0.0739	0.174055	no
XLOC_000530	AAEL014186	supercont1.1028:158587-159490	ax_carc	cnr_carc	NOTEST	0	0	0	0	1	1	no
XLOC_000531	AAEL014179,AAEL014182	supercont1.1028:181723-255832	ax_carc	cnr_carc	OK	9.62562	2.62093	-1.8768	-1.14153	0.01055	0.0374665	yes
XLOC_000532	AAEL014180	supercont1.1028:113277-126328	ax_carc	cnr_carc	NOTEST	0.820281	0.677778	-0.275306	0	1	1	no
XLOC_000533	AAEL014187	supercont1.1028:134715-144331	ax_carc	cnr_carc	OK	6.26996	12.5769	1.00425	1.46503	0.0117	0.040785	yes
XLOC_000534	AAEL014188	supercont1.1028:181723-255832	ax_carc	cnr_carc	NOTEST	0.0672891	0	-inf	0	1	1	no
XLOC_000535	AAEL003981	supercont1.103:155940-158330	ax_carc	cnr_carc	NOTEST	0	0	0	0	1	1	no
XLOC_000536	AAEL003982	supercont1.103:1366577-1379809	ax_carc	cnr_carc	NOTEST	0	0	0	0	1	1	no
XLOC_000537	AAEL016318	supercont1.103:2212012-2212094	ax_carc	cnr_carc	NOTEST	0	0	0	0	1	1	no
XLOC_000538	AAEL003983	supercont1.103:581772-597436	ax_carc	cnr_carc	OK	20.2995	29.9458	0.560907	0.768866	0.1821	0.32839	no
XLOC_000539	-	supercont1.103:597521-597728	ax_carc	cnr_carc	OK	156.69	32.432	-2.27242	-2.87167	0.00235	0.010914	yes
XLOC_000540	AAEL003980	supercont1.103:2419978-2421806	ax_carc	cnr_carc	NOTEST	0.63733	1.05932	0.733026	0	1	1	no
XLOC_000541	AAEL003979	supercont1.103:2535090-2596782	ax_carc	cnr_carc	OK	7.30907	0.345703	-4.40208	-4.10722	5e-05	0.000398241	yes
XLOC_000542	AAEL014190	supercont1.1030:22829-45251	ax_carc	cnr_carc	OK	27.8426	13.6098	-1.03265	-1.52594	0.0084	0.0311118	yes
XLOC_000543	AAEL014191	supercont1.1030:71951-109817	ax_carc	cnr_carc	OK	4.56267	1.0991	-2.05355	-1.0769	0.20265	0.352961	no
XLOC_000544	AAEL014189	supercont1.1030:142397-144481	ax_carc	cnr_carc	NOTEST	0	0	0	0	1	1	no
XLOC_000545	AAEL016907	supercont1.1030:266381-266452	ax_carc	cnr_carc	NOTEST	0	0	0	0	1	1	no
XLOC_000546	AAEL014194	supercont1.1031:11956-134516	ax_carc	cnr_carc	OK	79.7485	29.7397	-1.42307	-2.09345	0.00035	0.00219263	yes
XLOC_000547	-	supercont1.1031:134659-151020	ax_carc	cnr_carc	OK	1395.16	28.587	-5.60893	-6.63784	0.0379	0.103837	no
XLOC_000548	AAEL014193	supercont1.1031:218403-219607	ax_carc	cnr_carc	NOTEST	0.0586045	0	-inf	0	1	1	no
XLOC_000549	AAEL014192	supercont1.1031:247472-249212	ax_carc	cnr_carc	NOTEST	0	0	0	0	1	1	no
XLOC_000550	AAEL014195	supercont1.1032:11363-39094	ax_carc	cnr_carc	NOTEST	0.417759	0.0428213	-3.28627	0	1	1	no
XLOC_000551	AAEL014197	supercont1.1032:233389-234683	ax_carc	cnr_carc	NOTEST	0	0	0	0	1	1	no
XLOC_000552	AAEL014196	supercont1.1032:199691-201614	ax_carc	cnr_carc	NOTEST	0.695561	0.0523627	-3.73156	0	1	1	no
XLOC_000553	AAEL014201	supercont1.1034:13032-14429	ax_carc	cnr_carc	OK	3.14735	6.15482	0.967581	1.10909	0.05785	0.143954	no
XLOC_000554	AAEL014198	supercont1.1034:14465-16342	ax_carc	cnr_carc	OK	6.43589	7.39821	0.201035	0.274503	0.6297	0.751803	no
XLOC_000555	AAEL014202	supercont1.1034:71090-104084	ax_carc	cnr_carc	NOTEST	0.713245	0.0477598	-3.90053	0	1	1	no
XLOC_000556	AAEL014199	supercont1.1034:243592-252664	ax_carc	cnr_carc	OK	18.0699	21.1648	0.228079	0.330908	0.56645	0.70115	no
XLOC_000557	AAEL014200	supercont1.1034:277432-304928	ax_carc	cnr_carc	NOTEST	0.824499	0.0870875	-3.24298	0	1	1	no
XLOC_000558	AAEL014203	supercont1.1035:121347-163942	ax_carc	cnr_carc	NOTEST	1.27469	0.192746	-2.72537	0	1	1	no
XLOC_000559	AAEL014204	supercont1.1035:174657-175818	ax_carc	cnr_carc	OK	16.446	12.1012	-0.442587	-0.616793	0.28335	0.435515	no
XLOC_000560	AAEL014205	supercont1.1036:4702-11354	ax_carc	cnr_carc	NOTEST	0	0.185444	inf	0	1	1	no
XLOC_000561	AAEL014208	supercont1.1036:96119-97859	ax_carc	cnr_carc	NOTEST	0.137565	0	-inf	0	1	1	no
XLOC_000562	AAEL017805	supercont1.1036:204507-204635	ax_carc	cnr_carc	NOTEST	0	0	0	0	1	1	no
XLOC_000563	AAEL017888	supercont1.1036:256680-256808	ax_carc	cnr_carc	NOTEST	0	0	0	0	1	1	no
XLOC_000564	AAEL014207	supercont1.1036:107822-136134	ax_carc	cnr_carc	OK	11.8849	21.7652	0.87289	1.25	0.0325	0.09222	no
XLOC_000565	AAEL014206	supercont1.1036:217188-233481	ax_carc	cnr_carc	NOTEST	2.47792	1.22918	-1.01143	0	1	1	no
XLOC_000566	AAEL014210	supercont1.1037:133860-135375	ax_carc	cnr_carc	NOTEST	0.384703	0.501603	0.382802	0	1	1	no
XLOC_000567	AAEL014211	supercont1.1037:146487-147950	ax_carc	cnr_carc	NOTEST	0.488726	0.414484	-0.23771	0	1	1	no
XLOC_000568	AAEL014212	supercont1.1037:251399-279780	ax_carc	cnr_carc	OK	12.6802	10.5971	-0.258901	-0.38521	0.5061	0.650474	no
XLOC_000569	AAEL018271	supercont1.1037:174993-232495	ax_carc	cnr_carc	OK	4.88184	3.26925	-0.578468	-0.835263	0.1406	0.275466	no
XLOC_000570	AAEL014214	supercont1.1038:9703-229129	ax_carc	cnr_carc	NOTEST	0.511453	0.0493278	-3.37413	0	1	1	no
XLOC_000571	AAEL014216	supercont1.1039:176662-213115	ax_carc	cnr_carc	NOTEST	1.94047	0.15301	-3.66471	0	1	1	no
XLOC_000572	AAEL014215,AAEL014217,AAEL014219	supercont1.1039:215360-277844	ax_carc	cnr_carc	OK	11.5612	3.32311	-1.79868	-1.67851	0.00085	0.00465357	yes
XLOC_000573	AAEL014218	supercont1.1039:16961-18294	ax_carc	cnr_carc	NOTEST	0	0	0	0	1	1	no
XLOC_000574	AAEL003989	supercont1.104:118987-137324	ax_carc	cnr_carc	OK	17.5125	10.5454	-0.731779	-1.08977	0.05655	0.141499	no
XLOC_000575	AAEL003994	supercont1.104:188405-196116	ax_carc	cnr_carc	OK	10.9708	14.5461	0.406968	0.569993	0.31135	0.465146	no
XLOC_000576	AAEL003995	supercont1.104:270890-331656	ax_carc	cnr_carc	NOTEST	2.49018	2.32432	-0.0994449	0	1	1	no
XLOC_000577	AAEL003997	supercont1.104:270890-331656	ax_carc	cnr_carc	NOTEST	0.535325	0.175317	-1.61045	0	1	1	no
XLOC_000578	AAEL003990	supercont1.104:352625-361218	ax_carc	cnr_carc	OK	25.5216	24.2208	-0.0754698	-0.111922	0.84425	0.90285	no
XLOC_000579	AAEL003988	supercont1.104:385055-404184	ax_carc	cnr_carc	OK	3.73887	3.40069	-0.136773	-0.17708	0.759	0.845893	no
XLOC_000580	-	supercont1.104:1081110-1081294	ax_carc	cnr_carc	NOTEST	0	0	0	0	1	1	no
XLOC_000581	AAEL016319	supercont1.104:1286522-1286594	ax_carc	cnr_carc	NOTEST	0	0	0	0	1	1	no
XLOC_000582	AAEL004001	supercont1.104:1626531-1627190	ax_carc	cnr_carc	NOTEST	0	0	0	0	1	1	no
XLOC_000583	AAEL003986	supercont1.104:199569-213804	ax_carc	cnr_carc	OK	97.7874	100.203	0.0352066	0.0486846	0.9308	0.957509	no
XLOC_000584	AAEL003992,AAEL003993	supercont1.104:270890-331656	ax_carc	cnr_carc	OK	239.772	498.058	1.05465	1.28563	0.02865	0.0833431	no
XLOC_000585	AAEL003985	supercont1.104:270890-331656	ax_carc	cnr_carc	OK	18.0129	27.15	0.591924	0.099129	0.67265	0.784487	no
XLOC_000586	AAEL003998	supercont1.104:374511-376856	ax_carc	cnr_carc	OK	4.07019	4.80613	0.23978	0.325442	0.55925	0.695385	no
XLOC_000587	AAEL003984,AAEL003987	supercont1.104:409391-435011	ax_carc	cnr_carc	OK	5.62479	7.42195	0.400001	0.541987	0.3618	0.516919	no
XLOC_000588	AAEL003991	supercont1.104:447342-458220	ax_carc	cnr_carc	OK	10.0926	13.169	0.383849	0.539444	0.34885	0.504059	no
XLOC_000589	AAEL003996	supercont1.104:593701-716485	ax_carc	cnr_carc	OK	3.35489	0.498609	-2.75028	-0.961331	0.2477	0.399657	no
XLOC_000590	AAEL003999	supercont1.104:938281-951782	ax_carc	cnr_carc	NOTEST	0	0	0	0	1	1	no
XLOC_000591	AAEL004000	supercont1.104:2318700-2322645	ax_carc	cnr_carc	OK	6.99121	4.12876	-0.759833	-1.12267	0.04935	0.12743	no
XLOC_000592	AAEL014221	supercont1.1041:243171-250947	ax_carc	cnr_carc	NOTEST	0	0	0	0	1	1	no
XLOC_000593	AAEL014220	supercont1.1041:8-30259	ax_carc	cnr_carc	OK	37.6024	11.5113	-1.70777	-2.50489	5e-05	0.000398241	yes
XLOC_000594	AAEL014223	supercont1.1042:23649-48784	ax_carc	cnr_carc	NOTEST	0	0	0	0	1	1	no
XLOC_000595	AAEL014222	supercont1.1042:23649-48784	ax_carc	cnr_carc	NOTEST	0.0308366	0	-inf	0	1	1	no
XLOC_000596	AAEL014225	supercont1.1043:81914-265813	ax_carc	cnr_carc	NOTEST	0.264553	0.337696	0.352167	0	1	1	no
XLOC_000597	AAEL014224	supercont1.1043:81914-265813	ax_carc	cnr_carc	NOTEST	0.419165	0	-inf	0	1	1	no
XLOC_000598	-	supercont1.1044:25179-64939	ax_carc	cnr_carc	OK	4.76723	2.77439	-0.780981	-0.44013	0.4421	0.592871	no
XLOC_000599	AAEL014227	supercont1.1044:65009-130264	ax_carc	cnr_carc	OK	6.27844	4.83717	-0.376244	-0.433713	0.4543	0.604058	no
XLOC_000600	AAEL014226	supercont1.1044:169077-208697	ax_carc	cnr_carc	OK	86.2614	29.6229	-1.542	-2.01725	0.00105	0.00556784	yes
XLOC_000601	AAEL014232	supercont1.1045:81562-83809	ax_carc	cnr_carc	NOTEST	0.0391503	0	-inf	0	1	1	no
XLOC_000602	AAEL014230	supercont1.1045:111490-113655	ax_carc	cnr_carc	NOTEST	0	0	0	0	1	1	no
XLOC_000603	AAEL014229	supercont1.1045:180279-201485	ax_carc	cnr_carc	NOTEST	1.61255	0.712945	-1.17748	0	1	1	no
XLOC_000604	AAEL014233	supercont1.1045:69865-71994	ax_carc	cnr_carc	NOTEST	0	0	0	0	1	1	no
XLOC_000605	AAEL014228	supercont1.1045:143490-148434	ax_carc	cnr_carc	NOTEST	0.40493	0.283273	-0.515478	0	1	1	no
XLOC_000606	AAEL014231	supercont1.1045:201748-203167	ax_carc	cnr_carc	OK	4.68778	3.81912	-0.295667	-0.346216	0.5325	0.673109	no
XLOC_000607	AAEL017279	supercont1.1046:59965-60251	ax_carc	cnr_carc	OK	3715.87	345.858	-3.42545	-4.17682	5e-05	0.000398241	yes
XLOC_000608	AAEL014237	supercont1.1046:202196-203317	ax_carc	cnr_carc	OK	14.8373	8.13781	-0.866517	-1.22019	0.0359	0.0995446	no
XLOC_000609	-	supercont1.1046:32736-58610	ax_carc	cnr_carc	OK	2229.2	103.54	-4.42827	-5.20311	5e-05	0.000398241	yes
XLOC_000610	AAEL014234	supercont1.1046:87732-89433	ax_carc	cnr_carc	OK	598.914	2514.62	2.06992	2.46578	5e-05	0.000398241	yes
XLOC_000611	-	supercont1.1046:117286-117549	ax_carc	cnr_carc	OK	11149	616.085	-4.17764	-4.7611	5e-05	0.000398241	yes
XLOC_000612	-	supercont1.1046:165132-165413	ax_carc	cnr_carc	OK	13385.5	497.884	-4.74871	-5.55154	5e-05	0.000398241	yes
XLOC_000613	AAEL014236	supercont1.1046:177341-186551	ax_carc	cnr_carc	OK	1251.44	4425.49	1.82225	2.21579	0.0002	0.0013579	yes
XLOC_000614	AAEL014235	supercont1.1046:255981-257670	ax_carc	cnr_carc	NOTEST	0.343768	0	-inf	0	1	1	no
XLOC_000615	AAEL014246	supercont1.1047:23841-33628	ax_carc	cnr_carc	OK	68.2189	5.70233	-3.58055	-4.68542	5e-05	0.000398241	yes
XLOC_000616	AAEL014244	supercont1.1047:36775-49830	ax_carc	cnr_carc	OK	31.2957	67.2701	1.104	1.5025	0.00995	0.0357261	yes
XLOC_000617	AAEL014241	supercont1.1047:69509-88938	ax_carc	cnr_carc	OK	654.189	520.2	-0.330643	-0.203923	0.7135	0.814075	no
XLOC_000618	AAEL014238	supercont1.1047:284632-287900	ax_carc	cnr_carc	OK	57.0033	16.3301	-1.80351	-2.14649	0.00125	0.00644976	yes
XLOC_000619	-	supercont1.1047:57829-58034	ax_carc	cnr_carc	OK	262.102	68.8321	-1.92897	-2.16993	0.0005	0.00297629	yes
XLOC_000620	AAEL014239	supercont1.1047:69509-88938	ax_carc	cnr_carc	OK	875.547	759.914	-0.204348	-0.190209	0.7445	0.835811	no
XLOC_000621	AAEL014245	supercont1.1047:103641-104779	ax_carc	cnr_carc	OK	340.373	138.699	-1.29516	-1.7609	0.00255	0.0116912	yes
XLOC_000622	AAEL014240	supercont1.1047:111250-112245	ax_carc	cnr_carc	OK	253.918	48.8102	-2.37911	-3.39446	5e-05	0.000398241	yes
XLOC_000623	AAEL014243	supercont1.1047:208667-222195	ax_carc	cnr_carc	NOTEST	0.27129	0.342779	0.337444	0	1	1	no
XLOC_000624	AAEL014242	supercont1.1047:235446-236154	ax_carc	cnr_carc	NOTEST	0	0	0	0	1	1	no
XLOC_000625	AAEL014251	supercont1.1049:120894-122401	ax_carc	cnr_carc	OK	3.24701	20.5464	2.6617	2.79057	0.0004	0.00246114	yes
XLOC_000626	AAEL014248	supercont1.1049:133916-184209	ax_carc	cnr_carc	OK	18.363	7.24646	-1.34146	-1.99976	0.0011	0.00579392	yes
XLOC_000627	AAEL014249	supercont1.1049:217507-251586	ax_carc	cnr_carc	OK	3.81102	2.00957	-0.923294	-1.26591	0.0337	0.0947906	no
XLOC_000628	AAEL014247	supercont1.1049:3207-116833	ax_carc	cnr_carc	OK	6.7747	0.717891	-3.23832	-2.13563	0.0931	0.20767	no
XLOC_000629	AAEL014250	supercont1.1049:257560-258800	ax_carc	cnr_carc	OK	8.22064	19.1376	1.21908	1.61899	0.00735	0.0279224	yes
XLOC_000630	AAEL004038	supercont1.105:41770-102888	ax_carc	cnr_carc	NOTEST	0.213137	0	-inf	0	1	1	no
XLOC_000631	-	supercont1.105:529925-530558	ax_carc	cnr_carc	NOTEST	0.64907	1.07995	0.734517	0	1	1	no
XLOC_000632	AAEL004032	supercont1.105:1076760-1170430	ax_carc	cnr_carc	OK	7.26332	4.33041	-0.746125	-0.604425	0.2876	0.439958	no
XLOC_000633	AAEL004029	supercont1.105:1186156-1249858	ax_carc	cnr_carc	OK	3.68135	0.587769	-2.64691	-0.525514	0.21795	0.370236	no
XLOC_000634	AAEL004039	supercont1.105:1284859-1308291	ax_carc	cnr_carc	OK	4.5454	5.27174	0.213869	0.298001	0.60025	0.728463	no
XLOC_000635	AAEL004010	supercont1.105:1364565-1379131	ax_carc	cnr_carc	OK	42.6683	77.6719	0.864226	1.12902	0.0556	0.139674	no
XLOC_000636	AAEL004021	supercont1.105:1460707-1486473	ax_carc	cnr_carc	OK	10.2829	1.79429	-2.51876	-3.04243	5e-05	0.000398241	yes
XLOC_000637	AAEL004025,AAEL004027	supercont1.105:1511079-1565017	ax_carc	cnr_carc	OK	17.0452	12.0523	-0.500061	-0.528759	0.3338	0.48859	no
XLOC_000638	AAEL004036	supercont1.105:1606678-1654862	ax_carc	cnr_carc	OK	9.63745	1.66515	-2.533	-3.18592	5e-05	0.000398241	yes
XLOC_000639	-	supercont1.105:1735603-1735789	ax_carc	cnr_carc	OK	119.106	0	-inf	nan	0.1258	0.254917	no
XLOC_000640	AAEL004002	supercont1.105:1736323-1804752	ax_carc	cnr_carc	OK	24.0339	6.99645	-1.78038	-2.55089	5e-05	0.000398241	yes
XLOC_000641	-	supercont1.105:1851381-1866089	ax_carc	cnr_carc	OK	27.4454	1.74634	-3.97416	-2.46433	0.24325	0.396137	no
XLOC_000642	-	supercont1.105:1866558-1957286	ax_carc	cnr_carc	OK	116.375	4.89979	-4.56992	-2.93297	0.00265	0.0120244	yes
XLOC_000643	AAEL004003	supercont1.105:1957396-1959391	ax_carc	cnr_carc	OK	16.5402	4.03468	-2.03545	-2.49289	5e-05	0.000398241	yes
XLOC_000644	AAEL004014	supercont1.105:1986014-2005840	ax_carc	cnr_carc	NOTEST	0	0	0	0	1	1	no
XLOC_000645	AAEL004031	supercont1.105:2026967-2035502	ax_carc	cnr_carc	NOTEST	0.0772454	0	-inf	0	1	1	no
XLOC_000646	AAEL004013	supercont1.105:2043953-2049568	ax_carc	cnr_carc	NOTEST	2.72872	0.306557	-3.15399	0	1	1	no
XLOC_000647	AAEL004015	supercont1.105:2059217-2061146	ax_carc	cnr_carc	NOTEST	1.74038	2.41967	0.475409	0	1	1	no
XLOC_000648	AAEL004009	supercont1.105:2092680-2098527	ax_carc	cnr_carc	NOTEST	2.11361	0.748272	-1.49807	0	1	1	no
XLOC_000649	AAEL004040	supercont1.105:2119381-2137454	ax_carc	cnr_carc	OK	52.5689	54.1876	0.0437532	0.0612963	0.90995	0.944726	no
XLOC_000650	AAEL004026	supercont1.105:2157090-2172716	ax_carc	cnr_carc	OK	8.76597	5.45142	-0.685282	-0.986067	0.0884	0.199675	no
XLOC_000651	AAEL004005,AAEL004033	supercont1.105:2282988-2482251	ax_carc	cnr_carc	OK	7.12341	2.04226	-1.8024	-0.909819	0.0837	0.191486	no
XLOC_000652	AAEL004012	supercont1.105:131564-140102	ax_carc	cnr_carc	OK	35.1838	8.5681	-2.03787	-2.49216	0.0002	0.0013579	yes
XLOC_000653	AAEL004007	supercont1.105:484863-494085	ax_carc	cnr_carc	NOTEST	1.03134	1.73437	0.7499	0	1	1	no
XLOC_000654	AAEL004024	supercont1.105:495223-507025	ax_carc	cnr_carc	NOTEST	0.482886	1.96538	2.02505	0	1	1	no
XLOC_000655	AAEL004030	supercont1.105:543729-546011	ax_carc	cnr_carc	NOTEST	0.0396485	1.54891	5.28784	0	1	1	no
XLOC_000656	AAEL004018	supercont1.105:557195-571039	ax_carc	cnr_carc	NOTEST	0.850376	0.64354	-0.402072	0	1	1	no
XLOC_000657	AAEL004020	supercont1.105:583532-584392	ax_carc	cnr_carc	OK	0.472026	4.82561	3.35377	1.87733	0.1797	0.326038	no
XLOC_000658	AAEL004016	supercont1.105:596840-597932	ax_carc	cnr_carc	NOTEST	0.964671	0.397353	-1.27961	0	1	1	no
XLOC_000659	AAEL004006	supercont1.105:665544-749648	ax_carc	cnr_carc	NOTEST	0.680472	0.0411985	-4.04587	0	1	1	no
XLOC_000660	AAEL004022	supercont1.105:1076760-1170430	ax_carc	cnr_carc	OK	20.171	9.33114	-1.11216	-1.37791	0.0193	0.0609223	no
XLOC_000661	AAEL018308	supercont1.105:1186156-1249858	ax_carc	cnr_carc	OK	13.5153	5.69078	-1.24789	-1.6413	0.00495	0.0201911	yes
XLOC_000662	AAEL004011	supercont1.105:1186156-1249858	ax_carc	cnr_carc	NOTEST	4.71107	0	-inf	0	1	1	no
XLOC_000663	AAEL004035	supercont1.105:1261986-1282880	ax_carc	cnr_carc	OK	11.6535	9.47295	-0.298881	-0.44724	0.4125	0.565703	no
XLOC_000664	AAEL004034	supercont1.105:1310139-1311126	ax_carc	cnr_carc	OK	20.2362	39.5125	0.965369	1.42132	0.0137	0.0462837	yes
XLOC_000665	AAEL004017	supercont1.105:1317645-1335944	ax_carc	cnr_carc	OK	21.8155	18.5314	-0.235386	-0.333178	0.56395	0.699123	no
XLOC_000666	AAEL004037	supercont1.105:1344640-1345039	ax_carc	cnr_carc	NOTEST	0	0	0	0	1	1	no
XLOC_000667	AAEL004023	supercont1.105:1382558-1392533	ax_carc	cnr_carc	OK	40.1216	50.4535	0.330574	0.421006	0.47625	0.623813	no
XLOC_000668	AAEL004041	supercont1.105:1408403-1439377	ax_carc	cnr_carc	OK	14.2103	4.47054	-1.66841	-2.30752	5e-05	0.000398241	yes
XLOC_000669	AAEL004028	supercont1.105:1494097-1496097	ax_carc	cnr_carc	NOTEST	0	0	0	0	1	1	no
XLOC_000670	AAEL016320	supercont1.105:1606678-1654862	ax_carc	cnr_carc	NOTEST	0	0	0	0	1	1	no
XLOC_000671	-	supercont1.105:2113929-2114731	ax_carc	cnr_carc	OK	75.4208	1.90043	-5.31056	-2.67544	0.18055	0.326662	no
XLOC_000672	AAEL004004	supercont1.105:2138901-2142380	ax_carc	cnr_carc	OK	2.6231	4.96977	0.921903	1.17627	0.0487	0.126096	no
XLOC_000673	AAEL014257	supercont1.1050:58664-73800	ax_carc	cnr_carc	NOTEST	0	0.100156	inf	0	1	1	no
XLOC_000674	AAEL014254	supercont1.1050:75461-102091	ax_carc	cnr_carc	NOTEST	0.103819	0.0864469	-0.264188	0	1	1	no
XLOC_000675	AAEL014259	supercont1.1050:144286-202518	ax_carc	cnr_carc	NOTEST	0	0.555302	inf	0	1	1	no
XLOC_000676	AAEL014252	supercont1.1050:280439-282305	ax_carc	cnr_carc	OK	1.84894	3.54115	0.937517	1.12933	0.0487	0.126096	no
XLOC_000677	AAEL014253	supercont1.1050:41470-43113	ax_carc	cnr_carc	NOTEST	1.64612	0.603978	-1.4465	0	1	1	no
XLOC_000678	AAEL014256	supercont1.1050:118635-120887	ax_carc	cnr_carc	NOTEST	2.71198	1.73186	-0.647025	0	1	1	no
XLOC_000679	AAEL014258	supercont1.1050:144286-202518	ax_carc	cnr_carc	NOTEST	1.69478	0.157327	-3.42926	0	1	1	no
XLOC_000680	AAEL014255	supercont1.1050:253129-261201	ax_carc	cnr_carc	OK	29.1153	28.3357	-0.0391555	-0.0584142	0.9173	0.949194	no
XLOC_000681	AAEL014260	supercont1.1051:39408-63897	ax_carc	cnr_carc	OK	3.20089	4.14963	0.374509	0.561708	0.3159	0.469986	no
XLOC_000682	AAEL014263	supercont1.1051:89689-91005	ax_carc	cnr_carc	NOTEST	1.94456	1.43445	-0.438948	0	1	1	no
XLOC_000683	AAEL014262	supercont1.1051:116424-120235	ax_carc	cnr_carc	OK	7.33234	10.9951	0.584515	0.812123	0.1557	0.294661	no
XLOC_000684	AAEL014264	supercont1.1051:91355-91811	ax_carc	cnr_carc	OK	1.95195	2.78923	0.514951	0.239266	0.55575	0.692409	no
XLOC_000685	AAEL014261	supercont1.1051:142358-157866	ax_carc	cnr_carc	OK	12.954	4.09259	-1.66231	-1.98629	0.0016	0.00791937	yes
XLOC_000686	-	supercont1.1051:158667-278992	ax_carc	cnr_carc	OK	44.4228	3.89906	-3.5101	-3.01229	0.0307	0.0880589	no
XLOC_000687	AAEL014268	supercont1.1052:188100-202703	ax_carc	cnr_carc	NOTEST	0	0.12172	inf	0	1	1	no
XLOC_000688	AAEL017503	supercont1.1052:203471-228522	ax_carc	cnr_carc	OK	13.4593	18.3435	0.44667	0.568242	0.31505	0.469025	no
XLOC_000689	AAEL014269	supercont1.1052:32945-61493	ax_carc	cnr_carc	OK	3.67283	0	-inf	nan	5e-05	0.000398241	yes
XLOC_000690	AAEL014271	supercont1.1052:142275-168072	ax_carc	cnr_carc	OK	2.68304	4.50508	0.747684	0.859097	0.1135	0.238442	no
XLOC_000691	AAEL014265	supercont1.1052:188100-202703	ax_carc	cnr_carc	NOTEST	0.760271	1.66556	1.13143	0	1	1	no
XLOC_000692	AAEL014267	supercont1.1052:203471-228522	ax_carc	cnr_carc	OK	0.987366	3.82571	1.95407	0.82189	0.3027	0.456095	no
XLOC_000693	AAEL014270	supercont1.1052:228671-237838	ax_carc	cnr_carc	NOTEST	0	0	0	0	1	1	no
XLOC_000694	AAEL014266	supercont1.1052:242635-259154	ax_carc	cnr_carc	OK	3.2381	3.54437	0.130382	0.192638	0.7367	0.830522	no
XLOC_000695	AAEL014274	supercont1.1053:88730-179027	ax_carc	cnr_carc	OK	152.866	44.6095	-1.77684	-2.15217	0.00075	0.00418407	yes
XLOC_000696	AAEL014275	supercont1.1053:182990-207735	ax_carc	cnr_carc	OK	23.9771	22.9713	-0.06183	-0.0492943	0.9333	0.959032	no
XLOC_000697	AAEL014273	supercont1.1053:230373-237641	ax_carc	cnr_carc	OK	68.4795	16.9153	-2.01734	-2.28582	5e-05	0.000398241	yes
XLOC_000698	AAEL014272	supercont1.1053:182990-207735	ax_carc	cnr_carc	OK	25.339	48.8247	0.946251	1.03231	0.0856	0.194812	no
XLOC_000699	AAEL014276	supercont1.1054:42413-43358	ax_carc	cnr_carc	NOTEST	0.0647739	0	-inf	0	1	1	no
XLOC_000700	AAEL014279	supercont1.1056:89917-93251	ax_carc	cnr_carc	OK	3.17898	4.32155	0.442984	0.594143	0.29475	0.44763	no
XLOC_000701	AAEL016908	supercont1.1056:99027-127350	ax_carc	cnr_carc	NOTEST	0	0	0	0	1	1	no
XLOC_000702	AAEL014278	supercont1.1056:99027-127350	ax_carc	cnr_carc	OK	8.53758	3.66059	-1.22175	-1.65468	0.0036	0.0155046	yes
XLOC_000703	AAEL014277	supercont1.1056:232900-236056	ax_carc	cnr_carc	NOTEST	0.0274556	0	-inf	0	1	1	no
XLOC_000704	AAEL014285	supercont1.1057:9967-10888	ax_carc	cnr_carc	OK	45.6956	85.1151	0.897359	1.32811	0.02225	0.0681733	no
XLOC_000705	AAEL014280	supercont1.1057:11740-44007	ax_carc	cnr_carc	OK	6.1367	3.47458	-0.820625	-0.452369	0.6186	0.743145	no
XLOC_000706	AAEL014286	supercont1.1057:44448-76322	ax_carc	cnr_carc	OK	6.57167	5.4977	-0.257433	-0.326629	0.57225	0.705812	no
XLOC_000707	AAEL014282	supercont1.1057:89093-112148	ax_carc	cnr_carc	OK	10.3367	17.766	0.781338	0.60283	0.31895	0.47312	no
XLOC_000708	AAEL014288	supercont1.1057:232551-234114	ax_carc	cnr_carc	NOTEST	0.038154	0	-inf	0	1	1	no
XLOC_000709	AAEL014283	supercont1.1057:11740-44007	ax_carc	cnr_carc	OK	8.05618	18.3289	1.18595	1.37628	0.02585	0.0767789	no
XLOC_000710	AAEL017411	supercont1.1057:11740-44007	ax_carc	cnr_carc	NOTEST	1.14104	0.228007	-2.32321	0	1	1	no
XLOC_000711	AAEL014287	supercont1.1057:44448-76322	ax_carc	cnr_carc	OK	3.87038	14.8778	1.94261	0.81617	0.19695	0.346508	no
XLOC_000712	AAEL014281	supercont1.1057:89093-112148	ax_carc	cnr_carc	OK	30.6767	38.8151	0.339473	0.389996	0.4946	0.640349	no
XLOC_000713	AAEL017326	supercont1.1057:130224-131643	ax_carc	cnr_carc	NOTEST	0	0	0	0	1	1	no
XLOC_000714	AAEL014284	supercont1.1057:160333-169790	ax_carc	cnr_carc	NOTEST	0.471082	0.143649	-1.71343	0	1	1	no
XLOC_000715	AAEL014290	supercont1.1058:26937-65052	ax_carc	cnr_carc	OK	4.03675	0	-inf	nan	0.00015	0.00105666	yes
XLOC_000716	AAEL014289	supercont1.1058:226074-228955	ax_carc	cnr_carc	OK	3.06207	1.77256	-0.788672	-0.978136	0.09935	0.217116	no
XLOC_000717	AAEL014291	supercont1.1058:242230-254925	ax_carc	cnr_carc	NOTEST	0.338213	0.274721	-0.299966	0	1	1	no
XLOC_000718	AAEL014293	supercont1.1059:107832-108346	ax_carc	cnr_carc	NOTEST	0	0	0	0	1	1	no
XLOC_000719	AAEL014292	supercont1.1059:149066-149948	ax_carc	cnr_carc	OK	333.42	236.893	-0.493107	-0.67015	0.2437	0.396585	no
XLOC_000720	AAEL004077	supercont1.106:25324-147679	ax_carc	cnr_carc	OK	4.86455	2.1169	-1.20035	-1.3769	0.01415	0.047498	yes
XLOC_000721	AAEL004071	supercont1.106:392590-393337	ax_carc	cnr_carc	OK	67.5518	111.845	0.727431	1.06382	0.0584	0.145019	no
XLOC_000722	AAEL004067	supercont1.106:424350-425583	ax_carc	cnr_carc	OK	56.128	105.6	0.91182	1.33647	0.02045	0.0637484	no
XLOC_000723	AAEL004063	supercont1.106:436973-480435	ax_carc	cnr_carc	OK	9.67995	18.8485	0.961376	1.39514	0.015	0.0498657	yes
XLOC_000724	AAEL004064	supercont1.106:520419-563718	ax_carc	cnr_carc	OK	3.46992	4.04886	0.222613	0.32785	0.57225	0.705812	no
XLOC_000725	AAEL004045	supercont1.106:580221-643789	ax_carc	cnr_carc	OK	16.1738	7.30743	-1.14622	-1.49329	0.01065	0.0377626	yes
XLOC_000726	AAEL004049	supercont1.106:644111-685356	ax_carc	cnr_carc	OK	2.46803	4.86952	0.98042	0.829772	0.1601	0.300288	no
XLOC_000727	AAEL004053	supercont1.106:685569-699264	ax_carc	cnr_carc	OK	8.27335	11.5011	0.47523	0.654223	0.2585	0.408513	no
XLOC_000728	AAEL017198	supercont1.106:1015953-1023740	ax_carc	cnr_carc	OK	3854.12	5784.13	0.585697	0.745297	0.18645	0.333251	no
XLOC_000729	AAEL004080	supercont1.106:1654570-1655790	ax_carc	cnr_carc	NOTEST	0.125471	0	-inf	0	1	1	no
XLOC_000730	AAEL004061	supercont1.106:1710797-1862145	ax_carc	cnr_carc	NOTEST	0.582271	0.132415	-2.13663	0	1	1	no
XLOC_000731	AAEL004060	supercont1.106:2011767-2015452	ax_carc	cnr_carc	OK	484.609	953.433	0.976312	1.35394	0.02005	0.0627748	no
XLOC_000732	AAEL004044,AAEL004047	supercont1.106:2041553-2215517	ax_carc	cnr_carc	OK	6.77152	4.63435	-0.547111	-0.511694	0.41325	0.566477	no
XLOC_000733	AAEL018309	supercont1.106:2251909-2377837	ax_carc	cnr_carc	OK	10.6137	2.88587	-1.87885	-2.74973	5e-05	0.000398241	yes
XLOC_000734	AAEL004059	supercont1.106:2405705-2430472	ax_carc	cnr_carc	OK	655.015	242.226	-1.43517	-1.88493	0.0012	0.00623733	yes
XLOC_000735	AAEL004073	supercont1.106:2496794-2497820	ax_carc	cnr_carc	NOTEST	0.702047	0.734592	0.0653771	0	1	1	no
XLOC_000736	AAEL004075	supercont1.106:369342-386569	ax_carc	cnr_carc	OK	5.0597	3.34356	-0.597664	-0.867626	0.13725	0.270631	no
XLOC_000737	AAEL004069	supercont1.106:412116-412711	ax_carc	cnr_carc	OK	51.963	118.365	1.18768	1.73962	0.0028	0.0125861	yes
XLOC_000738	AAEL004057	supercont1.106:434317-436646	ax_carc	cnr_carc	OK	4.59554	5.4213	0.238404	0.332194	0.565	0.699999	no
XLOC_000739	AAEL004065	supercont1.106:489776-518529	ax_carc	cnr_carc	OK	63.5108	132.324	1.059	1.53135	0.0083	0.0308039	yes
XLOC_000740	AAEL004043	supercont1.106:563727-565730	ax_carc	cnr_carc	OK	2.78794	2.79701	0.00469045	0.00514494	0.9686	0.980327	no
XLOC_000741	AAEL004055	supercont1.106:580221-643789	ax_carc	cnr_carc	OK	5.07046	11.6584	1.20118	0.61173	0.33125	0.485914	no
XLOC_000742	AAEL004056	supercont1.106:644111-685356	ax_carc	cnr_carc	OK	12.7294	21.7014	0.769625	0.87845	0.1191	0.245986	no
XLOC_000743	AAEL004052	supercont1.106:712251-729960	ax_carc	cnr_carc	OK	16.984	15.6074	-0.121944	-0.182087	0.74645	0.837072	no
XLOC_000744	AAEL004042	supercont1.106:735737-760567	ax_carc	cnr_carc	OK	88.8119	119.804	0.431853	0.600352	0.29735	0.450404	no
XLOC_000745	AAEL004076	supercont1.106:774842-778660	ax_carc	cnr_carc	OK	19.9831	13.5931	-0.555907	-0.734906	0.2	0.349775	no
XLOC_000746	AAEL004054	supercont1.106:789853-820925	ax_carc	cnr_carc	OK	279.766	69.6004	-2.00705	-2.74714	5e-05	0.000398241	yes
XLOC_000747	AAEL004046	supercont1.106:867828-938932	ax_carc	cnr_carc	OK	8.96327	8.54634	-0.068718	-0.0896474	0.8715	0.920288	no
XLOC_000748	AAEL004068	supercont1.106:982399-1008809	ax_carc	cnr_carc	OK	8.64371	9.53656	0.14182	0.205055	0.7179	0.817212	no
XLOC_000749	AAEL004048	supercont1.106:1897056-1946214	ax_carc	cnr_carc	OK	29.5896	139.706	2.23923	2.72787	5e-05	0.000398241	yes
XLOC_000750	-	supercont1.106:1989445-1997480	ax_carc	cnr_carc	OK	33.0214	11.9825	-1.46248	-1.1436	0.14315	0.279082	no
XLOC_000751	AAEL004050	supercont1.106:2031180-2039203	ax_carc	cnr_carc	OK	11.579	13.1122	0.179402	0.23319	0.67925	0.789403	no
XLOC_000752	AAEL004070	supercont1.106:2041553-2215517	ax_carc	cnr_carc	NOTEST	2.13914	2.23739	0.0647874	0	1	1	no
XLOC_000753	AAEL004079	supercont1.106:2041553-2215517	ax_carc	cnr_carc	NOTEST	0	0	0	0	1	1	no
XLOC_000754	AAEL004074	supercont1.106:2041553-2215517	ax_carc	cnr_carc	OK	7.14402	10.3702	0.537644	0.439892	0.41325	0.566477	no
XLOC_000755	AAEL016321	supercont1.106:2041553-2215517	ax_carc	cnr_carc	NOTEST	0	0	0	0	1	1	no
XLOC_000756	AAEL004062	supercont1.106:2215754-2216892	ax_carc	cnr_carc	NOTEST	0.591946	2.22379	1.90948	0	1	1	no
XLOC_000757	AAEL004072	supercont1.106:2230583-2230864	ax_carc	cnr_carc	NOTEST	0	0	0	0	1	1	no
XLOC_000758	AAEL004081	supercont1.106:2453869-2455358	ax_carc	cnr_carc	OK	27.7668	43.3532	0.642775	0.933776	0.1024	0.221977	no
XLOC_000759	AAEL004051,AAEL004078	supercont1.106:2458640-2482083	ax_carc	cnr_carc	NOTEST	0	0	0	0	1	1	no
XLOC_000760	AAEL004066	supercont1.106:2507514-2597188	ax_carc	cnr_carc	OK	3.3762	0.920748	-1.87452	-2.52634	5e-05	0.000398241	yes
XLOC_000761	-	supercont1.1060:11299-158811	ax_carc	cnr_carc	OK	323.489	8.1726	-5.30678	-6.19231	0.0305	0.0876102	no
XLOC_000762	AAEL014294	supercont1.1060:209896-217509	ax_carc	cnr_carc	OK	21.1086	27.7561	0.394972	0.576994	0.31915	0.473315	no
XLOC_000763	AAEL014295	supercont1.1060:246769-248201	ax_carc	cnr_carc	OK	11.1611	12.8864	0.207364	0.295301	0.6116	0.737434	no
XLOC_000764	AAEL014297	supercont1.1061:186881-218987	ax_carc	cnr_carc	OK	6.83988	1.93175	-1.82406	-2.28044	0.0001	0.000739791	yes
XLOC_000765	AAEL014296	supercont1.1061:67596-142728	ax_carc	cnr_carc	OK	52.6557	38.411	-0.455071	-0.548942	0.3276	0.482278	no
XLOC_000766	AAEL014298,AAEL014299	supercont1.1062:184610-313117	ax_carc	cnr_carc	OK	19.2149	1.53483	-3.64608	-3.67981	5e-05	0.000398241	yes
XLOC_000767	AAEL016909	supercont1.1062:7962-8035	ax_carc	cnr_carc	NOTEST	0	0	0	0	1	1	no
XLOC_000768	AAEL014300	supercont1.1063:235420-235832	ax_carc	cnr_carc	OK	20.741	15.7945	-0.393065	-0.478405	0.40455	0.55837	no
XLOC_000769	AAEL014303	supercont1.1064:120088-189378	ax_carc	cnr_carc	OK	4.81716	3.02527	-0.671118	-0.980803	0.0905	0.203225	no
XLOC_000770	AAEL017875	supercont1.1064:120088-189378	ax_carc	cnr_carc	NOTEST	0	0	0	0	1	1	no
XLOC_000771	AAEL014302	supercont1.1064:199605-262760	ax_carc	cnr_carc	OK	48.1163	14.449	-1.73555	-2.17983	0.0011	0.00579392	yes
XLOC_000772	AAEL014301	supercont1.1064:269680-293689	ax_carc	cnr_carc	OK	26.0634	16.3733	-0.67068	-0.953939	0.10365	0.223991	no
XLOC_000773	AAEL014305	supercont1.1065:10365-14045	ax_carc	cnr_carc	NOTEST	0	0	0	0	1	1	no
XLOC_000774	AAEL017190	supercont1.1065:115490-188736	ax_carc	cnr_carc	NOTEST	8.13773	0	-inf	0	1	1	no
XLOC_000775	AAEL014306	supercont1.1065:251736-252000	ax_carc	cnr_carc	NOTEST	1.10174	1.05552	-0.0618371	0	1	1	no
XLOC_000776	AAEL014304	supercont1.1065:256208-256472	ax_carc	cnr_carc	NOTEST	0.545213	1.24844	1.19523	0	1	1	no
XLOC_000777	AAEL014307,AAEL014308	supercont1.1065:115490-188736	ax_carc	cnr_carc	OK	8.91186	1.54688	-2.52637	-2.98428	5e-05	0.000398241	yes
XLOC_000778	AAEL014309	supercont1.1066:254423-260024	ax_carc	cnr_carc	OK	27.0584	24.9176	-0.118906	-0.168904	0.7665	0.851017	no
XLOC_000779	AAEL014313	supercont1.1067:50698-100327	ax_carc	cnr_carc	NOTEST	0.0301583	0.00672431	-2.1651	0	1	1	no
XLOC_000780	AAEL014310	supercont1.1067:120191-127999	ax_carc	cnr_carc	OK	30.3005	22.6126	-0.422217	-0.591503	0.3073	0.460859	no
XLOC_000781	AAEL014311	supercont1.1067:207345-232833	ax_carc	cnr_carc	OK	8.09262	4.7377	-0.772421	-0.919189	0.10915	0.23236	no
XLOC_000782	AAEL014312	supercont1.1067:233412-265557	ax_carc	cnr_carc	NOTEST	2.50559	0.724738	-1.78962	0	1	1	no
XLOC_000783	AAEL014318	supercont1.1068:12746-89941	ax_carc	cnr_carc	OK	164.811	212.698	0.367997	0.445082	0.4271	0.579435	no
XLOC_000784	AAEL014314	supercont1.1068:138281-140664	ax_carc	cnr_carc	OK	3.63896	16.047	2.14071	2.86139	5e-05	0.000398241	yes
XLOC_000785	AAEL014315	supercont1.1068:153735-170255	ax_carc	cnr_carc	OK	2.75764	1.7579	-0.649581	-0.812025	0.1483	0.285615	no
XLOC_000786	AAEL014317	supercont1.1068:109921-134234	ax_carc	cnr_carc	OK	12.0739	5.99584	-1.00986	-1.15746	0.04765	0.123971	no
XLOC_000787	AAEL014316	supercont1.1068:174047-222592	ax_carc	cnr_carc	OK	6.88922	4.11624	-0.743014	-1.02884	0.0747	0.175528	no
XLOC_000788	AAEL014319	supercont1.1069:14710-16763	ax_carc	cnr_carc	OK	9.53524	16.3219	0.775468	1.12375	0.05155	0.131868	no
XLOC_000789	-	supercont1.1069:197757-211827	ax_carc	cnr_carc	OK	266.791	11.5752	-4.5266	-3.5898	0.002	0.00954257	yes
XLOC_000790	AAEL014321	supercont1.1069:39360-42499	ax_carc	cnr_carc	NOTEST	0.590076	0.343329	-0.781306	0	1	1	no
XLOC_000791	AAEL014322	supercont1.1069:132003-170144	ax_carc	cnr_carc	NOTEST	0.128683	0.0843557	-0.609266	0	1	1	no
XLOC_000792	AAEL014320	supercont1.1069:253612-260155	ax_carc	cnr_carc	NOTEST	0.706896	0.246915	-1.51748	0	1	1	no
XLOC_000793	AAEL004084	supercont1.107:9644-30016	ax_carc	cnr_carc	OK	3.72504	4.70693	0.337531	0.437115	0.44185	0.592646	no
XLOC_000794	AAEL004089,AAEL004093	supercont1.107:241128-349144	ax_carc	cnr_carc	OK	9.97513	11.6755	0.227079	0.293073	0.59975	0.728062	no
XLOC_000795	AAEL004120	supercont1.107:349217-350378	ax_carc	cnr_carc	OK	142.52	127.157	-0.164557	-0.232116	0.68755	0.795269	no
XLOC_000796	AAEL004083,AAEL004109	supercont1.107:419262-494399	ax_carc	cnr_carc	OK	31.988	24.6859	-0.373844	-0.499306	0.37515	0.530131	no
XLOC_000797	AAEL017878	supercont1.107:508966-509051	ax_carc	cnr_carc	NOTEST	0	0	0	0	1	1	no
XLOC_000798	AAEL018310	supercont1.107:533229-556096	ax_carc	cnr_carc	OK	12.912	8.5318	-0.597796	-0.881397	0.12005	0.247049	no
XLOC_000799	AAEL004106	supercont1.107:575718-577016	ax_carc	cnr_carc	OK	4.23073	4.08555	-0.050376	-0.0636825	0.9129	0.946539	no
XLOC_000800	AAEL004101	supercont1.107:945437-946330	ax_carc	cnr_carc	NOTEST	0.435452	0.241218	-0.852177	0	1	1	no
XLOC_000801	AAEL004094	supercont1.107:1272146-1299852	ax_carc	cnr_carc	NOTEST	1.764	0.373105	-2.2412	0	1	1	no
XLOC_000802	AAEL004113	supercont1.107:2065208-2066191	ax_carc	cnr_carc	OK	8.62395	11.7709	0.448798	0.601501	0.28655	0.438863	no
XLOC_000803	AAEL004110	supercont1.107:2072300-2081713	ax_carc	cnr_carc	OK	7.59031	5.47789	-0.470539	-0.705969	0.2213	0.373912	no
XLOC_000804	AAEL004086	supercont1.107:2110852-2112285	ax_carc	cnr_carc	OK	22.655	34.2834	0.597678	0.771164	0.1734	0.317921	no
XLOC_000805	AAEL004095	supercont1.107:2112446-2122817	ax_carc	cnr_carc	OK	3.34394	1.10966	-1.59143	-0.689569	0.0917	0.205235	no
XLOC_000806	AAEL004118	supercont1.107:2112446-2122817	ax_carc	cnr_carc	OK	9.21527	6.16595	-0.579704	-0.620395	0.31085	0.464595	no
XLOC_000807	AAEL004104	supercont1.107:2148937-2150252	ax_carc	cnr_carc	NOTEST	0.055853	0	-inf	0	1	1	no
XLOC_000808	AAEL004096	supercont1.107:2162627-2164009	ax_carc	cnr_carc	OK	9.59555	8.91112	-0.10676	-0.146185	0.8006	0.874489	no
XLOC_000809	AAEL004088	supercont1.107:2167384-2174211	ax_carc	cnr_carc	OK	101.827	115.345	0.17984	0.247233	0.6717	0.783718	no
XLOC_000810	AAEL004103	supercont1.107:2304439-2317464	ax_carc	cnr_carc	NOTEST	2.07756	0.149136	-3.80019	0	1	1	no
XLOC_000811	AAEL004119	supercont1.107:2325800-2377504	ax_carc	cnr_carc	OK	17.9014	15.7892	-0.181142	-0.250335	0.66375	0.777789	no
XLOC_000812	AAEL004115	supercont1.107:2395916-2396372	ax_carc	cnr_carc	NOTEST	0	0.483825	inf	0	1	1	no
XLOC_000813	AAEL004111	supercont1.107:2396373-2396574	ax_carc	cnr_carc	NOTEST	0	0	0	0	1	1	no
XLOC_000814	-	supercont1.107:2440269-2501214	ax_carc	cnr_carc	OK	64.5105	3.74212	-4.1076	-2.59325	0.24405	0.396821	no
XLOC_000815	AAEL004108	supercont1.107:2501444-2502569	ax_carc	cnr_carc	OK	11.6029	2.36088	-2.29709	-2.79131	5e-05	0.000398241	yes
XLOC_000816	AAEL004105	supercont1.107:69464-101692	ax_carc	cnr_carc	NOTEST	0.676602	0.191676	-1.81964	0	1	1	no
XLOC_000817	AAEL018448	supercont1.107:508966-509051	ax_carc	cnr_carc	NOTEST	0	0	0	0	1	1	no
XLOC_000818	AAEL017209	supercont1.107:820176-825969	ax_carc	cnr_carc	NOTEST	1.08159	0.36171	-1.58025	0	1	1	no
XLOC_000819	AAEL004114	supercont1.107:1312374-1316806	ax_carc	cnr_carc	OK	9.27834	5.32527	-0.801011	-1.11765	0.04875	0.126203	no
XLOC_000820	AAEL004098	supercont1.107:1349565-1597106	ax_carc	cnr_carc	OK	18.0668	16.7855	-0.106125	-0.142113	0.81265	0.882755	no
XLOC_000821	-	supercont1.107:1597168-1746973	ax_carc	cnr_carc	OK	121.222	8.28164	-3.87159	-2.94467	0.1872	0.334272	no
XLOC_000822	AAEL004091	supercont1.107:1773056-1784988	ax_carc	cnr_carc	OK	8.53529	3.76917	-1.17919	-1.54323	0.0083	0.0308039	yes
XLOC_000823	AAEL004097	supercont1.107:1803962-1805416	ax_carc	cnr_carc	OK	25.262	36.3641	0.525549	0.768967	0.17645	0.321842	no
XLOC_000824	AAEL016322	supercont1.107:1979743-1979815	ax_carc	cnr_carc	NOTEST	0	0	0	0	1	1	no
XLOC_000825	AAEL004107	supercont1.107:2016664-2033557	ax_carc	cnr_carc	OK	10.3529	8.97076	-0.206728	-0.277582	0.62245	0.746061	no
XLOC_000826	AAEL004117	supercont1.107:2033948-2051400	ax_carc	cnr_carc	OK	21.7811	11.0202	-0.982921	-1.40375	0.0156	0.0514727	no
XLOC_000827	-	supercont1.107:2051548-2062890	ax_carc	cnr_carc	OK	20.4401	2.31283	-3.14368	-2.69576	0.0018	0.0087472	yes
XLOC_000828	AAEL004112,AAEL004116	supercont1.107:2094565-2104221	ax_carc	cnr_carc	OK	141.446	319.58	1.17592	1.30343	0.0222	0.0680503	no
XLOC_000829	AAEL004102	supercont1.107:2129480-2131070	ax_carc	cnr_carc	OK	6.5028	12.8157	0.978779	1.3589	0.0237	0.0716505	no
XLOC_000830	AAEL018311	supercont1.107:2179181-2242604	ax_carc	cnr_carc	OK	52.6579	23.272	-1.17806	-1.49928	0.0113	0.039655	yes
XLOC_000831	AAEL004092	supercont1.107:2304439-2317464	ax_carc	cnr_carc	OK	13.3328	23.9309	0.843894	1.09054	0.05925	0.14666	no
XLOC_000832	AAEL004090	supercont1.107:2415202-2426085	ax_carc	cnr_carc	OK	24.5275	12.5406	-0.967799	-1.30701	0.0221	0.0678131	no
XLOC_000833	AAEL014323	supercont1.1070:152228-196189	ax_carc	cnr_carc	OK	11.423	15.6115	0.450674	0.668163	0.25555	0.405331	no
XLOC_000834	-	supercont1.1070:229262-229459	ax_carc	cnr_carc	OK	52.3232	7.53815	-2.79517	-2.15328	0.0593	0.146747	no
XLOC_000835	AAEL017307	supercont1.1070:229688-246143	ax_carc	cnr_carc	NOTEST	0	0	0	0	1	1	no
XLOC_000836	AAEL017432	supercont1.1070:248122-249414	ax_carc	cnr_carc	NOTEST	0	0	0	0	1	1	no
XLOC_000837	AAEL014325	supercont1.1071:199304-218800	ax_carc	cnr_carc	OK	26.5002	34.7434	0.390734	0.521483	0.36095	0.516118	no
XLOC_000838	AAEL014324	supercont1.1071:232496-239793	ax_carc	cnr_carc	NOTEST	0.10429	0	-inf	0	1	1	no
XLOC_000839	AAEL014326	supercont1.1072:7361-24110	ax_carc	cnr_carc	OK	3.89107	2.91618	-0.416087	-0.385476	0.4971	0.642575	no
XLOC_000840	AAEL014328	supercont1.1073:124560-126410	ax_carc	cnr_carc	NOTEST	0	0	0	0	1	1	no
XLOC_000841	AAEL014327	supercont1.1073:279097-279388	ax_carc	cnr_carc	NOTEST	0	0	0	0	1	1	no
XLOC_000842	-	supercont1.1074:243794-243996	ax_carc	cnr_carc	OK	55.3746	10.0846	-2.45706	-2.0099	0.02585	0.0767789	no
XLOC_000843	AAEL014329	supercont1.1075:2564-36770	ax_carc	cnr_carc	OK	18.9384	6.91723	-1.45305	-2.10799	0.00015	0.00105666	yes
XLOC_000844	AAEL014330	supercont1.1075:64226-66790	ax_carc	cnr_carc	NOTEST	0.580213	0.473786	-0.292346	0	1	1	no
XLOC_000845	-	supercont1.1075:163356-217838	ax_carc	cnr_carc	OK	28.131	0	-inf	nan	0.0005	0.00297629	yes
XLOC_000846	AAEL014332	supercont1.1076:61895-89439	ax_carc	cnr_carc	OK	8.38574	2.85035	-1.5568	-1.12784	0.0813	0.187311	no
XLOC_000847	AAEL017261	supercont1.1076:159031-243827	ax_carc	cnr_carc	NOTEST	0.601056	0.0912654	-2.71936	0	1	1	no
XLOC_000848	AAEL014331	supercont1.1076:61895-89439	ax_carc	cnr_carc	OK	7.28104	7.28433	0.000653081	0.000723678	0.99505	0.99653	no
XLOC_000849	AAEL014333	supercont1.1076:89636-102714	ax_carc	cnr_carc	NOTEST	0.879974	0.996749	0.179769	0	1	1	no
XLOC_000850	AAEL017157	supercont1.1077:70107-70806	ax_carc	cnr_carc	NOTEST	0	0	0	0	1	1	no
XLOC_000851	AAEL014334	supercont1.1079:34832-108239	ax_carc	cnr_carc	NOTEST	0.414617	0.0585818	-2.82326	0	1	1	no
XLOC_000852	AAEL004123	supercont1.108:224434-224653	ax_carc	cnr_carc	NOTEST	0	0	0	0	1	1	no
XLOC_000853	AAEL004148	supercont1.108:1206753-1208527	ax_carc	cnr_carc	OK	50.452	92.0485	0.867481	1.11305	0.0436	0.115825	no
XLOC_000854	AAEL004130	supercont1.108:1432839-1434057	ax_carc	cnr_carc	NOTEST	0	0.0771223	inf	0	1	1	no
XLOC_000855	AAEL004136	supercont1.108:1539394-1542290	ax_carc	cnr_carc	NOTEST	1.81316	2.01783	0.154302	0	1	1	no
XLOC_000856	AAEL004146	supercont1.108:1657212-1672577	ax_carc	cnr_carc	OK	11.9478	9.24172	-0.370507	-0.528444	0.3589	0.514116	no
XLOC_000857	AAEL004143	supercont1.108:1850897-1869237	ax_carc	cnr_carc	OK	5.09766	6.44278	0.337849	0.441473	0.4323	0.584012	no
XLOC_000858	AAEL004138	supercont1.108:2214360-2221703	ax_carc	cnr_carc	OK	17.0864	10.4328	-0.711723	-0.984517	0.09185	0.205496	no
XLOC_000859	AAEL017150	supercont1.108:2221808-2222615	ax_carc	cnr_carc	OK	28.9306	25.9984	-0.154175	-0.222183	0.7004	0.804651	no
XLOC_000860	AAEL004125	supercont1.108:2251330-2329591	ax_carc	cnr_carc	OK	7.12278	3.08811	-1.20572	-1.62328	0.00455	0.0188301	yes
XLOC_000861	AAEL018312	supercont1.108:2383069-2414331	ax_carc	cnr_carc	NOTEST	0.319982	1.49645	2.22548	0	1	1	no
XLOC_000862	-	supercont1.108:2431297-2485172	ax_carc	cnr_carc	OK	53.826	0	-inf	nan	0.00125	0.00644976	yes
XLOC_000863	-	supercont1.108:2554323-2554582	ax_carc	cnr_carc	OK	100.966	0	-inf	nan	5e-05	0.000398241	yes
XLOC_000864	AAEL004147	supercont1.108:2554697-2555534	ax_carc	cnr_carc	OK	18.9885	21.9316	0.20788	0.289489	0.60975	0.736069	no
XLOC_000865	AAEL004134	supercont1.108:2631714-2633894	ax_carc	cnr_carc	OK	9.25113	4.89865	-0.917245	-1.34018	0.02135	0.0659498	no
XLOC_000866	AAEL004144	supercont1.108:595687-596080	ax_carc	cnr_carc	NOTEST	0.421346	0	-inf	0	1	1	no
XLOC_000867	-	supercont1.108:675810-676013	ax_carc	cnr_carc	OK	192.35	33.2315	-2.53311	-2.69432	0.00015	0.00105666	yes
XLOC_000868	AAEL004133	supercont1.108:676327-733621	ax_carc	cnr_carc	OK	22.0281	4.56569	-2.27044	-3.28719	5e-05	0.000398241	yes
XLOC_000869	AAEL004129	supercont1.108:1210889-1287100	ax_carc	cnr_carc	OK	36.5239	11.1372	-1.71346	-2.30138	0.00055	0.00322428	yes
XLOC_000870	AAEL004122	supercont1.108:1210889-1287100	ax_carc	cnr_carc	NOTEST	0.441517	0.0266077	-4.05255	0	1	1	no
XLOC_000871	AAEL004121	supercont1.108:1549034-1621438	ax_carc	cnr_carc	OK	16.8639	11.8993	-0.503061	-0.751924	0.18415	0.330441	no
XLOC_000872	AAEL004140,AAEL004141	supercont1.108:1697031-1789845	ax_carc	cnr_carc	OK	78.4107	56.4175	-0.474906	-0.583921	0.2839	0.436103	no
XLOC_000873	AAEL004142	supercont1.108:1800521-1841776	ax_carc	cnr_carc	OK	8.18801	13.0022	0.667176	0.945036	0.09255	0.206724	no
XLOC_000874	AAEL017037	supercont1.108:1873404-1874826	ax_carc	cnr_carc	NOTEST	0.12922	0	-inf	0	1	1	no
XLOC_000875	AAEL017125	supercont1.108:1888841-1890288	ax_carc	cnr_carc	NOTEST	0	0	0	0	1	1	no
XLOC_000876	AAEL004131	supercont1.108:1902226-1957978	ax_carc	cnr_carc	OK	10.8061	6.3527	-0.76641	-1.15507	0.0448	0.118323	no
XLOC_000877	AAEL004127	supercont1.108:1959581-1962341	ax_carc	cnr_carc	OK	10.9455	5.24536	-1.06123	-1.49876	0.009	0.0329342	yes
XLOC_000878	AAEL004137	supercont1.108:1977681-1980020	ax_carc	cnr_carc	OK	14.3745	11.2539	-0.353086	-0.527731	0.34825	0.503448	no
XLOC_000879	AAEL004126,AAEL004135	supercont1.108:2058525-2114182	ax_carc	cnr_carc	OK	45.3125	3.8203	-3.56815	-4.15547	5e-05	0.000398241	yes
XLOC_000880	AAEL004124	supercont1.108:2185667-2201238	ax_carc	cnr_carc	OK	8.42424	4.8361	-0.800703	-1.15535	0.04535	0.119398	no
XLOC_000881	AAEL004128	supercont1.108:2364692-2379498	ax_carc	cnr_carc	NOTEST	2.24218	1.11013	-1.01418	0	1	1	no
XLOC_000882	AAEL004132	supercont1.108:2532100-2545870	ax_carc	cnr_carc	OK	9.99565	11.5495	0.208454	0.280231	0.6144	0.739715	no
XLOC_000883	AAEL014336	supercont1.1080:67195-71011	ax_carc	cnr_carc	NOTEST	0.0381543	0.053416	0.485428	0	1	1	no
XLOC_000884	AAEL014335	supercont1.1080:204018-229767	ax_carc	cnr_carc	OK	4.96653	5.0958	0.0370695	0.0482984	0.9357	0.960467	no
XLOC_000885	AAEL014337	supercont1.1080:295445-297288	ax_carc	cnr_carc	NOTEST	0.962975	0.0683362	-3.81678	0	1	1	no
XLOC_000886	AAEL014338	supercont1.1081:241750-257438	ax_carc	cnr_carc	OK	1.92134	3.41859	0.831291	0.695718	0.2048	0.35549	no
XLOC_000887	AAEL014339	supercont1.1082:17663-58565	ax_carc	cnr_carc	OK	16.8245	27.7861	0.723801	1.05494	0.06335	0.154354	no
XLOC_000888	AAEL017517	supercont1.1082:82871-83392	ax_carc	cnr_carc	NOTEST	0	0	0	0	1	1	no
XLOC_000889	AAEL014340	supercont1.1082:105681-116252	ax_carc	cnr_carc	OK	4.52929	1.35929	-1.73643	-1.54175	0.0114	0.0399425	yes
XLOC_000890	-	supercont1.1083:14381-14572	ax_carc	cnr_carc	OK	42.5235	2.0317	-4.3875	-2.33119	0.1599	0.300048	no
XLOC_000891	AAEL014341,AAEL014342	supercont1.1083:14826-41920	ax_carc	cnr_carc	OK	6.22342	10.731	0.786011	0.629976	0.18155	0.327774	no
XLOC_000892	AAEL014343	supercont1.1083:62802-71325	ax_carc	cnr_carc	NOTEST	2.13839	0.202351	-3.40159	0	1	1	no
XLOC_000893	AAEL014344	supercont1.1084:244671-265033	ax_carc	cnr_carc	NOTEST	1.82226	2.2548	0.307271	0	1	1	no
XLOC_000894	AAEL014348	supercont1.1085:88733-89923	ax_carc	cnr_carc	OK	10.0585	16.8213	0.741881	1.01464	0.07055	0.167833	no
XLOC_000895	AAEL014347	supercont1.1085:97375-145611	ax_carc	cnr_carc	NOTEST	2.3724	0.24445	-3.27874	0	1	1	no
XLOC_000896	AAEL014349	supercont1.1085:162532-236297	ax_carc	cnr_carc	OK	24.9649	12.8585	-0.957182	-0.551517	0.3581	0.513327	no
XLOC_000897	AAEL014350,AAEL014353	supercont1.1085:162532-236297	ax_carc	cnr_carc	OK	16.2423	4.77338	-1.76668	-0.475315	0.1172	0.243317	no
XLOC_000898	AAEL014354	supercont1.1085:162532-236297	ax_carc	cnr_carc	OK	15.1386	8.8823	-0.769226	-0.383636	0.57295	0.70633	no
XLOC_000899	AAEL014345	supercont1.1085:8403-19691	ax_carc	cnr_carc	OK	42.2464	69.7079	0.722494	0.93568	0.1099	0.2333	no
XLOC_000900	AAEL014355	supercont1.1085:34492-66111	ax_carc	cnr_carc	OK	10.4641	5.93452	-0.818246	-1.09392	0.0571	0.142532	no
XLOC_000901	AAEL018273	supercont1.1085:162532-236297	ax_carc	cnr_carc	OK	19.9317	10.0065	-0.99413	-1.04803	0.0691	0.165145	no
XLOC_000902	AAEL014351	supercont1.1085:162532-236297	ax_carc	cnr_carc	OK	15.7905	14.2975	-0.14329	-0.0318918	0.9247	0.953802	no
XLOC_000903	AAEL014358	supercont1.1086:143728-162250	ax_carc	cnr_carc	OK	3.67325	1.1565	-1.66729	-1.9952	0.00205	0.00974486	yes
XLOC_000904	AAEL014356,AAEL014357	supercont1.1086:197131-303280	ax_carc	cnr_carc	OK	21.3615	0.886148	-4.59132	-2.09028	5e-05	0.000398241	yes
XLOC_000905	AAEL014359	supercont1.1087:27546-28863	ax_carc	cnr_carc	NOTEST	0	0	0	0	1	1	no
XLOC_000906	AAEL014360	supercont1.1088:37178-56965	ax_carc	cnr_carc	OK	4.84195	1.00587	-2.26714	-3.0517	5e-05	0.000398241	yes
XLOC_000907	AAEL014361	supercont1.1088:107503-172929	ax_carc	cnr_carc	OK	7.31485	6.79126	-0.107149	-0.145457	0.7979	0.872704	no
XLOC_000908	AAEL016968	supercont1.1088:60119-102979	ax_carc	cnr_carc	NOTEST	2.67193	2.50078	-0.0955062	0	1	1	no
XLOC_000909	AAEL014362	supercont1.1089:72962-96055	ax_carc	cnr_carc	NOTEST	0	0.0747956	inf	0	1	1	no
XLOC_000910	AAEL004182	supercont1.109:57067-62662	ax_carc	cnr_carc	OK	8.13456	4.53404	-0.843266	-1.09422	0.05935	0.146843	no
XLOC_000911	AAEL004190	supercont1.109:115082-116171	ax_carc	cnr_carc	NOTEST	0	0	0	0	1	1	no
XLOC_000912	AAEL004154	supercont1.109:190753-205838	ax_carc	cnr_carc	OK	4.21564	4.21146	-0.00142825	-0.00197748	0.98525	0.990479	no
XLOC_000913	AAEL004165	supercont1.109:230006-247117	ax_carc	cnr_carc	OK	7.56683	3.369	-1.16737	-1.65997	0.005	0.0203532	yes
XLOC_000914	AAEL004161	supercont1.109:250128-250894	ax_carc	cnr_carc	OK	24.9967	61.3436	1.29518	1.77768	0.0023	0.0107194	yes
XLOC_000915	AAEL004177	supercont1.109:324894-357638	ax_carc	cnr_carc	NOTEST	1.44663	0.593302	-1.28585	0	1	1	no
XLOC_000916	AAEL018535	supercont1.109:324894-357638	ax_carc	cnr_carc	NOTEST	0	0	0	0	1	1	no
XLOC_000917	AAEL018367	supercont1.109:324894-357638	ax_carc	cnr_carc	NOTEST	0	0	0	0	1	1	no
XLOC_000918	AAEL004178	supercont1.109:383849-413063	ax_carc	cnr_carc	OK	83.5489	79.5964	-0.0699175	-0.0964148	0.8724	0.920804	no
XLOC_000919	AAEL004172	supercont1.109:456455-459143	ax_carc	cnr_carc	NOTEST	1.20416	1.68921	0.488318	0	1	1	no
XLOC_000920	AAEL016323	supercont1.109:477195-519911	ax_carc	cnr_carc	NOTEST	8.90096	0	-inf	0	1	1	no
XLOC_000921	AAEL016323	supercont1.109:477195-519911	ax_carc	cnr_carc	NOTEST	0	0	0	0	1	1	no
XLOC_000922	AAEL004166	supercont1.109:520254-768815	ax_carc	cnr_carc	OK	5.10769	1.19537	-2.09522	-2.7709	5e-05	0.000398241	yes
XLOC_000923	AAEL004192	supercont1.109:520254-768815	ax_carc	cnr_carc	NOTEST	0	0	0	0	1	1	no
XLOC_000924	-	supercont1.109:769136-788141	ax_carc	cnr_carc	OK	46.3667	2.6571	-4.12516	-1.99311	0.16725	0.309993	no
XLOC_000925	-	supercont1.109:789779-794603	ax_carc	cnr_carc	OK	39.0341	1.86731	-4.3857	-2.04292	0.15565	0.294605	no
XLOC_000926	AAEL004186	supercont1.109:794886-881768	ax_carc	cnr_carc	OK	9.1358	11.0844	0.278926	0.412675	0.48765	0.634141	no
XLOC_000927	AAEL018316	supercont1.109:948703-1009174	ax_carc	cnr_carc	NOTEST	0.132342	0	-inf	0	1	1	no
XLOC_000928	AAEL004162	supercont1.109:1126603-1134022	ax_carc	cnr_carc	NOTEST	0	0	0	0	1	1	no
XLOC_000929	AAEL004156	supercont1.109:1170406-1171670	ax_carc	cnr_carc	OK	2.1946	3.33792	0.604987	0.661586	0.2463	0.398352	no
XLOC_000930	AAEL004181	supercont1.109:1186285-1209937	ax_carc	cnr_carc	NOTEST	0.376676	0.16731	-1.1708	0	1	1	no
XLOC_000931	AAEL004168	supercont1.109:1250539-1263596	ax_carc	cnr_carc	OK	14.0423	8.19826	-0.776388	-1.04382	0.07355	0.17339	no
XLOC_000932	AAEL004151	supercont1.109:1272960-1273750	ax_carc	cnr_carc	OK	2707.94	3730.35	0.462118	0.604872	0.2787	0.430487	no
XLOC_000933	AAEL004183	supercont1.109:1287950-1303483	ax_carc	cnr_carc	OK	17.7218	14.4903	-0.290436	-0.404996	0.48265	0.629581	no
XLOC_000934	AAEL004174	supercont1.109:1479437-1484025	ax_carc	cnr_carc	OK	3.11918	2.79231	-0.159708	-0.184115	0.7471	0.83757	no
XLOC_000935	AAEL004193	supercont1.109:1725408-1778088	ax_carc	cnr_carc	OK	6.87244	2.56065	-1.42431	-1.9902	0.00115	0.00601997	yes
XLOC_000936	AAEL004149	supercont1.109:1912902-1925745	ax_carc	cnr_carc	OK	3946.9	999.127	-1.98198	-2.50877	5e-05	0.000398241	yes
XLOC_000937	AAEL004179	supercont1.109:1947760-2044395	ax_carc	cnr_carc	NOTEST	1.09164	1.16297	0.0913183	0	1	1	no
XLOC_000938	AAEL004198	supercont1.109:26713-56516	ax_carc	cnr_carc	NOTEST	2.66862	1.76809	-0.5939	0	1	1	no
XLOC_000939	AAEL004173	supercont1.109:68452-72205	ax_carc	cnr_carc	OK	3.02715	5.0717	0.74451	0.907127	0.1167	0.242605	no
XLOC_000940	AAEL018315	supercont1.109:152924-177508	ax_carc	cnr_carc	NOTEST	0.151363	0.114602	-0.401382	0	1	1	no
XLOC_000941	AAEL004170	supercont1.109:208922-214020	ax_carc	cnr_carc	NOTEST	0.338761	0.670184	0.984288	0	1	1	no
XLOC_000942	AAEL004176	supercont1.109:256747-306115	ax_carc	cnr_carc	OK	90.9885	116.696	0.358996	0.456194	0.441	0.591936	no
XLOC_000943	AAEL004175	supercont1.109:314550-321576	ax_carc	cnr_carc	OK	2397.63	3038.15	0.341583	0.43471	0.4451	0.595583	no
XLOC_000944	AAEL004152	supercont1.109:368335-376407	ax_carc	cnr_carc	OK	17.7334	35.7409	1.01111	1.44684	0.01395	0.0469646	yes
XLOC_000945	AAEL004185	supercont1.109:468674-469668	ax_carc	cnr_carc	NOTEST	0.134925	0	-inf	0	1	1	no
XLOC_000946	AAEL016324	supercont1.109:520254-768815	ax_carc	cnr_carc	NOTEST	0	0	0	0	1	1	no
XLOC_000947	AAEL004199	supercont1.109:520254-768815	ax_carc	cnr_carc	NOTEST	0.0423571	0	-inf	0	1	1	no
XLOC_000948	AAEL004171	supercont1.109:520254-768815	ax_carc	cnr_carc	NOTEST	0.0199053	0.0366056	0.878915	0	1	1	no
XLOC_000949	AAEL004184	supercont1.109:1113192-1114285	ax_carc	cnr_carc	NOTEST	0.785625	0.856334	0.124334	0	1	1	no
XLOC_000950	AAEL004157	supercont1.109:1150880-1151431	ax_carc	cnr_carc	OK	355.583	404.395	0.185579	0.258536	0.64515	0.763628	no
XLOC_000951	AAEL004150	supercont1.109:1157824-1159668	ax_carc	cnr_carc	NOTEST	0.500443	1.27601	1.35037	0	1	1	no
XLOC_000952	AAEL004188	supercont1.109:1180271-1184082	ax_carc	cnr_carc	OK	1.58078	3.45009	1.126	1.29377	0.02755	0.0807536	no
XLOC_000953	AAEL004196	supercont1.109:1222525-1226797	ax_carc	cnr_carc	OK	6.39897	5.06975	-0.335927	-0.489477	0.39005	0.544414	no
XLOC_000954	AAEL004191	supercont1.109:1268433-1270002	ax_carc	cnr_carc	NOTEST	2.13789	2.72665	0.350944	0	1	1	no
XLOC_000955	AAEL004159	supercont1.109:1659389-1660389	ax_carc	cnr_carc	NOTEST	0.419803	0	-inf	0	1	1	no
XLOC_000956	AAEL004195	supercont1.109:1788511-1855349	ax_carc	cnr_carc	OK	78.1097	59.9246	-0.382355	-0.517886	0.36305	0.51816	no
XLOC_000957	AAEL004163	supercont1.109:1865347-1867765	ax_carc	cnr_carc	NOTEST	1.75632	1.9302	0.13619	0	1	1	no
XLOC_000958	AAEL004155	supercont1.109:1883885-1895353	ax_carc	cnr_carc	NOTEST	0.341463	0.534084	0.645337	0	1	1	no
XLOC_000959	-	supercont1.109:1912902-1925745	ax_carc	cnr_carc	OK	6.79471	60.6233	3.15739	0.0568821	0.03685	0.101611	no
XLOC_000960	AAEL004169,AAEL004197	supercont1.109:1912902-1925745	ax_carc	cnr_carc	OK	2892.03	222.948	-3.69731	-0.687242	0.0058	0.0230109	yes
XLOC_000961	AAEL004164	supercont1.109:1928816-1932003	ax_carc	cnr_carc	NOTEST	0.291966	0	-inf	0	1	1	no
XLOC_000962	AAEL004180	supercont1.109:1947760-2044395	ax_carc	cnr_carc	OK	5.48531	7.36742	0.425587	0.485144	0.4005	0.554514	no
XLOC_000963	AAEL017081	supercont1.109:2112208-2113006	ax_carc	cnr_carc	OK	39.8549	60.1599	0.594045	0.881349	0.11725	0.243373	no
XLOC_000964	AAEL004167	supercont1.109:2318059-2347425	ax_carc	cnr_carc	OK	21.4674	15.9754	-0.426297	-0.616369	0.29175	0.444344	no
XLOC_000965	AAEL004160	supercont1.109:2350629-2376077	ax_carc	cnr_carc	NOTEST	1.93936	0.5911	-1.7141	0	1	1	no
XLOC_000966	AAEL004189	supercont1.109:2422486-2506276	ax_carc	cnr_carc	NOTEST	0.180218	0	-inf	0	1	1	no
XLOC_000967	AAEL014367	supercont1.1090:61268-69103	ax_carc	cnr_carc	OK	46.5491	19.5357	-1.25264	-1.48912	0.0114	0.0399425	yes
XLOC_000968	AAEL014363	supercont1.1090:81053-81860	ax_carc	cnr_carc	NOTEST	0.0853835	0	-inf	0	1	1	no
XLOC_000969	AAEL014365	supercont1.1090:96046-132388	ax_carc	cnr_carc	OK	23.532	16.8841	-0.478963	-0.669341	0.24875	0.400197	no
XLOC_000970	AAEL014364	supercont1.1090:147773-151734	ax_carc	cnr_carc	NOTEST	0	0	0	0	1	1	no
XLOC_000971	AAEL014366	supercont1.1090:156292-225023	ax_carc	cnr_carc	OK	57.0141	9.64704	-2.56316	-3.07081	5e-05	0.000398241	yes
XLOC_000972	AAEL014369	supercont1.1091:186064-225702	ax_carc	cnr_carc	OK	67.0503	31.4056	-1.09422	-1.57753	0.00745	0.0282301	yes
XLOC_000973	AAEL014370	supercont1.1091:1268-2479	ax_carc	cnr_carc	NOTEST	1.38702	0.184261	-2.91217	0	1	1	no
XLOC_000974	AAEL014368	supercont1.1091:225795-229377	ax_carc	cnr_carc	OK	7.20435	6.34064	-0.18424	-0.220383	0.7013	0.805289	no
XLOC_000975	-	supercont1.1092:69546-170093	ax_carc	cnr_carc	OK	158.646	22.1552	-2.84009	-2.03818	0.0057	0.0226736	yes
XLOC_000976	AAEL014371	supercont1.1092:249502-251186	ax_carc	cnr_carc	NOTEST	2.60441	2.53078	-0.0413772	0	1	1	no
XLOC_000977	AAEL014373	supercont1.1093:117533-189084	ax_carc	cnr_carc	NOTEST	1.10992	0.292512	-1.92389	0	1	1	no
XLOC_000978	AAEL014372	supercont1.1093:208210-210264	ax_carc	cnr_carc	NOTEST	0.0382471	0.151995	1.9906	0	1	1	no
XLOC_000979	AAEL014374	supercont1.1094:52594-53408	ax_carc	cnr_carc	NOTEST	0.326537	0	-inf	0	1	1	no
XLOC_000980	AAEL014378	supercont1.1094:110645-146165	ax_carc	cnr_carc	OK	13.1557	5.51625	-1.25393	-0.805219	0.06265	0.153061	no
XLOC_000981	AAEL014380	supercont1.1094:164955-177840	ax_carc	cnr_carc	NOTEST	0.120395	0.0843497	-0.513323	0	1	1	no
XLOC_000982	AAEL014377	supercont1.1094:224721-229489	ax_carc	cnr_carc	NOTEST	1.67455	1.82989	0.127981	0	1	1	no
XLOC_000983	AAEL018515	supercont1.1094:110645-146165	ax_carc	cnr_carc	NOTEST	0	0	0	0	1	1	no
XLOC_000984	AAEL014375	supercont1.1094:110645-146165	ax_carc	cnr_carc	OK	24.5007	34.7083	0.502456	0.419677	0.47765	0.625101	no
XLOC_000985	AAEL014379	supercont1.1094:186189-213813	ax_carc	cnr_carc	OK	37.2288	67.2744	0.853638	1.25032	0.0305	0.0876102	no
XLOC_000986	AAEL014376	supercont1.1094:224721-229489	ax_carc	cnr_carc	NOTEST	2.55534	2.60375	0.0270751	0	1	1	no
XLOC_000987	AAEL014383	supercont1.1095:14731-15016	ax_carc	cnr_carc	OK	4.99263	2.01626	-1.30812	-0.816207	0.2126	0.364153	no
XLOC_000988	AAEL014389	supercont1.1095:56747-58912	ax_carc	cnr_carc	NOTEST	1.81427	1.61715	-0.165937	0	1	1	no
XLOC_000989	AAEL014384	supercont1.1095:175743-176052	ax_carc	cnr_carc	NOTEST	0	0	0	0	1	1	no
XLOC_000990	AAEL014382	supercont1.1095:203613-204905	ax_carc	cnr_carc	OK	9.4929	6.0568	-0.648292	-0.428844	0.4658	0.614547	no
XLOC_000991	AAEL014386	supercont1.1095:286896-288087	ax_carc	cnr_carc	NOTEST	0	0	0	0	1	1	no
XLOC_000992	AAEL014381	supercont1.1095:15078-17577	ax_carc	cnr_carc	OK	3.14784	2.54652	-0.305834	-0.40047	0.47115	0.619317	no
XLOC_000993	AAEL014388	supercont1.1095:45126-46555	ax_carc	cnr_carc	OK	3.3338	4.64203	0.477588	0.575032	0.3196	0.473783	no
XLOC_000994	AAEL014390	supercont1.1095:203613-204905	ax_carc	cnr_carc	OK	15.0799	12.3644	-0.286431	-0.359577	0.53355	0.673906	no
XLOC_000995	AAEL014385	supercont1.1095:221677-222031	ax_carc	cnr_carc	NOTEST	2.37919	1.64449	-0.532831	0	1	1	no
XLOC_000996	AAEL014387	supercont1.1095:224460-225327	ax_carc	cnr_carc	OK	2.8185	0.316498	-3.15466	-1.40851	0.0934	0.208117	no
XLOC_000997	AAEL016910	supercont1.1096:97968-98040	ax_carc	cnr_carc	NOTEST	0	0	0	0	1	1	no
XLOC_000998	AAEL014391	supercont1.1096:119930-144500	ax_carc	cnr_carc	OK	6.30992	3.5039	-0.848661	-1.15769	0.04105	0.110531	no
XLOC_000999	-	supercont1.1096:156966-157191	ax_carc	cnr_carc	OK	163.41	17.1687	-3.25064	-3.06278	0.00015	0.00105666	yes
XLOC_001000	-	supercont1.1097:201080-201294	ax_carc	cnr_carc	OK	2151.75	18.748	-6.84262	-5.80628	0.0006	0.00346878	yes
XLOC_001001	AAEL017490	supercont1.1097:232417-242747	ax_carc	cnr_carc	OK	112.699	10.931	-3.36599	-4.09879	5e-05	0.000398241	yes
XLOC_001002	AAEL014392	supercont1.1097:36207-53115	ax_carc	cnr_carc	OK	124.917	47.0814	-1.40774	-1.51182	0.0181	0.0579411	no
XLOC_001003	AAEL014393	supercont1.1099:61775-71692	ax_carc	cnr_carc	OK	8.12128	7.35802	-0.142389	-0.182555	0.75515	0.843104	no
XLOC_001004	AAEL000573	supercont1.11:27617-28934	ax_carc	cnr_carc	NOTEST	0	0	0	0	1	1	no
XLOC_001005	-	supercont1.11:259679-333789	ax_carc	cnr_carc	OK	5.98881	0	-inf	nan	0.0007	0.00394795	yes
XLOC_001006	AAEL000577	supercont1.11:334036-576569	ax_carc	cnr_carc	OK	27.8667	10.1896	-1.45144	-2.05433	0.00105	0.00556784	yes
XLOC_001007	AAEL018336	supercont1.11:594872-768397	ax_carc	cnr_carc	OK	15.3584	25.7253	0.744158	0.323956	0.62865	0.750938	no
XLOC_001008	AAEL000594	supercont1.11:768618-791975	ax_carc	cnr_carc	OK	7.90174	5.92463	-0.415446	-0.571018	0.3213	0.475594	no
XLOC_001009	AAEL000584	supercont1.11:1433473-1434868	ax_carc	cnr_carc	NOTEST	1.34531	0.237647	-2.50105	0	1	1	no
XLOC_001010	-	supercont1.11:1955167-1966440	ax_carc	cnr_carc	OK	60.6122	13.9518	-2.11915	-2.02806	0.00065	0.00371206	yes
XLOC_001011	AAEL000589	supercont1.11:2070298-2282343	ax_carc	cnr_carc	OK	20.331	9.42878	-1.10854	-1.62452	0.0057	0.0226736	yes
XLOC_001012	AAEL000586	supercont1.11:2070298-2282343	ax_carc	cnr_carc	OK	34.3601	0	-inf	nan	0.0972	0.213864	no
XLOC_001013	AAEL000576	supercont1.11:2562140-2675929	ax_carc	cnr_carc	NOTEST	2.0741	0.421815	-2.2978	0	1	1	no
XLOC_001014	AAEL000595	supercont1.11:3522322-3558515	ax_carc	cnr_carc	OK	3.12453	1.39312	-1.16532	-1.37314	0.01855	0.0590427	no
XLOC_001015	-	supercont1.11:3613147-3613325	ax_carc	cnr_carc	NOTEST	6.37132	2.75049	-1.2119	0	1	1	no
XLOC_001016	AAEL000585	supercont1.11:3613751-3616922	ax_carc	cnr_carc	NOTEST	1.2544	1.34032	0.0955761	0	1	1	no
XLOC_001017	AAEL000569	supercont1.11:3687609-3700995	ax_carc	cnr_carc	OK	5.05755	2.93245	-0.786332	-1.14983	0.04415	0.117012	no
XLOC_001018	AAEL000574	supercont1.11:3786814-3803542	ax_carc	cnr_carc	OK	36.1183	51.8743	0.52229	0.696123	0.2388	0.392319	no
XLOC_001019	AAEL000566	supercont1.11:3865488-3871532	ax_carc	cnr_carc	OK	4.59649	3.66147	-0.328107	-0.406668	0.47995	0.627145	no
XLOC_001020	AAEL000590	supercont1.11:3892804-3906819	ax_carc	cnr_carc	OK	25.3162	7.42486	-1.76963	-2.46075	5e-05	0.000398241	yes
XLOC_001021	AAEL000587	supercont1.11:3918496-3932785	ax_carc	cnr_carc	OK	8.03585	13.9721	0.798021	0.826017	0.15185	0.289686	no
XLOC_001022	AAEL000565,AAEL000591	supercont1.11:3933114-4210284	ax_carc	cnr_carc	OK	10.3526	3.04037	-1.76767	-1.52513	0.00735	0.0279224	yes
XLOC_001023	AAEL016045	supercont1.11:3933114-4210284	ax_carc	cnr_carc	NOTEST	0	0	0	0	1	1	no
XLOC_001024	AAEL017183	supercont1.11:3933114-4210284	ax_carc	cnr_carc	OK	20.1786	25.5444	0.340179	0.301111	0.56965	0.703779	no
XLOC_001025	AAEL000581	supercont1.11:4218203-4250024	ax_carc	cnr_carc	OK	11.7121	3.94514	-1.56985	-2.22816	0.00015	0.00105666	yes
XLOC_001026	AAEL000593	supercont1.11:4382413-4384726	ax_carc	cnr_carc	OK	18.194	35.9601	0.982933	1.44576	0.01235	0.0425524	yes
XLOC_001027	AAEL000575	supercont1.11:4502541-4504309	ax_carc	cnr_carc	OK	5.71399	8.36071	0.549128	0.766668	0.18055	0.326662	no
XLOC_001028	AAEL000567	supercont1.11:594872-768397	ax_carc	cnr_carc	OK	59.986	36.9147	-0.700432	-0.859642	0.1498	0.287668	no
XLOC_001029	AAEL000579	supercont1.11:594872-768397	ax_carc	cnr_carc	OK	2.70401	3.39994	0.33041	0.0684689	0.84165	0.901125	no
XLOC_001030	AAEL000568	supercont1.11:794876-797112	ax_carc	cnr_carc	OK	11.166	15.4094	0.464689	0.652712	0.25505	0.404796	no
XLOC_001031	AAEL000578	supercont1.11:1972811-1994131	ax_carc	cnr_carc	NOTEST	0.984989	1.26265	0.358276	0	1	1	no
XLOC_001032	AAEL000580	supercont1.11:1994555-2020613	ax_carc	cnr_carc	NOTEST	0.644427	0.353493	-0.866337	0	1	1	no
XLOC_001033	AAEL000571	supercont1.11:2301809-2308491	ax_carc	cnr_carc	NOTEST	1.8215	1.57101	-0.213438	0	1	1	no
XLOC_001034	AAEL000592	supercont1.11:3390311-3435732	ax_carc	cnr_carc	NOTEST	0	0	0	0	1	1	no
XLOC_001035	AAEL000572	supercont1.11:3709036-3776143	ax_carc	cnr_carc	OK	85.9826	40.5486	-1.08439	-1.39201	0.01795	0.0575491	no
XLOC_001036	AAEL000583	supercont1.11:3824267-3836846	ax_carc	cnr_carc	OK	4.93463	3.34048	-0.562886	-0.795065	0.17205	0.316117	no
XLOC_001037	AAEL000564	supercont1.11:4261278-4352969	ax_carc	cnr_carc	OK	11.7997	5.92847	-0.993019	-1.48566	0.0141	0.0473662	yes
XLOC_001038	AAEL016046	supercont1.11:4261278-4352969	ax_carc	cnr_carc	NOTEST	0	0	0	0	1	1	no
XLOC_001039	AAEL000582	supercont1.11:4401648-4451953	ax_carc	cnr_carc	NOTEST	0	0	0	0	1	1	no
XLOC_001040	AAEL004217	supercont1.110:79873-89934	ax_carc	cnr_carc	NOTEST	0.610078	0	-inf	0	1	1	no
XLOC_001041	AAEL004204	supercont1.110:91059-94399	ax_carc	cnr_carc	NOTEST	0.431004	0	-inf	0	1	1	no
XLOC_001042	-	supercont1.110:201189-202374	ax_carc	cnr_carc	OK	107.205	2.15554	-5.63619	-3.08528	0.18055	0.326662	no
XLOC_001043	AAEL004209	supercont1.110:486129-519315	ax_carc	cnr_carc	OK	28.4501	12.8865	-1.14257	-1.67222	0.00375	0.0160449	yes
XLOC_001044	AAEL004224	supercont1.110:557723-559263	ax_carc	cnr_carc	NOTEST	0.3111	0.513644	0.723388	0	1	1	no
XLOC_001045	AAEL004210	supercont1.110:575185-576730	ax_carc	cnr_carc	NOTEST	0.605781	0.418616	-0.533169	0	1	1	no
XLOC_001046	AAEL017305	supercont1.110:987964-990752	ax_carc	cnr_carc	NOTEST	0.0851392	0	-inf	0	1	1	no
XLOC_001047	AAEL004219	supercont1.110:1017410-1140147	ax_carc	cnr_carc	NOTEST	1.56974	0.0901827	-4.12153	0	1	1	no
XLOC_001048	AAEL017211	supercont1.110:1017410-1140147	ax_carc	cnr_carc	NOTEST	0	0	0	0	1	1	no
XLOC_001049	AAEL004202	supercont1.110:1141502-1142293	ax_carc	cnr_carc	NOTEST	2.04594	0	-inf	0	1	1	no
XLOC_001050	AAEL016325	supercont1.110:1346509-1471371	ax_carc	cnr_carc	NOTEST	0	0	0	0	1	1	no
XLOC_001051	-	supercont1.110:2093090-2101080	ax_carc	cnr_carc	OK	166.719	0	-inf	nan	5e-05	0.000398241	yes
XLOC_001052	-	supercont1.110:2101680-2146750	ax_carc	cnr_carc	OK	193.003	0	-inf	nan	5e-05	0.000398241	yes
XLOC_001053	AAEL004214	supercont1.110:2147437-2202255	ax_carc	cnr_carc	OK	28.9847	11.7008	-1.30869	-1.89511	0.0012	0.00623733	yes
XLOC_001054	AAEL004206	supercont1.110:2252651-2268674	ax_carc	cnr_carc	OK	3.73634	0.223972	-4.06024	-1.6955	0.06265	0.153061	no
XLOC_001055	AAEL004216	supercont1.110:2293318-2312460	ax_carc	cnr_carc	OK	103.201	53.8662	-0.937999	-1.15181	0.05845	0.145104	no
XLOC_001056	AAEL004208	supercont1.110:410992-414995	ax_carc	cnr_carc	NOTEST	2.09782	1.16936	-0.843167	0	1	1	no
XLOC_001057	AAEL004215	supercont1.110:581164-624456	ax_carc	cnr_carc	OK	10.4525	11.8088	0.176017	0.24338	0.66755	0.780733	no
XLOC_001058	AAEL017043	supercont1.110:846788-848226	ax_carc	cnr_carc	NOTEST	0	0	0	0	1	1	no
XLOC_001059	AAEL004218	supercont1.110:862181-863615	ax_carc	cnr_carc	NOTEST	0	0	0	0	1	1	no
XLOC_001060	AAEL017221	supercont1.110:1000712-1002164	ax_carc	cnr_carc	NOTEST	0	0	0	0	1	1	no
XLOC_001061	AAEL004220	supercont1.110:1017410-1140147	ax_carc	cnr_carc	OK	22.2067	24.1025	0.118188	0.159211	0.78175	0.861586	no
XLOC_001062	AAEL004223	supercont1.110:1017410-1140147	ax_carc	cnr_carc	OK	19.3195	24.1994	0.324913	0.113082	0.86985	0.919187	no
XLOC_001063	AAEL017260	supercont1.110:1017410-1140147	ax_carc	cnr_carc	NOTEST	0.0680646	0	-inf	0	1	1	no
XLOC_001064	AAEL004212	supercont1.110:1155081-1216429	ax_carc	cnr_carc	OK	16.5402	6.82602	-1.27686	-1.81597	0.0029	0.012955	yes
XLOC_001065	AAEL004211	supercont1.110:1252952-1309304	ax_carc	cnr_carc	NOTEST	2.69326	0.387044	-2.79879	0	1	1	no
XLOC_001066	AAEL004222	supercont1.110:1346509-1471371	ax_carc	cnr_carc	OK	3.79594	0.520334	-2.86695	-3.58576	5e-05	0.000398241	yes
XLOC_001067	AAEL018317	supercont1.110:1491123-1680213	ax_carc	cnr_carc	OK	4.14713	0.677252	-2.61435	-2.6544	5e-05	0.000398241	yes
XLOC_001068	AAEL016326	supercont1.110:1694014-1694086	ax_carc	cnr_carc	NOTEST	0	0	0	0	1	1	no
XLOC_001069	AAEL004200	supercont1.110:2218278-2235197	ax_carc	cnr_carc	OK	8.03896	8.06993	0.00554745	0.00809825	0.99125	0.99404	no
XLOC_001070	AAEL004203	supercont1.110:2252651-2268674	ax_carc	cnr_carc	OK	0.0333106	2.96629	6.47654	1.16654	0.2306	0.38367	no
XLOC_001071	AAEL004205	supercont1.110:2280043-2281426	ax_carc	cnr_carc	OK	38.2068	29.8661	-0.355318	-0.519884	0.3502	0.505412	no
XLOC_001072	AAEL004221	supercont1.110:2320075-2331240	ax_carc	cnr_carc	OK	93.6493	39.6603	-1.23957	-1.6301	0.00615	0.0241409	yes
XLOC_001073	AAEL004213	supercont1.110:2394359-2404806	ax_carc	cnr_carc	NOTEST	0	0	0	0	1	1	no
XLOC_001074	AAEL004226	supercont1.110:2418857-2420890	ax_carc	cnr_carc	NOTEST	1.78706	0.244858	-2.86757	0	1	1	no
XLOC_001075	AAEL016911	supercont1.1100:66627-66699	ax_carc	cnr_carc	NOTEST	0	0	0	0	1	1	no
XLOC_001076	AAEL014394	supercont1.1100:85844-105152	ax_carc	cnr_carc	OK	8.27267	7.31755	-0.176992	-0.204934	0.7184	0.81757	no
XLOC_001077	AAEL014395,AAEL016961	supercont1.1100:150956-232777	ax_carc	cnr_carc	OK	26.1008	4.61422	-2.49994	-2.69092	5e-05	0.000398241	yes
XLOC_001078	AAEL016912	supercont1.1100:67067-67139	ax_carc	cnr_carc	NOTEST	0	0	0	0	1	1	no
XLOC_001079	AAEL014396	supercont1.1100:125121-141470	ax_carc	cnr_carc	OK	8.9686	10.4811	0.224835	0.318495	0.578	0.710417	no
XLOC_001080	AAEL014399,AAEL014403	supercont1.1101:785-14098	ax_carc	cnr_carc	NOTEST	1.04475	1.3389	0.357889	0	1	1	no
XLOC_001081	AAEL014398	supercont1.1101:71335-218912	ax_carc	cnr_carc	NOTEST	1.71929	1.93165	0.168025	0	1	1	no
XLOC_001082	AAEL018275	supercont1.1101:71335-218912	ax_carc	cnr_carc	NOTEST	0.73348	0.364785	-1.00771	0	1	1	no
XLOC_001083	AAEL014397	supercont1.1101:71335-218912	ax_carc	cnr_carc	NOTEST	0.198751	0.09266	-1.10094	0	1	1	no
XLOC_001084	AAEL014404	supercont1.1101:71335-218912	ax_carc	cnr_carc	NOTEST	0	0.250574	inf	0	1	1	no
XLOC_001085	AAEL014402	supercont1.1101:71335-218912	ax_carc	cnr_carc	NOTEST	1.21474	0.506595	-1.26174	0	1	1	no
XLOC_001086	AAEL014406	supercont1.1101:32083-34520	ax_carc	cnr_carc	NOTEST	1.46546	1.01377	-0.531632	0	1	1	no
XLOC_001087	AAEL014405	supercont1.1101:52045-56015	ax_carc	cnr_carc	NOTEST	0.670323	0.32791	-1.03156	0	1	1	no
XLOC_001088	AAEL014407	supercont1.1101:71335-218912	ax_carc	cnr_carc	NOTEST	0.547569	0.440797	-0.312926	0	1	1	no
XLOC_001089	AAEL014408	supercont1.1102:36985-42469	ax_carc	cnr_carc	OK	6.52189	5.484	-0.25006	-0.334241	0.54425	0.682818	no
XLOC_001090	AAEL014409	supercont1.1103:221281-221749	ax_carc	cnr_carc	OK	6.16815	5.96539	-0.0482204	-0.0412654	0.94485	0.966078	no
XLOC_001091	AAEL014414	supercont1.1104:29052-52617	ax_carc	cnr_carc	OK	27.1997	32.8184	0.270912	0.39056	0.49915	0.644476	no
XLOC_001092	AAEL014413	supercont1.1104:57193-179725	ax_carc	cnr_carc	OK	133.924	53.1642	-1.33289	-1.58219	0.008	0.0298978	yes
XLOC_001093	AAEL014412	supercont1.1104:57193-179725	ax_carc	cnr_carc	OK	10.9012	4.68031	-1.21981	-0.429145	0.661	0.775744	no
XLOC_001094	AAEL014411	supercont1.1104:57193-179725	ax_carc	cnr_carc	NOTEST	1.32311	2.63632	0.994595	0	1	1	no
XLOC_001095	AAEL014410	supercont1.1104:57193-179725	ax_carc	cnr_carc	OK	6.07392	3.39243	-0.840309	-0.232789	0.65915	0.774368	no
XLOC_001096	AAEL018003	supercont1.1104:182985-183631	ax_carc	cnr_carc	NOTEST	0.355126	0	-inf	0	1	1	no
XLOC_001097	AAEL016913	supercont1.1107:110809-110881	ax_carc	cnr_carc	NOTEST	0	0	0	0	1	1	no
XLOC_001098	AAEL014415	supercont1.1108:10989-12030	ax_carc	cnr_carc	OK	5.5102	3.15589	-0.804057	-0.940995	0.10995	0.233372	no
XLOC_001099	AAEL014416	supercont1.1108:91244-105339	ax_carc	cnr_carc	OK	17.2454	8.74412	-0.979824	-1.26692	0.0337	0.0947906	no
XLOC_001100	-	supercont1.1108:173302-198693	ax_carc	cnr_carc	OK	63.801	4.29873	-3.8916	-3.20672	0.2444	0.397138	no
XLOC_001101	AAEL014418	supercont1.1108:200045-206733	ax_carc	cnr_carc	OK	15.0604	17.0363	0.177853	0.175289	0.7324	0.827582	no
XLOC_001102	AAEL014420	supercont1.1108:220301-220598	ax_carc	cnr_carc	OK	5.02	2.95931	-0.762427	-0.520102	0.5042	0.64884	no
XLOC_001103	AAEL014417,AAEL014419	supercont1.1108:30893-36979	ax_carc	cnr_carc	OK	18.8386	7.77268	-1.27721	-1.31494	0.01135	0.0397954	yes
XLOC_001104	AAEL004245	supercont1.111:833627-834518	ax_carc	cnr_carc	NOTEST	0.170789	0	-inf	0	1	1	no
XLOC_001105	-	supercont1.111:1349154-1413094	ax_carc	cnr_carc	OK	65.1293	49.8341	-0.386174	-0.526966	0.35195	0.507091	no
XLOC_001106	AAEL004229	supercont1.111:1449447-1464765	ax_carc	cnr_carc	OK	64.873	51.921	-0.321301	-0.455648	0.4338	0.585416	no
XLOC_001107	AAEL004242	supercont1.111:1494811-1563640	ax_carc	cnr_carc	OK	75.3798	29.5269	-1.35215	-1.86505	0.00195	0.00934638	yes
XLOC_001108	AAEL004235	supercont1.111:1563826-1705490	ax_carc	cnr_carc	OK	26.2451	15.3391	-0.774832	-1.15177	0.05735	0.142988	no
XLOC_001109	AAEL004238	supercont1.111:1720980-1726990	ax_carc	cnr_carc	OK	11.8457	3.34946	-1.82236	-2.35236	5e-05	0.000398241	yes
XLOC_001110	AAEL004227	supercont1.111:1763891-1881229	ax_carc	cnr_carc	OK	26.4904	9.2672	-1.51526	-2.11737	0.00035	0.00219263	yes
XLOC_001111	AAEL017284	supercont1.111:1881850-1882942	ax_carc	cnr_carc	OK	27.967	17.6714	-0.662311	-0.954742	0.1054	0.226632	no
XLOC_001112	-	supercont1.111:1906179-1906401	ax_carc	cnr_carc	OK	33.3163	4.32418	-2.94573	-2.6916	0.486	0.632549	no
XLOC_001113	AAEL004230	supercont1.111:1906499-1953332	ax_carc	cnr_carc	OK	14.521	11.0954	-0.388172	-0.557299	0.3316	0.486274	no
XLOC_001114	-	supercont1.111:2194885-2229003	ax_carc	cnr_carc	OK	65.9442	5.87644	-3.48823	-3.42342	0.0003	0.001924	yes
XLOC_001115	-	supercont1.111:2229414-2229775	ax_carc	cnr_carc	OK	292.571	8.57819	-5.09197	-4.08768	0.00135	0.00687401	yes
XLOC_001116	AAEL004236	supercont1.111:2230946-2292619	ax_carc	cnr_carc	OK	25.4311	8.71049	-1.54577	-2.15502	0.00035	0.00219263	yes
XLOC_001117	-	supercont1.111:2293092-2293381	ax_carc	cnr_carc	OK	80.894	22.3635	-1.85489	-1.31952	0.05265	0.134039	no
XLOC_001118	AAEL004239	supercont1.111:2307468-2308617	ax_carc	cnr_carc	OK	52.067	16.8629	-1.62652	-1.92419	0.00165	0.00813291	yes
XLOC_001119	AAEL004237	supercont1.111:2344562-2357800	ax_carc	cnr_carc	OK	4.49866	5.13725	0.191501	0.277766	0.62205	0.745745	no
XLOC_001120	AAEL004240	supercont1.111:2725430-2727343	ax_carc	cnr_carc	NOTEST	0.0349346	0.208121	2.57469	0	1	1	no
XLOC_001121	AAEL004244	supercont1.111:1483685-1494418	ax_carc	cnr_carc	OK	3.10558	7.94825	1.35577	1.75427	0.0051	0.0206824	yes
XLOC_001122	AAEL004241	supercont1.111:1494811-1563640	ax_carc	cnr_carc	NOTEST	0.524803	0.102418	-2.3573	0	1	1	no
XLOC_001123	AAEL016327	supercont1.111:1563826-1705490	ax_carc	cnr_carc	NOTEST	0	0	0	0	1	1	no
XLOC_001124	AAEL004232	supercont1.111:1754846-1757464	ax_carc	cnr_carc	OK	4.97673	5.66997	0.188143	0.260909	0.6496	0.766976	no
XLOC_001125	AAEL004234	supercont1.111:1963515-1978128	ax_carc	cnr_carc	OK	113.613	163.28	0.523212	0.730202	0.19155	0.33959	no
XLOC_001126	AAEL004228	supercont1.111:2318590-2332139	ax_carc	cnr_carc	OK	27.4577	37.0567	0.432524	0.539606	0.34885	0.504059	no
XLOC_001127	AAEL004243	supercont1.111:2375210-2392757	ax_carc	cnr_carc	OK	2.29199	3.09424	0.432986	0.592756	0.306	0.459577	no
XLOC_001128	AAEL004231	supercont1.111:2397438-2414110	ax_carc	cnr_carc	NOTEST	0.598832	0.331297	-0.854024	0	1	1	no
XLOC_001129	AAEL004233	supercont1.111:2581906-2593753	ax_carc	cnr_carc	NOTEST	0.934899	0.305051	-1.61576	0	1	1	no
XLOC_001130	AAEL018276	supercont1.1110:56975-78534	ax_carc	cnr_carc	OK	7.22842	7.70947	0.0929518	0.135141	0.8078	0.879446	no
XLOC_001131	AAEL016914	supercont1.1110:225138-225202	ax_carc	cnr_carc	NOTEST	0	0	0	0	1	1	no
XLOC_001132	AAEL014422	supercont1.1110:97095-139850	ax_carc	cnr_carc	OK	4.87311	2.62905	-0.890299	-1.1828	0.04365	0.115931	no
XLOC_001133	AAEL014421	supercont1.1110:218682-219978	ax_carc	cnr_carc	OK	1.34529	3.72942	1.47104	1.51861	0.01475	0.0491559	yes
XLOC_001134	-	supercont1.1111:126820-165038	ax_carc	cnr_carc	OK	56.2931	0	-inf	nan	0.0005	0.00297629	yes
XLOC_001135	AAEL014428	supercont1.1111:165200-184929	ax_carc	cnr_carc	OK	12.7941	5.55021	-1.20486	-1.60508	0.00565	0.0225068	yes
XLOC_001136	AAEL014425	supercont1.1111:234852-258128	ax_carc	cnr_carc	NOTEST	1.51381	0.484943	-1.6423	0	1	1	no
XLOC_001137	AAEL014427	supercont1.1111:197104-197767	ax_carc	cnr_carc	NOTEST	1.53179	2.15369	0.491595	0	1	1	no
XLOC_001138	AAEL014426	supercont1.1111:278670-296968	ax_carc	cnr_carc	OK	72.4158	14.9578	-2.27541	-3.1473	5e-05	0.000398241	yes
XLOC_001139	AAEL017505	supercont1.1112:221387-222765	ax_carc	cnr_carc	NOTEST	0	0	0	0	1	1	no
XLOC_001140	AAEL014429	supercont1.1114:6463-64533	ax_carc	cnr_carc	NOTEST	1.14124	0.432049	-1.40134	0	1	1	no
XLOC_001141	AAEL014431	supercont1.1115:105856-173346	ax_carc	cnr_carc	NOTEST	0.173036	0.360335	1.05827	0	1	1	no
XLOC_001142	AAEL014430	supercont1.1115:105856-173346	ax_carc	cnr_carc	OK	80.5785	1.1458	-6.13597	-1.41134	0.10655	0.228391	no
XLOC_001143	AAEL014430	supercont1.1115:105856-173346	ax_carc	cnr_carc	NOTEST	0.45073	0	-inf	0	1	1	no
XLOC_001144	-	supercont1.1115:173453-187755	ax_carc	cnr_carc	OK	13.2465	2.13959	-2.6302	-2.25383	0.0048	0.0196884	yes
XLOC_001145	AAEL014433	supercont1.1116:181358-191059	ax_carc	cnr_carc	OK	1138.43	51.3706	-4.46996	-3.97115	5e-05	0.000398241	yes
XLOC_001146	AAEL014432	supercont1.1116:215985-217405	ax_carc	cnr_carc	NOTEST	0.0410508	0.513577	3.6451	0	1	1	no
XLOC_001147	AAEL014438	supercont1.1117:43927-45416	ax_carc	cnr_carc	NOTEST	2.5985	0.808004	-1.68525	0	1	1	no
XLOC_001148	AAEL014437	supercont1.1117:61760-63246	ax_carc	cnr_carc	OK	37.3951	8.93166	-2.06585	-2.91145	5e-05	0.000398241	yes
XLOC_001149	AAEL014434,AAEL014436	supercont1.1117:67117-137797	ax_carc	cnr_carc	OK	13.8392	12.2956	-0.170627	-0.198874	0.72795	0.824483	no
XLOC_001150	AAEL014439	supercont1.1117:67117-137797	ax_carc	cnr_carc	OK	9.66154	8.0315	-0.266583	-0.175831	0.77625	0.857833	no
XLOC_001151	AAEL014441	supercont1.1117:147903-166631	ax_carc	cnr_carc	OK	34.5688	17.1887	-1.00801	-1.43127	0.0134	0.0454751	yes
XLOC_001152	AAEL014435	supercont1.1117:188223-189860	ax_carc	cnr_carc	OK	8.07392	9.83382	0.284484	0.395456	0.4863	0.63283	no
XLOC_001153	AAEL014440	supercont1.1117:67117-137797	ax_carc	cnr_carc	OK	3.22646	1.61639	-0.997179	-0.436687	0.6048	0.732123	no
XLOC_001154	-	supercont1.1118:5691-5881	ax_carc	cnr_carc	OK	43.4321	0	-inf	nan	0.0019	0.00914617	yes
XLOC_001155	AAEL014446	supercont1.1118:93733-108672	ax_carc	cnr_carc	NOTEST	0	0	0	0	1	1	no
XLOC_001156	AAEL014443	supercont1.1118:110739-111250	ax_carc	cnr_carc	NOTEST	0	0	0	0	1	1	no
XLOC_001157	AAEL018277	supercont1.1118:136624-209728	ax_carc	cnr_carc	OK	4.71886	3.57594	-0.400118	-0.590688	0.28915	0.441594	no
XLOC_001158	AAEL014445	supercont1.1118:21502-43214	ax_carc	cnr_carc	OK	101.917	26.2214	-1.95857	-2.28235	0.0004	0.00246114	yes
XLOC_001159	AAEL014447	supercont1.1119:89123-89366	ax_carc	cnr_carc	OK	17.4692	2.68949	-2.69941	-1.75629	0.10605	0.227623	no
XLOC_001160	AAEL014450	supercont1.1119:105167-128697	ax_carc	cnr_carc	OK	27.801	36.3668	0.387486	0.546046	0.33895	0.493786	no
XLOC_001161	AAEL014448	supercont1.1119:255873-257530	ax_carc	cnr_carc	NOTEST	0.800365	0.451879	-0.824724	0	1	1	no
XLOC_001162	-	supercont1.1119:25317-25525	ax_carc	cnr_carc	OK	9833.97	468.341	-4.39214	-4.72937	5e-05	0.000398241	yes
XLOC_001163	AAEL014449	supercont1.1119:142676-211954	ax_carc	cnr_carc	OK	22.8757	9.42709	-1.27893	-1.85008	0.00175	0.00854603	yes
XLOC_001164	AAEL004265	supercont1.112:63895-64279	ax_carc	cnr_carc	NOTEST	0	0	0	0	1	1	no
XLOC_001165	AAEL004264	supercont1.112:125711-175291	ax_carc	cnr_carc	OK	95.4764	100.164	0.0691497	0.0945395	0.87125	0.920091	no
XLOC_001166	AAEL004249	supercont1.112:208985-227500	ax_carc	cnr_carc	OK	66.6635	83.4249	0.323581	0.447182	0.43785	0.589141	no
XLOC_001167	AAEL004263	supercont1.112:879765-880638	ax_carc	cnr_carc	OK	4.75002	11.1112	1.226	1.4423	0.01635	0.0534271	no
XLOC_001168	AAEL004266	supercont1.112:889639-890973	ax_carc	cnr_carc	NOTEST	0.750306	0.661186	-0.182423	0	1	1	no
XLOC_001169	AAEL004254	supercont1.112:935088-935667	ax_carc	cnr_carc	NOTEST	0	0	0	0	1	1	no
XLOC_001170	AAEL004252	supercont1.112:939198-959028	ax_carc	cnr_carc	NOTEST	0	0	0	0	1	1	no
XLOC_001171	AAEL004253	supercont1.112:1246543-1334135	ax_carc	cnr_carc	NOTEST	0	0	0	0	1	1	no
XLOC_001172	AAEL016328	supercont1.112:1359764-1359837	ax_carc	cnr_carc	NOTEST	0	0	0	0	1	1	no
XLOC_001173	AAEL004262	supercont1.112:1548475-1614564	ax_carc	cnr_carc	NOTEST	2.46681	1.23268	-1.00085	0	1	1	no
XLOC_001174	AAEL004270	supercont1.112:2449173-2459516	ax_carc	cnr_carc	NOTEST	0	0	0	0	1	1	no
XLOC_001175	AAEL004269	supercont1.112:279458-307315	ax_carc	cnr_carc	OK	3.80923	1.13443	-1.74753	-1.92766	0.00365	0.0156889	yes
XLOC_001176	AAEL004248	supercont1.112:353212-453767	ax_carc	cnr_carc	OK	18.2664	15.7496	-0.213878	-0.300821	0.6034	0.730929	no
XLOC_001177	-	supercont1.112:665576-708783	ax_carc	cnr_carc	OK	122.839	5.99538	-4.35677	-2.57035	0.18905	0.336366	no
XLOC_001178	AAEL004250	supercont1.112:881121-881993	ax_carc	cnr_carc	NOTEST	0	0.795884	inf	0	1	1	no
XLOC_001179	AAEL004257	supercont1.112:905830-906666	ax_carc	cnr_carc	NOTEST	0	0	0	0	1	1	no
XLOC_001180	AAEL004261	supercont1.112:922051-923614	ax_carc	cnr_carc	NOTEST	0.133418	0.0642253	-1.05474	0	1	1	no
XLOC_001181	AAEL018318	supercont1.112:939198-959028	ax_carc	cnr_carc	OK	4.70779	4.99773	0.086225	0.116262	0.84105	0.900768	no
XLOC_001182	AAEL004246	supercont1.112:970919-1166898	ax_carc	cnr_carc	OK	7.75057	2.25942	-1.77835	-2.53822	5e-05	0.000398241	yes
XLOC_001183	AAEL004258	supercont1.112:1246543-1334135	ax_carc	cnr_carc	OK	3.27932	0.128164	-4.67733	-1.4857	0.10495	0.225964	no
XLOC_001184	-	supercont1.112:1334205-1336045	ax_carc	cnr_carc	OK	5.59589	0.659604	-3.0847	-0.963598	0.18725	0.334335	no
XLOC_001185	AAEL004259	supercont1.112:1548475-1614564	ax_carc	cnr_carc	OK	16.5986	1.83406	-3.17796	-1.96442	0.00105	0.00556784	yes
XLOC_001186	AAEL004255	supercont1.112:1712788-1849571	ax_carc	cnr_carc	NOTEST	0.38474	0.189749	-1.01979	0	1	1	no
XLOC_001187	AAEL016329	supercont1.112:2182590-2182662	ax_carc	cnr_carc	NOTEST	0	0	0	0	1	1	no
XLOC_001188	AAEL004251	supercont1.112:2212158-2242207	ax_carc	cnr_carc	OK	3.36424	1.33426	-1.33425	-1.53557	0.01365	0.0461442	yes
XLOC_001189	AAEL004247	supercont1.112:2343700-2382815	ax_carc	cnr_carc	OK	5.63762	4.2512	-0.407216	-0.55465	0.3277	0.482371	no
XLOC_001190	AAEL004256	supercont1.112:2391221-2427080	ax_carc	cnr_carc	NOTEST	0.795919	0.520595	-0.612462	0	1	1	no
XLOC_001191	AAEL004268	supercont1.112:2459697-2483634	ax_carc	cnr_carc	NOTEST	0	0	0	0	1	1	no
XLOC_001192	AAEL014454	supercont1.1120:79268-80043	ax_carc	cnr_carc	NOTEST	1.20579	1.23665	0.0364521	0	1	1	no
XLOC_001193	AAEL014453	supercont1.1120:123956-125241	ax_carc	cnr_carc	NOTEST	0.284596	0.468986	0.720629	0	1	1	no
XLOC_001194	AAEL014456	supercont1.1120:187426-227292	ax_carc	cnr_carc	OK	78.5782	71.6669	-0.132822	-0.189518	0.7327	0.827792	no
XLOC_001195	AAEL014452	supercont1.1120:30602-42453	ax_carc	cnr_carc	OK	112.279	20.3137	-2.46657	-3.41541	5e-05	0.000398241	yes
XLOC_001196	AAEL014451	supercont1.1120:54423-57472	ax_carc	cnr_carc	NOTEST	0.855923	1.07585	0.329927	0	1	1	no
XLOC_001197	AAEL014455	supercont1.1120:153744-155441	ax_carc	cnr_carc	OK	5.64567	3.82682	-0.561001	-0.686097	0.24225	0.395615	no
XLOC_001198	AAEL014457	supercont1.1121:123404-168045	ax_carc	cnr_carc	OK	4.4498	1.32315	-1.74977	-2.27063	0.00055	0.00322428	yes
XLOC_001199	AAEL014480	supercont1.1124:187748-188648	ax_carc	cnr_carc	NOTEST	0	0	0	0	1	1	no
XLOC_001200	AAEL014481	supercont1.1124:205792-206674	ax_carc	cnr_carc	NOTEST	0	0	0	0	1	1	no
XLOC_001201	AAEL014484	supercont1.1127:183881-185037	ax_carc	cnr_carc	OK	42.2655	59.4912	0.493196	0.729031	0.1915	0.33952	no
XLOC_001202	AAEL014482	supercont1.1127:108896-109459	ax_carc	cnr_carc	NOTEST	0	0	0	0	1	1	no
XLOC_001203	AAEL014483	supercont1.1127:161226-170011	ax_carc	cnr_carc	OK	2.30457	2.96718	0.364594	0.468799	0.40825	0.561886	no
XLOC_001204	AAEL016915	supercont1.1128:103914-103986	ax_carc	cnr_carc	NOTEST	0	0	0	0	1	1	no
XLOC_001205	AAEL014485	supercont1.1128:152049-188924	ax_carc	cnr_carc	NOTEST	0.489746	0.0202132	-4.59866	0	1	1	no
XLOC_001206	AAEL014486	supercont1.1129:81658-96802	ax_carc	cnr_carc	OK	7.70908	3.5016	-1.13854	-1.54678	0.00795	0.029746	yes
XLOC_001207	AAEL017264	supercont1.113:599432-599741	ax_carc	cnr_carc	NOTEST	0.507977	0	-inf	0	1	1	no
XLOC_001208	AAEL016330	supercont1.113:942247-942317	ax_carc	cnr_carc	NOTEST	0	0	0	0	1	1	no
XLOC_001209	AAEL004294	supercont1.113:1232408-1258317	ax_carc	cnr_carc	OK	99.5297	131.067	0.39711	0.533288	0.3526	0.507783	no
XLOC_001210	AAEL004301	supercont1.113:1275694-1282945	ax_carc	cnr_carc	NOTEST	0	0	0	0	1	1	no
XLOC_001211	AAEL004287,AAEL004304	supercont1.113:1299057-1313057	ax_carc	cnr_carc	OK	37.6067	16.3132	-1.20495	-0.844033	0.0647	0.156861	no
XLOC_001212	AAEL004282	supercont1.113:1345320-1367784	ax_carc	cnr_carc	OK	28.4299	29.4279	0.0497747	0.049548	0.92645	0.954857	no
XLOC_001213	AAEL004295	supercont1.113:1368006-1405520	ax_carc	cnr_carc	OK	5.36062	2.66904	-1.00608	-0.615339	0.32265	0.477085	no
XLOC_001214	AAEL004292	supercont1.113:1508636-1517272	ax_carc	cnr_carc	OK	438.527	423.028	-0.0519127	-0.0543806	0.91575	0.948307	no
XLOC_001215	AAEL004281	supercont1.113:1544601-1555998	ax_carc	cnr_carc	OK	3.49969	7.44007	1.08809	1.28909	0.0307	0.0880589	no
XLOC_001216	AAEL004273	supercont1.113:1568108-1587855	ax_carc	cnr_carc	OK	15.974	11.7434	-0.443882	-0.628079	0.28305	0.435223	no
XLOC_001217	AAEL004300	supercont1.113:1647335-1679027	ax_carc	cnr_carc	OK	15.0257	16.7802	0.159324	0.235635	0.68505	0.793481	no
XLOC_001218	AAEL018319	supercont1.113:1776602-1804526	ax_carc	cnr_carc	OK	5.54261	8.04928	0.538295	0.789405	0.15435	0.293115	no
XLOC_001219	AAEL004278	supercont1.113:1842014-1893564	ax_carc	cnr_carc	OK	15.1977	3.85598	-1.97868	-2.75396	5e-05	0.000398241	yes
XLOC_001220	AAEL004302	supercont1.113:1944122-1949359	ax_carc	cnr_carc	OK	1.24575	3.46222	1.47469	1.82704	0.00215	0.0101317	yes
XLOC_001221	AAEL004284	supercont1.113:1964239-1985070	ax_carc	cnr_carc	OK	166.362	161.98	-0.0385093	-0.0540491	0.9221	0.952254	no
XLOC_001222	AAEL004289	supercont1.113:2030491-2048669	ax_carc	cnr_carc	OK	5.37035	4.40833	-0.284783	-0.428496	0.4633	0.612352	no
XLOC_001223	AAEL004285	supercont1.113:2073301-2132176	ax_carc	cnr_carc	NOTEST	2.2763	0.476891	-2.25496	0	1	1	no
XLOC_001224	AAEL004291	supercont1.113:2156395-2158110	ax_carc	cnr_carc	OK	11.2115	12.1867	0.120329	0.16729	0.77325	0.855779	no
XLOC_001225	AAEL004298	supercont1.113:85025-86401	ax_carc	cnr_carc	NOTEST	0	0	0	0	1	1	no
XLOC_001226	AAEL004303	supercont1.113:178790-205700	ax_carc	cnr_carc	OK	2.95279	0.202903	-3.86322	-2.25532	0.02465	0.073943	no
XLOC_001227	AAEL004280	supercont1.113:274814-282871	ax_carc	cnr_carc	OK	1341.19	69.6391	-4.26747	-3.77469	5e-05	0.000398241	yes
XLOC_001228	AAEL004275	supercont1.113:491383-492981	ax_carc	cnr_carc	NOTEST	0	0	0	0	1	1	no
XLOC_001229	AAEL004296	supercont1.113:717600-725149	ax_carc	cnr_carc	NOTEST	0	0	0	0	1	1	no
XLOC_001230	AAEL004283	supercont1.113:1041445-1061024	ax_carc	cnr_carc	OK	12.911	9.34353	-0.466564	-0.50295	0.3511	0.506279	no
XLOC_001231	-	supercont1.113:1061291-1110552	ax_carc	cnr_carc	OK	99.8668	4.15861	-4.58583	-3.79512	0.2506	0.401304	no
XLOC_001232	AAEL004293	supercont1.113:1193631-1221484	ax_carc	cnr_carc	NOTEST	0.0838999	0.0635933	-0.399795	0	1	1	no
XLOC_001233	AAEL004276	supercont1.113:1341103-1341958	ax_carc	cnr_carc	OK	4.21014	8.80851	1.06503	1.29295	0.0311	0.088975	no
XLOC_001234	AAEL004290	supercont1.113:1345320-1367784	ax_carc	cnr_carc	OK	6.23155	13.9885	1.16658	1.09343	0.06835	0.163727	no
XLOC_001235	AAEL004274	supercont1.113:1368006-1405520	ax_carc	cnr_carc	NOTEST	2.52208	0.864979	-1.54388	0	1	1	no
XLOC_001236	AAEL004271	supercont1.113:1457637-1461907	ax_carc	cnr_carc	NOTEST	0.22269	0	-inf	0	1	1	no
XLOC_001237	AAEL004299	supercont1.113:1591367-1607737	ax_carc	cnr_carc	NOTEST	2.58181	1.05685	-1.28861	0	1	1	no
XLOC_001238	AAEL004288	supercont1.113:1642205-1643332	ax_carc	cnr_carc	OK	29.2914	38.4855	0.39384	0.579046	0.3052	0.458735	no
XLOC_001239	AAEL004297	supercont1.113:1685628-1757379	ax_carc	cnr_carc	OK	70.4364	45.7911	-0.621252	-0.759966	0.2066	0.357435	no
XLOC_001240	AAEL004277	supercont1.113:1831450-1834441	ax_carc	cnr_carc	NOTEST	0.647826	0.372954	-0.796608	0	1	1	no
XLOC_001241	AAEL017378	supercont1.113:1995944-2022221	ax_carc	cnr_carc	OK	4.30133	6.20366	0.528337	0.700517	0.23035	0.383423	no
XLOC_001242	AAEL004279	supercont1.113:2192549-2470026	ax_carc	cnr_carc	OK	5.4176	1.2657	-2.09772	-2.70491	5e-05	0.000398241	yes
XLOC_001243	AAEL014487,AAEL014488	supercont1.1131:6379-170561	ax_carc	cnr_carc	OK	4.2822	0.536807	-2.99588	-1.60019	0.00825	0.030657	yes
XLOC_001244	AAEL014489	supercont1.1131:183092-188622	ax_carc	cnr_carc	OK	9.05447	20.2672	1.16244	1.5074	0.0108	0.0382075	yes
XLOC_001245	AAEL014490	supercont1.1131:213554-216841	ax_carc	cnr_carc	OK	99.7509	106.612	0.0959655	0.129861	0.82185	0.888637	no
XLOC_001246	AAEL014493	supercont1.1132:13868-34464	ax_carc	cnr_carc	OK	5.15772	4.86159	-0.0853061	-0.124404	0.83055	0.893975	no
XLOC_001247	AAEL018366	supercont1.1132:37561-37660	ax_carc	cnr_carc	NOTEST	0	0	0	0	1	1	no
XLOC_001248	AAEL018409	supercont1.1132:37688-37843	ax_carc	cnr_carc	NOTEST	0	0	0	0	1	1	no
XLOC_001249	AAEL014497	supercont1.1132:41217-48968	ax_carc	cnr_carc	NOTEST	1.51333	1.44652	-0.0651379	0	1	1	no
XLOC_001250	AAEL014496	supercont1.1132:155010-172769	ax_carc	cnr_carc	OK	7.59846	0	-inf	nan	0.20065	0.350588	no
XLOC_001251	AAEL014495	supercont1.1132:172938-175861	ax_carc	cnr_carc	NOTEST	1.63939	0.728067	-1.17101	0	1	1	no
XLOC_001252	-	supercont1.1132:177305-185533	ax_carc	cnr_carc	OK	25.2955	0	-inf	nan	0.1258	0.254917	no
XLOC_001253	AAEL014492	supercont1.1132:49807-50635	ax_carc	cnr_carc	OK	22.95	47.4713	1.04856	1.50806	0.0128	0.0438	yes
XLOC_001254	AAEL014491	supercont1.1132:67982-143579	ax_carc	cnr_carc	OK	11.0851	8.24296	-0.427384	-0.615442	0.2872	0.439541	no
XLOC_001255	AAEL014494	supercont1.1132:155010-172769	ax_carc	cnr_carc	OK	9.54102	9.29378	-0.0378786	-0.0543652	0.92495	0.953973	no
XLOC_001256	AAEL017166	supercont1.1134:10323-10533	ax_carc	cnr_carc	NOTEST	3.07483	0	-inf	0	1	1	no
XLOC_001257	AAEL014500	supercont1.1137:124159-175611	ax_carc	cnr_carc	NOTEST	2.23174	1.57313	-0.504529	0	1	1	no
XLOC_001258	AAEL014498	supercont1.1137:175946-176705	ax_carc	cnr_carc	OK	2.97687	6.06543	1.02682	1.12893	0.064	0.155587	no
XLOC_001259	AAEL014499	supercont1.1137:124159-175611	ax_carc	cnr_carc	OK	5.19561	7.16781	0.46424	0.547711	0.32975	0.484388	no
XLOC_001260	AAEL014501	supercont1.1138:107483-109385	ax_carc	cnr_carc	OK	15.8991	18.1656	0.192262	0.27447	0.6352	0.75612	no
XLOC_001261	AAEL014505	supercont1.1138:120207-146372	ax_carc	cnr_carc	OK	42.6798	52.2389	0.291572	0.343676	0.54955	0.687411	no
XLOC_001262	AAEL014502	supercont1.1138:182584-188285	ax_carc	cnr_carc	NOTEST	2.44615	1.73336	-0.496941	0	1	1	no
XLOC_001263	AAEL014503	supercont1.1138:190671-207224	ax_carc	cnr_carc	OK	4.55603	7.34776	0.689529	0.980541	0.087	0.197193	no
XLOC_001264	-	supercont1.1138:12607-90423	ax_carc	cnr_carc	OK	64.3166	0	-inf	nan	0.0427	0.113908	no
XLOC_001265	AAEL014504	supercont1.1138:120207-146372	ax_carc	cnr_carc	OK	5.1618	15.6959	1.60444	1.02386	0.19115	0.339036	no
XLOC_001266	AAEL014509	supercont1.1139:68772-95375	ax_carc	cnr_carc	NOTEST	2.41279	1.67635	-0.525381	0	1	1	no
XLOC_001267	AAEL014506	supercont1.1139:118551-160144	ax_carc	cnr_carc	OK	11.7545	5.88181	-0.998876	-1.38049	0.01875	0.0595457	no
XLOC_001268	AAEL014508	supercont1.1139:171256-188092	ax_carc	cnr_carc	OK	6.05617	2.71964	-1.15499	-1.61674	0.00705	0.0269937	yes
XLOC_001269	AAEL014507	supercont1.1139:27545-43990	ax_carc	cnr_carc	OK	7.1185	3.65802	-0.960512	-1.35793	0.02215	0.0679285	no
XLOC_001270	AAEL017495	supercont1.114:11804-13164	ax_carc	cnr_carc	NOTEST	0	0	0	0	1	1	no
XLOC_001271	AAEL004305	supercont1.114:125064-424830	ax_carc	cnr_carc	OK	3.43133	3.75106	0.128533	0.18486	0.74685	0.837379	no
XLOC_001272	AAEL004323	supercont1.114:451287-957979	ax_carc	cnr_carc	NOTEST	0.0390265	0	-inf	0	1	1	no
XLOC_001273	AAEL004307	supercont1.114:1126853-1279478	ax_carc	cnr_carc	OK	50.2724	48.7899	-0.0431857	-0.0600276	0.9173	0.949194	no
XLOC_001274	AAEL004319	supercont1.114:1574271-1665997	ax_carc	cnr_carc	OK	12.9979	6.9835	-0.896256	-1.34751	0.02005	0.0627748	no
XLOC_001275	AAEL004325	supercont1.114:1986882-1991252	ax_carc	cnr_carc	OK	1972.17	2365.62	0.262436	0.333169	0.55555	0.692257	no
XLOC_001276	AAEL004311	supercont1.114:2058639-2073209	ax_carc	cnr_carc	OK	21.2054	14.7127	-0.527372	-0.784232	0.16485	0.306732	no
XLOC_001277	AAEL004320	supercont1.114:2092626-2137885	ax_carc	cnr_carc	OK	15.4158	7.20293	-1.09775	-1.59579	0.0068	0.0262158	yes
XLOC_001278	AAEL004321	supercont1.114:2138372-2138585	ax_carc	cnr_carc	OK	109.43	67.8637	-0.689301	-0.934773	0.11125	0.235189	no
XLOC_001279	AAEL004326	supercont1.114:2226682-2280402	ax_carc	cnr_carc	NOTEST	0.83985	0.639732	-0.392663	0	1	1	no
XLOC_001280	AAEL004317	supercont1.114:2332790-2357471	ax_carc	cnr_carc	OK	3.10143	2.56306	-0.275068	-0.342024	0.55195	0.689279	no
XLOC_001281	AAEL004318	supercont1.114:2394370-2395956	ax_carc	cnr_carc	NOTEST	0.755227	0.313743	-1.26733	0	1	1	no
XLOC_001282	AAEL004315	supercont1.114:2413771-2417005	ax_carc	cnr_carc	NOTEST	0.430828	0	-inf	0	1	1	no
XLOC_001283	AAEL018320	supercont1.114:451287-957979	ax_carc	cnr_carc	OK	17.444	4.75639	-1.87479	-1.65397	0.0083	0.0308039	yes
XLOC_001284	AAEL004313	supercont1.114:994799-1099513	ax_carc	cnr_carc	OK	167.771	92.6317	-0.856913	-1.10163	0.0582	0.144655	no
XLOC_001285	-	supercont1.114:1912123-1912605	ax_carc	cnr_carc	OK	20677.4	151.064	-7.09675	-8.87728	5e-05	0.000398241	yes
XLOC_001286	AAEL004308	supercont1.114:1978649-1979996	ax_carc	cnr_carc	OK	57.68	91.5612	0.666665	0.87268	0.1329	0.264823	no
XLOC_001287	AAEL004312	supercont1.114:2051327-2051911	ax_carc	cnr_carc	OK	4.95197	4.57482	-0.114288	-0.104409	0.85735	0.91134	no
XLOC_001288	AAEL004310	supercont1.114:2055481-2055803	ax_carc	cnr_carc	NOTEST	0.457343	0	-inf	0	1	1	no
XLOC_001289	AAEL004306	supercont1.114:2162085-2163588	ax_carc	cnr_carc	OK	10.7323	22.2083	1.04914	1.45105	0.01085	0.0383409	yes
XLOC_001290	AAEL004316	supercont1.114:2374379-2376032	ax_carc	cnr_carc	NOTEST	1.46274	0.508087	-1.52552	0	1	1	no
XLOC_001291	AAEL004309	supercont1.114:2413771-2417005	ax_carc	cnr_carc	OK	3.30921	4.78405	0.531747	0.72254	0.21275	0.364331	no
XLOC_001292	AAEL014510	supercont1.1140:3354-31830	ax_carc	cnr_carc	OK	9.40287	2.20297	-2.09365	-3.01835	5e-05	0.000398241	yes
XLOC_001293	-	supercont1.1141:14068-80139	ax_carc	cnr_carc	OK	41.1555	0	-inf	nan	0.0008	0.00442202	yes
XLOC_001294	AAEL014512	supercont1.1142:54245-88096	ax_carc	cnr_carc	OK	15.223	18.6984	0.296661	0.404058	0.4892	0.635532	no
XLOC_001295	AAEL014511	supercont1.1142:97304-147080	ax_carc	cnr_carc	OK	38.6954	5.05178	-2.9373	-2.9873	5e-05	0.000398241	yes
XLOC_001296	AAEL014513	supercont1.1143:19747-46233	ax_carc	cnr_carc	NOTEST	1.29479	0.572936	-1.17627	0	1	1	no
XLOC_001297	AAEL017427	supercont1.1143:60588-61943	ax_carc	cnr_carc	NOTEST	0	0	0	0	1	1	no
XLOC_001298	AAEL018447	supercont1.1144:41817-41972	ax_carc	cnr_carc	NOTEST	0	0	0	0	1	1	no
XLOC_001299	AAEL018600	supercont1.1144:42000-42099	ax_carc	cnr_carc	NOTEST	0	0	0	0	1	1	no
XLOC_001300	AAEL014514	supercont1.1145:1327-8288	ax_carc	cnr_carc	NOTEST	0.233147	0.116736	-0.997993	0	1	1	no
XLOC_001301	AAEL014516	supercont1.1145:20754-22785	ax_carc	cnr_carc	NOTEST	0	0	0	0	1	1	no
XLOC_001302	AAEL014515	supercont1.1145:36538-37465	ax_carc	cnr_carc	NOTEST	0.175764	0	-inf	0	1	1	no
XLOC_001303	AAEL014517	supercont1.1145:112888-114061	ax_carc	cnr_carc	NOTEST	0.121217	0	-inf	0	1	1	no
XLOC_001304	AAEL014518	supercont1.1145:184382-185730	ax_carc	cnr_carc	NOTEST	2.62045	1.63949	-0.676569	0	1	1	no
XLOC_001305	AAEL014520	supercont1.1146:102979-113672	ax_carc	cnr_carc	OK	13.9291	3.32703	-2.06579	-2.17985	0.00145	0.00729277	yes
XLOC_001306	AAEL014519	supercont1.1146:131014-131584	ax_carc	cnr_carc	OK	11.169	1.90562	-2.55117	-2.58508	0.0008	0.00442202	yes
XLOC_001307	AAEL014521	supercont1.1147:161849-195095	ax_carc	cnr_carc	NOTEST	0.295929	0.130349	-1.18287	0	1	1	no
XLOC_001308	AAEL004329	supercont1.115:110656-124128	ax_carc	cnr_carc	OK	9.43721	4.79055	-0.978169	-0.332846	0.71225	0.81318	no
XLOC_001309	-	supercont1.115:136760-136982	ax_carc	cnr_carc	NOTEST	10.7841	1.64793	-2.71018	0	1	1	no
XLOC_001310	AAEL004348	supercont1.115:138308-146776	ax_carc	cnr_carc	NOTEST	0.65429	0.757976	0.212221	0	1	1	no
XLOC_001311	AAEL004332	supercont1.115:147837-167595	ax_carc	cnr_carc	OK	3.73765	2.75364	-0.44079	-0.626606	0.27265	0.423957	no
XLOC_001312	AAEL004330	supercont1.115:172615-199820	ax_carc	cnr_carc	OK	6.15917	3.61833	-0.767413	-1.0951	0.05015	0.129034	no
XLOC_001313	-	supercont1.115:232237-232829	ax_carc	cnr_carc	OK	65.8684	1.52108	-5.43642	-2.48729	0.18055	0.326662	no
XLOC_001314	-	supercont1.115:233109-240067	ax_carc	cnr_carc	OK	97.4177	5.4531	-4.15904	-2.54762	0.0934	0.208117	no
XLOC_001315	AAEL004331	supercont1.115:240365-271476	ax_carc	cnr_carc	OK	11.7623	2.74616	-2.09869	-2.96367	5e-05	0.000398241	yes
XLOC_001316	AAEL016331	supercont1.115:556805-741282	ax_carc	cnr_carc	NOTEST	0	0	0	0	1	1	no
XLOC_001317	AAEL004339	supercont1.115:962465-1220006	ax_carc	cnr_carc	NOTEST	0	0	0	0	1	1	no
XLOC_001318	AAEL004335	supercont1.115:962465-1220006	ax_carc	cnr_carc	OK	2.9284	6.32843	1.11174	0.899777	0.17975	0.326069	no
XLOC_001319	AAEL004349	supercont1.115:1373568-1418217	ax_carc	cnr_carc	NOTEST	2.02281	1.11782	-0.855682	0	1	1	no
XLOC_001320	AAEL004344	supercont1.115:1978961-1996614	ax_carc	cnr_carc	NOTEST	0.57837	0.212468	-1.44474	0	1	1	no
XLOC_001321	AAEL004345	supercont1.115:2435779-2455887	ax_carc	cnr_carc	OK	13.433	10.6966	-0.32863	-0.474073	0.40505	0.558799	no
XLOC_001322	AAEL004338	supercont1.115:71774-89099	ax_carc	cnr_carc	OK	110.768	143.641	0.374932	0.508876	0.36375	0.518903	no
XLOC_001323	AAEL004328	supercont1.115:92207-95936	ax_carc	cnr_carc	OK	3.26078	5.6271	0.787177	1.08199	0.0644	0.156301	no
XLOC_001324	AAEL004327	supercont1.115:110656-124128	ax_carc	cnr_carc	OK	48.1184	43.4869	-0.146007	-0.191337	0.7402	0.832849	no
XLOC_001325	AAEL004334	supercont1.115:138308-146776	ax_carc	cnr_carc	OK	3.9533	7.23191	0.871319	1.04476	0.07605	0.177872	no
XLOC_001326	AAEL004337,AAEL004346	supercont1.115:275296-556555	ax_carc	cnr_carc	OK	9.71774	1.95101	-2.3164	-2.12751	5e-05	0.000398241	yes
XLOC_001327	AAEL016331	supercont1.115:556805-741282	ax_carc	cnr_carc	OK	150.635	0	-inf	nan	5e-05	0.000398241	yes
XLOC_001328	AAEL004336	supercont1.115:962465-1220006	ax_carc	cnr_carc	NOTEST	1.7978	0.0594312	-4.91886	0	1	1	no
XLOC_001329	AAEL018102	supercont1.115:962465-1220006	ax_carc	cnr_carc	NOTEST	0.144565	0.667127	2.20624	0	1	1	no
XLOC_001330	AAEL004342	supercont1.115:962465-1220006	ax_carc	cnr_carc	NOTEST	0	0	0	0	1	1	no
XLOC_001331	AAEL004343	supercont1.115:962465-1220006	ax_carc	cnr_carc	NOTEST	0	0	0	0	1	1	no
XLOC_001332	AAEL004340	supercont1.115:1342895-1358441	ax_carc	cnr_carc	NOTEST	0.899134	0.565819	-0.668195	0	1	1	no
XLOC_001333	AAEL004333	supercont1.115:1418514-1432549	ax_carc	cnr_carc	OK	3.91946	3.40053	-0.204893	-0.250647	0.66325	0.777415	no
XLOC_001334	AAEL004341	supercont1.115:1720878-1723059	ax_carc	cnr_carc	NOTEST	0	0	0	0	1	1	no
XLOC_001335	AAEL016332	supercont1.115:1831334-1831406	ax_carc	cnr_carc	NOTEST	0	0	0	0	1	1	no
XLOC_001336	AAEL004347	supercont1.115:2415091-2425165	ax_carc	cnr_carc	OK	104.817	144.777	0.465965	0.634213	0.26095	0.411134	no
XLOC_001337	AAEL014525	supercont1.1150:13395-14376	ax_carc	cnr_carc	OK	3.01678	2.09615	-0.525266	-0.540047	0.35695	0.512233	no
XLOC_001338	AAEL014522	supercont1.1150:86193-101590	ax_carc	cnr_carc	OK	5.17917	8.51509	0.717302	0.968216	0.08795	0.198867	no
XLOC_001339	AAEL014523	supercont1.1150:154311-186790	ax_carc	cnr_carc	OK	17.4685	10.2891	-0.763645	-1.10637	0.0578	0.143841	no
XLOC_001340	AAEL014524	supercont1.1150:38366-42597	ax_carc	cnr_carc	OK	3.55157	8.67812	1.28893	1.7371	0.00425	0.0177896	yes
XLOC_001341	AAEL014527	supercont1.1152:134969-141213	ax_carc	cnr_carc	OK	21.5432	11.7734	-0.871695	-1.21083	0.03515	0.0979727	no
XLOC_001342	AAEL014526	supercont1.1152:174898-175920	ax_carc	cnr_carc	OK	148.669	242.698	0.707058	0.995015	0.0802	0.185339	no
XLOC_001343	AAEL014529	supercont1.1152:184833-200067	ax_carc	cnr_carc	OK	31.7228	23.7485	-0.417684	-0.605716	0.2975	0.450575	no
XLOC_001344	AAEL018428	supercont1.1152:173592-173915	ax_carc	cnr_carc	NOTEST	0	0	0	0	1	1	no
XLOC_001345	AAEL014528	supercont1.1152:206636-226348	ax_carc	cnr_carc	OK	27.1651	22.2307	-0.289203	-0.414007	0.47675	0.624298	no
XLOC_001346	AAEL014530	supercont1.1153:1865-14673	ax_carc	cnr_carc	OK	54.1892	50.1023	-0.113128	-0.164888	0.77515	0.857088	no
XLOC_001347	AAEL014532	supercont1.1154:243706-244023	ax_carc	cnr_carc	NOTEST	0	0	0	0	1	1	no
XLOC_001348	AAEL014531	supercont1.1154:274306-276180	ax_carc	cnr_carc	NOTEST	0.753407	0.903906	0.262743	0	1	1	no
XLOC_001349	AAEL014533	supercont1.1155:65376-77228	ax_carc	cnr_carc	NOTEST	1.53927	0.708873	-1.11865	0	1	1	no
XLOC_001350	AAEL014535	supercont1.1155:31579-63172	ax_carc	cnr_carc	NOTEST	1.08687	0.825349	-0.397101	0	1	1	no
XLOC_001351	AAEL014534	supercont1.1155:81672-96060	ax_carc	cnr_carc	OK	3.98445	1.76779	-1.17244	-1.59735	0.00705	0.0269937	yes
XLOC_001352	AAEL014537	supercont1.1156:916-20006	ax_carc	cnr_carc	NOTEST	1.218	0	-inf	0	1	1	no
XLOC_001353	AAEL014541	supercont1.1156:44174-46908	ax_carc	cnr_carc	OK	6.68226	6.30066	-0.0848334	-0.116008	0.8418	0.901201	no
XLOC_001354	-	supercont1.1156:61555-61763	ax_carc	cnr_carc	NOTEST	0	0	0	0	1	1	no
XLOC_001355	AAEL014539	supercont1.1156:62563-81099	ax_carc	cnr_carc	NOTEST	0.154359	0.0477388	-1.69305	0	1	1	no
XLOC_001356	AAEL014543	supercont1.1156:90786-93320	ax_carc	cnr_carc	NOTEST	0.631403	0.0790457	-2.9978	0	1	1	no
XLOC_001357	AAEL014536	supercont1.1156:123654-140095	ax_carc	cnr_carc	OK	4.85703	8.83065	0.862444	1.19503	0.04335	0.115302	no
XLOC_001358	AAEL014542	supercont1.1156:159044-159266	ax_carc	cnr_carc	OK	6.15804	7.55187	0.294363	0.17405	0.7423	0.834296	no
XLOC_001359	AAEL014540	supercont1.1156:96452-112201	ax_carc	cnr_carc	OK	2.49464	2.76768	0.149845	0.210663	0.7157	0.815683	no
XLOC_001360	AAEL014538	supercont1.1156:172992-174005	ax_carc	cnr_carc	NOTEST	0	0	0	0	1	1	no
XLOC_001361	AAEL014544	supercont1.1157:124171-231593	ax_carc	cnr_carc	OK	15.8529	7.58063	-1.06436	-1.32827	0.02905	0.0842568	no
XLOC_001362	AAEL017414	supercont1.1157:124171-231593	ax_carc	cnr_carc	NOTEST	0	0	0	0	1	1	no
XLOC_001363	AAEL016916	supercont1.1158:228229-228301	ax_carc	cnr_carc	NOTEST	0	0	0	0	1	1	no
XLOC_001364	AAEL014548	supercont1.1159:109827-128887	ax_carc	cnr_carc	OK	31.2375	29.8364	-0.0662044	-0.0950044	0.8724	0.920804	no
XLOC_001365	AAEL014546	supercont1.1159:131793-172067	ax_carc	cnr_carc	OK	3.58809	3.62543	0.0149348	0.0191153	0.98055	0.98781	no
XLOC_001366	AAEL014547	supercont1.1159:7971-35557	ax_carc	cnr_carc	NOTEST	0.663656	0	-inf	0	1	1	no
XLOC_001367	AAEL014545	supercont1.1159:62690-82660	ax_carc	cnr_carc	OK	6.60933	3.87413	-0.770632	-1.00047	0.08335	0.190889	no
XLOC_001368	AAEL014549	supercont1.1159:96208-97302	ax_carc	cnr_carc	OK	13.9569	9.86399	-0.500734	-0.714871	0.2131	0.36475	no
XLOC_001369	AAEL014550	supercont1.1159:183714-207821	ax_carc	cnr_carc	OK	3.14712	0.458224	-2.77991	-1.39734	0.1179	0.244307	no
XLOC_001370	AAEL018321	supercont1.116:3009-237129	ax_carc	cnr_carc	OK	11.678	5.88104	-0.989657	-1.39235	0.0181	0.0579411	no
XLOC_001371	AAEL016333	supercont1.116:278433-542171	ax_carc	cnr_carc	NOTEST	0	0	0	0	1	1	no
XLOC_001372	AAEL004353	supercont1.116:278433-542171	ax_carc	cnr_carc	NOTEST	0	0	0	0	1	1	no
XLOC_001373	AAEL004382	supercont1.116:278433-542171	ax_carc	cnr_carc	NOTEST	0	0	0	0	1	1	no
XLOC_001374	AAEL004352	supercont1.116:643183-667900	ax_carc	cnr_carc	NOTEST	0.414165	0.981194	1.24433	0	1	1	no
XLOC_001375	AAEL004369	supercont1.116:695389-697762	ax_carc	cnr_carc	NOTEST	0.978671	0.576641	-0.76315	0	1	1	no
XLOC_001376	AAEL004384	supercont1.116:733296-765079	ax_carc	cnr_carc	OK	7.1875	10.3032	0.519534	0.697416	0.2389	0.392422	no
XLOC_001377	AAEL004360	supercont1.116:821451-822671	ax_carc	cnr_carc	OK	2.80475	0.674042	-2.05696	-1.61394	0.0161	0.0527643	no
XLOC_001378	AAEL004361	supercont1.116:845293-901022	ax_carc	cnr_carc	OK	3.45159	7.20369	1.06147	1.40597	0.01765	0.0567889	no
XLOC_001379	AAEL018322	supercont1.116:940239-957519	ax_carc	cnr_carc	NOTEST	0.981043	1.11816	0.188744	0	1	1	no
XLOC_001380	AAEL004355	supercont1.116:968745-981425	ax_carc	cnr_carc	OK	3.79576	7.26842	0.937253	1.27338	0.0289	0.0839244	no
XLOC_001381	-	supercont1.116:1032441-1035636	ax_carc	cnr_carc	OK	3936.75	2798.13	-0.492544	-0.660541	0.2456	0.39784	no
XLOC_001382	AAEL004350	supercont1.116:1053918-1072650	ax_carc	cnr_carc	OK	8.02531	23.3402	1.54019	1.64039	0.0117	0.040785	yes
XLOC_001383	AAEL017833	supercont1.116:1267202-1267283	ax_carc	cnr_carc	NOTEST	0	0	0	0	1	1	no
XLOC_001384	AAEL017602	supercont1.116:1319147-1319233	ax_carc	cnr_carc	NOTEST	0	0	0	0	1	1	no
XLOC_001385	AAEL004383	supercont1.116:1473054-1490325	ax_carc	cnr_carc	OK	5.14013	1.82984	-1.49009	-1.88267	0.00125	0.00644976	yes
XLOC_001386	AAEL004379	supercont1.116:1561818-1634682	ax_carc	cnr_carc	OK	19.549	6.95183	-1.49163	-2.05867	0.0005	0.00297629	yes
XLOC_001387	AAEL004366	supercont1.116:1661859-1673386	ax_carc	cnr_carc	OK	4.07109	1.46015	-1.47929	-1.46578	0.01195	0.0415008	yes
XLOC_001388	AAEL004380	supercont1.116:1678041-1682301	ax_carc	cnr_carc	NOTEST	0.808541	0.546367	-0.56545	0	1	1	no
XLOC_001389	AAEL004358	supercont1.116:1747790-1758809	ax_carc	cnr_carc	OK	33.481	30.7643	-0.122083	-0.175714	0.75295	0.841582	no
XLOC_001390	AAEL004351	supercont1.116:278433-542171	ax_carc	cnr_carc	OK	16.8521	6.48733	-1.37724	-1.97945	0.0012	0.00623733	yes
XLOC_001391	AAEL004354	supercont1.116:542287-566476	ax_carc	cnr_carc	OK	17.3161	3.15408	-2.45682	-2.04342	0.00985	0.0354399	yes
XLOC_001392	-	supercont1.116:568001-602534	ax_carc	cnr_carc	OK	55.2177	3.33316	-4.05017	-2.28434	0.2092	0.360298	no
XLOC_001393	AAEL004373	supercont1.116:615714-615954	ax_carc	cnr_carc	NOTEST	2.03417	0.48588	-2.06577	0	1	1	no
XLOC_001394	AAEL004367	supercont1.116:678305-678974	ax_carc	cnr_carc	OK	4.4669	33.1562	2.89193	3.05958	0.0002	0.0013579	yes
XLOC_001395	AAEL004374	supercont1.116:678988-680330	ax_carc	cnr_carc	OK	3.65085	10.6385	1.54299	1.76516	0.00615	0.0241409	yes
XLOC_001396	AAEL004361	supercont1.116:845293-901022	ax_carc	cnr_carc	OK	35.2242	45.9563	0.383695	0.251694	0.77945	0.859946	no
XLOC_001397	-	supercont1.116:901171-901369	ax_carc	cnr_carc	OK	97.3569	21.3266	-2.19063	-1.97049	0.0033	0.014422	yes
XLOC_001398	AAEL004368	supercont1.116:901852-934870	ax_carc	cnr_carc	OK	7.4514	4.95481	-0.588681	-0.866885	0.1368	0.270008	no
XLOC_001399	AAEL004371	supercont1.116:965407-966840	ax_carc	cnr_carc	OK	7.36785	12.643	0.779019	1.1198	0.0544	0.137461	no
XLOC_001400	AAEL004364	supercont1.116:981914-985089	ax_carc	cnr_carc	OK	7.64791	9.14035	0.257184	0.384628	0.4934	0.63929	no
XLOC_001401	AAEL004359	supercont1.116:985376-986066	ax_carc	cnr_carc	OK	9.73035	8.59869	-0.178375	-0.214185	0.7083	0.810312	no
XLOC_001402	AAEL004370	supercont1.116:990254-1019926	ax_carc	cnr_carc	OK	8.0844	15.5024	0.939282	1.38352	0.01825	0.0583027	no
XLOC_001403	AAEL004372	supercont1.116:1021938-1022707	ax_carc	cnr_carc	NOTEST	0.855613	0.826133	-0.0505844	0	1	1	no
XLOC_001404	AAEL016995	supercont1.116:1035652-1037722	ax_carc	cnr_carc	OK	2990.69	2806.48	-0.0917196	-0.12271	0.8224	0.888935	no
XLOC_001405	AAEL004376,AAEL004385	supercont1.116:1053918-1072650	ax_carc	cnr_carc	OK	5.15503	7.29047	0.50003	0.407524	0.483	0.629892	no
XLOC_001406	AAEL004378	supercont1.116:1688592-1700751	ax_carc	cnr_carc	OK	241.842	227.814	-0.0862092	-0.115468	0.84195	0.901288	no
XLOC_001407	AAEL004356	supercont1.116:1708339-1738522	ax_carc	cnr_carc	OK	6.02539	3.0578	-0.978562	-1.37876	0.0195	0.0614012	no
XLOC_001408	AAEL004363,AAEL004381	supercont1.116:1771498-1917728	ax_carc	cnr_carc	OK	14.7072	9.27443	-0.665191	-0.913511	0.10795	0.230528	no
XLOC_001409	-	supercont1.116:1918328-2005491	ax_carc	cnr_carc	OK	9.73598	0	-inf	nan	0.00015	0.00105666	yes
XLOC_001410	AAEL004357	supercont1.116:2215744-2229422	ax_carc	cnr_carc	NOTEST	1.74368	0.22855	-2.93156	0	1	1	no
XLOC_001411	AAEL014552	supercont1.1161:34947-43718	ax_carc	cnr_carc	OK	4.1133	1.27841	-1.68595	-2.08838	0.0007	0.00394795	yes
XLOC_001412	AAEL014553	supercont1.1161:73051-89901	ax_carc	cnr_carc	NOTEST	1.94734	2.02981	0.059834	0	1	1	no
XLOC_001413	AAEL014551	supercont1.1161:100523-102476	ax_carc	cnr_carc	OK	7.62468	4.28639	-0.830912	-1.09275	0.05045	0.129657	no
XLOC_001414	-	supercont1.1162:54432-109966	ax_carc	cnr_carc	OK	18.9928	1.0973	-4.11342	-2.2943	0.2506	0.401304	no
XLOC_001415	-	supercont1.1162:110285-144977	ax_carc	cnr_carc	OK	12.7128	1.76289	-2.85027	-2.39645	0.00425	0.0177896	yes
XLOC_001416	-	supercont1.1162:146200-146403	ax_carc	cnr_carc	OK	67.7143	2.75441	-4.61965	-3.16857	0.24265	0.395634	no
XLOC_001417	-	supercont1.1162:146714-204281	ax_carc	cnr_carc	OK	13.5811	0	-inf	nan	5e-05	0.000398241	yes
XLOC_001418	AAEL014554	supercont1.1163:163933-165344	ax_carc	cnr_carc	NOTEST	1.64644	1.34416	-0.292643	0	1	1	no
XLOC_001419	-	supercont1.1164:151981-169420	ax_carc	cnr_carc	OK	80.2996	5.36225	-3.90448	-3.20765	0.02475	0.0741702	no
XLOC_001420	-	supercont1.1164:170071-170637	ax_carc	cnr_carc	OK	152.29	4.79337	-4.98964	-3.09782	0.0934	0.208117	no
XLOC_001421	-	supercont1.1164:171498-219834	ax_carc	cnr_carc	OK	123.291	7.95727	-3.95366	-2.80956	0.0028	0.0125861	yes
XLOC_001422	AAEL014555	supercont1.1165:48751-49496	ax_carc	cnr_carc	OK	53.1254	99.0338	0.89852	1.18702	0.04635	0.121399	no
XLOC_001423	AAEL014556	supercont1.1165:30177-32666	ax_carc	cnr_carc	NOTEST	0.0694275	0.0742262	0.0964198	0	1	1	no
XLOC_001424	AAEL014557	supercont1.1165:95598-147950	ax_carc	cnr_carc	OK	2.83404	4.37398	0.626086	0.74933	0.1737	0.318339	no
XLOC_001425	AAEL014561	supercont1.1166:68963-69675	ax_carc	cnr_carc	NOTEST	0.106243	0	-inf	0	1	1	no
XLOC_001426	-	supercont1.1166:338-608	ax_carc	cnr_carc	OK	166.904	63.5343	-1.39341	-1.42091	0.02025	0.0632626	no
XLOC_001427	AAEL014559	supercont1.1166:949-48966	ax_carc	cnr_carc	OK	47.8977	23.0516	-1.05509	-1.50331	0.01195	0.0415008	yes
XLOC_001428	AAEL014560	supercont1.1166:91320-91893	ax_carc	cnr_carc	NOTEST	0	0	0	0	1	1	no
XLOC_001429	AAEL014558	supercont1.1166:121137-164084	ax_carc	cnr_carc	OK	5.96102	4.69558	-0.344256	-0.483363	0.39865	0.552767	no
XLOC_001430	-	supercont1.1166:195412-203884	ax_carc	cnr_carc	OK	56.7866	14.2841	-1.99114	-1.36529	0.0338	0.0950198	no
XLOC_001431	AAEL014566	supercont1.1168:38151-120968	ax_carc	cnr_carc	OK	3.95297	2.58728	-0.6115	-0.877359	0.1288	0.259051	no
XLOC_001432	AAEL014564	supercont1.1168:139338-168003	ax_carc	cnr_carc	OK	17.7366	15.2742	-0.21563	-0.320415	0.58425	0.715597	no
XLOC_001433	AAEL014562	supercont1.1168:175932-183158	ax_carc	cnr_carc	OK	2451.87	2402.62	-0.0292758	-0.0383453	0.94225	0.964393	no
XLOC_001434	AAEL014563	supercont1.1168:27837-31973	ax_carc	cnr_carc	NOTEST	0	0	0	0	1	1	no
XLOC_001435	AAEL014565	supercont1.1168:38151-120968	ax_carc	cnr_carc	OK	14.7837	4.6154	-1.67948	-0.394607	0.54025	0.679441	no
XLOC_001436	AAEL004390	supercont1.117:315923-318632	ax_carc	cnr_carc	NOTEST	0	0	0	0	1	1	no
XLOC_001437	AAEL004386	supercont1.117:347260-349821	ax_carc	cnr_carc	NOTEST	0	0	0	0	1	1	no
XLOC_001438	AAEL004399	supercont1.117:473455-549150	ax_carc	cnr_carc	NOTEST	1.44163	1.2343	-0.224009	0	1	1	no
XLOC_001439	AAEL016334	supercont1.117:1366521-1492257	ax_carc	cnr_carc	NOTEST	0	0	0	0	1	1	no
XLOC_001440	AAEL016335	supercont1.117:1617209-1617282	ax_carc	cnr_carc	NOTEST	0	0	0	0	1	1	no
XLOC_001441	AAEL004389	supercont1.117:2061498-2126562	ax_carc	cnr_carc	OK	7.97244	1.58943	-2.32651	-3.1804	5e-05	0.000398241	yes
XLOC_001442	AAEL004395	supercont1.117:2289745-2290637	ax_carc	cnr_carc	NOTEST	0.192529	0.246166	0.354558	0	1	1	no
XLOC_001443	AAEL017431	supercont1.117:2369515-2370286	ax_carc	cnr_carc	NOTEST	0.590197	1.05219	0.834132	0	1	1	no
XLOC_001444	AAEL004393	supercont1.117:5568-136653	ax_carc	cnr_carc	OK	8.40695	1.06778	-2.97697	-3.69397	5e-05	0.000398241	yes
XLOC_001445	-	supercont1.117:136805-154463	ax_carc	cnr_carc	OK	8.23506	2.61235	-1.65643	-1.71916	0.00845	0.031262	yes
XLOC_001446	AAEL004401	supercont1.117:291590-310460	ax_carc	cnr_carc	NOTEST	0.293494	0.0945326	-1.63445	0	1	1	no
XLOC_001447	AAEL004388	supercont1.117:362284-383373	ax_carc	cnr_carc	NOTEST	0	0	0	0	1	1	no
XLOC_001448	AAEL004396	supercont1.117:640124-789723	ax_carc	cnr_carc	NOTEST	0.0841689	0	-inf	0	1	1	no
XLOC_001449	AAEL004398	supercont1.117:1114924-1175073	ax_carc	cnr_carc	NOTEST	0.143635	0	-inf	0	1	1	no
XLOC_001450	AAEL004391	supercont1.117:1315307-1366360	ax_carc	cnr_carc	OK	8.08721	2.33036	-1.79509	-2.49469	0.00015	0.00105666	yes
XLOC_001451	AAEL016334	supercont1.117:1366521-1492257	ax_carc	cnr_carc	OK	5.66738	1.50518	-1.91275	-1.3474	0.27665	0.428278	no
XLOC_001452	-	supercont1.117:1493053-1493407	ax_carc	cnr_carc	OK	220.507	0	-inf	nan	5e-05	0.000398241	yes
XLOC_001453	AAEL004394	supercont1.117:1760243-1775702	ax_carc	cnr_carc	NOTEST	0.662046	0.364094	-0.862623	0	1	1	no
XLOC_001454	AAEL004387	supercont1.117:2164921-2168449	ax_carc	cnr_carc	NOTEST	2.06961	2.55737	0.305305	0	1	1	no
XLOC_001455	AAEL004397	supercont1.117:2177827-2179239	ax_carc	cnr_carc	NOTEST	2.61362	1.56037	-0.744158	0	1	1	no
XLOC_001456	-	supercont1.117:2215035-2233772	ax_carc	cnr_carc	OK	3.78129	0.364794	-3.37372	-0.727684	0.17075	0.314397	no
XLOC_001457	AAEL004392	supercont1.117:2370710-2380741	ax_carc	cnr_carc	NOTEST	1.37604	0.596617	-1.20564	0	1	1	no
XLOC_001458	AAEL016336	supercont1.117:2370710-2380741	ax_carc	cnr_carc	NOTEST	0	0	0	0	1	1	no
XLOC_001459	AAEL014567,AAEL014570	supercont1.1170:3703-69997	ax_carc	cnr_carc	OK	16.8792	2.67896	-2.6555	-2.74865	5e-05	0.000398241	yes
XLOC_001460	AAEL014568	supercont1.1170:115712-118534	ax_carc	cnr_carc	NOTEST	0.0445589	0.0727446	0.707126	0	1	1	no
XLOC_001461	AAEL014571	supercont1.1170:106404-108135	ax_carc	cnr_carc	NOTEST	0	0.0609623	inf	0	1	1	no
XLOC_001462	AAEL014569	supercont1.1170:154787-189333	ax_carc	cnr_carc	NOTEST	2.20216	1.57563	-0.482989	0	1	1	no
XLOC_001463	AAEL014573	supercont1.1171:116665-120233	ax_carc	cnr_carc	OK	19.8637	6.25177	-1.6678	-2.22424	0.00025	0.0016459	yes
XLOC_001464	AAEL017267	supercont1.1171:120539-121343	ax_carc	cnr_carc	OK	36.4582	10.4876	-1.79756	-2.53353	5e-05	0.000398241	yes
XLOC_001465	AAEL014572,AAEL017559	supercont1.1171:182772-211283	ax_carc	cnr_carc	OK	36.5565	35.838	-0.0286373	-0.0394662	0.9455	0.966407	no
XLOC_001466	AAEL014575	supercont1.1171:75283-75546	ax_carc	cnr_carc	NOTEST	0	0.745789	inf	0	1	1	no
XLOC_001467	AAEL014574	supercont1.1171:155834-163295	ax_carc	cnr_carc	NOTEST	1.63966	0.292739	-2.48571	0	1	1	no
XLOC_001468	AAEL016917	supercont1.1172:82988-83060	ax_carc	cnr_carc	NOTEST	0	0	0	0	1	1	no
XLOC_001469	AAEL014577	supercont1.1172:182289-192887	ax_carc	cnr_carc	NOTEST	0.991832	0.916128	-0.114546	0	1	1	no
XLOC_001470	AAEL014576	supercont1.1172:172897-181747	ax_carc	cnr_carc	OK	4.28433	7.56187	0.819674	1.08874	0.0576	0.143469	no
XLOC_001471	AAEL014578	supercont1.1172:194763-197341	ax_carc	cnr_carc	OK	19.5352	11.356	-0.78262	-1.13552	0.0447	0.118149	no
XLOC_001472	AAEL014580	supercont1.1173:220055-220954	ax_carc	cnr_carc	OK	7.32567	1.62067	-2.17637	-2.2376	0.00115	0.00601997	yes
XLOC_001473	AAEL014581	supercont1.1173:1778-140756	ax_carc	cnr_carc	NOTEST	2.17459	0.0869044	-4.64517	0	1	1	no
XLOC_001474	AAEL014579	supercont1.1173:181765-186411	ax_carc	cnr_carc	NOTEST	1.21502	0.603328	-1.00997	0	1	1	no
XLOC_001475	AAEL014584	supercont1.1174:83940-85453	ax_carc	cnr_carc	NOTEST	0.346397	0.215144	-0.687119	0	1	1	no
XLOC_001476	AAEL014582	supercont1.1174:106062-109004	ax_carc	cnr_carc	NOTEST	2.57061	1.40534	-0.871192	0	1	1	no
XLOC_001477	AAEL014585	supercont1.1174:5768-25807	ax_carc	cnr_carc	OK	1.82154	3.15135	0.79081	0.768855	0.1627	0.303859	no
XLOC_001478	AAEL014583	supercont1.1174:72266-73387	ax_carc	cnr_carc	OK	4640.14	5919.34	0.351269	0.445496	0.43035	0.582273	no
XLOC_001479	AAEL017106	supercont1.1174:142656-146020	ax_carc	cnr_carc	NOTEST	0.783376	0.565706	-0.469652	0	1	1	no
XLOC_001480	-	supercont1.1175:50186-89737	ax_carc	cnr_carc	OK	22.3578	0	-inf	nan	0.0169	0.0548455	no
XLOC_001481	-	supercont1.1175:200791-205177	ax_carc	cnr_carc	NOTEST	8.92476	0	-inf	0	1	1	no
XLOC_001482	-	supercont1.1176:32361-62128	ax_carc	cnr_carc	OK	18.5356	0	-inf	nan	0.01865	0.0592969	no
XLOC_001483	AAEL014589	supercont1.1179:22030-23740	ax_carc	cnr_carc	OK	2.89456	5.85849	1.01719	1.23253	0.02685	0.0790943	no
XLOC_001484	AAEL014590	supercont1.1179:176665-176914	ax_carc	cnr_carc	OK	2.96103	0.606043	-2.28861	-0.678978	0.24065	0.39427	no
XLOC_001485	AAEL004410	supercont1.118:106084-126558	ax_carc	cnr_carc	OK	4.59381	1.53227	-1.58402	-1.51033	0.00905	0.0330859	yes
XLOC_001486	AAEL016337	supercont1.118:106084-126558	ax_carc	cnr_carc	NOTEST	0	0	0	0	1	1	no
XLOC_001487	-	supercont1.118:128312-142545	ax_carc	cnr_carc	OK	68.5917	0	-inf	nan	0.00055	0.00322428	yes
XLOC_001488	-	supercont1.118:1011119-1056953	ax_carc	cnr_carc	OK	358.251	25.5609	-3.80896	-3.82091	5e-05	0.000398241	yes
XLOC_001489	AAEL004409	supercont1.118:1057664-1084933	ax_carc	cnr_carc	OK	49.3409	38.4309	-0.360519	-0.47792	0.3962	0.550296	no
XLOC_001490	AAEL004407	supercont1.118:2164008-2254972	ax_carc	cnr_carc	NOTEST	0.766781	0.0433434	-4.14493	0	1	1	no
XLOC_001491	AAEL004414	supercont1.118:2351803-2356050	ax_carc	cnr_carc	OK	11.0537	12.2183	0.144505	0.174544	0.7602	0.846743	no
XLOC_001492	AAEL004413	supercont1.118:2356098-2392509	ax_carc	cnr_carc	OK	35.4376	0	-inf	nan	0.10905	0.23219	no
XLOC_001493	AAEL004405,AAEL004411	supercont1.118:2393279-2436593	ax_carc	cnr_carc	OK	4.96736	2.17586	-1.19089	-0.713993	0.2376	0.390994	no
XLOC_001494	-	supercont1.118:19896-23564	ax_carc	cnr_carc	OK	62.1548	18.5175	-1.74698	-1.5198	0.06065	0.149313	no
XLOC_001495	AAEL004404	supercont1.118:42006-42611	ax_carc	cnr_carc	OK	48.4175	78.4099	0.695508	0.963259	0.0957	0.211695	no
XLOC_001496	AAEL004403	supercont1.118:1915778-1917137	ax_carc	cnr_carc	NOTEST	0	0	0	0	1	1	no
XLOC_001497	AAEL016338	supercont1.118:1984674-1984747	ax_carc	cnr_carc	NOTEST	0	0	0	0	1	1	no
XLOC_001498	AAEL016339	supercont1.118:1985301-1985373	ax_carc	cnr_carc	NOTEST	0	0	0	0	1	1	no
XLOC_001499	AAEL004402,AAEL004406	supercont1.118:2126636-2158150	ax_carc	cnr_carc	OK	17.6115	28.482	0.693534	0.917684	0.113	0.237658	no
XLOC_001500	AAEL004412	supercont1.118:2164008-2254972	ax_carc	cnr_carc	OK	13.5171	5.46774	-1.30577	-1.89293	0.00145	0.00729277	yes
XLOC_001501	AAEL004408	supercont1.118:2255848-2256034	ax_carc	cnr_carc	OK	26.5348	2.27684	-3.54278	-2.5531	0.09435	0.209496	no
XLOC_001502	-	supercont1.118:2256248-2330160	ax_carc	cnr_carc	OK	42.9721	5.80574	-2.88785	-1.80622	0.0121	0.0418936	yes
XLOC_001503	AAEL004415	supercont1.118:2356098-2392509	ax_carc	cnr_carc	OK	22.8897	27.7337	0.276946	0.37466	0.51845	0.660921	no
XLOC_001504	AAEL014591	supercont1.1180:395-4917	ax_carc	cnr_carc	OK	18.312	10.368	-0.820655	-1.18234	0.04415	0.117012	no
XLOC_001505	AAEL014593	supercont1.1181:11401-11955	ax_carc	cnr_carc	NOTEST	0.882673	1.57012	0.830924	0	1	1	no
XLOC_001506	AAEL014594	supercont1.1181:12138-66393	ax_carc	cnr_carc	OK	29.5144	25.0418	-0.237077	-0.350442	0.5271	0.668346	no
XLOC_001507	-	supercont1.1181:66580-105734	ax_carc	cnr_carc	OK	101.093	7.58149	-3.73705	-2.74309	0.0379	0.103837	no
XLOC_001508	AAEL014592	supercont1.1181:132366-168676	ax_carc	cnr_carc	OK	5.65371	3.95124	-0.516892	-0.776696	0.16635	0.308778	no
XLOC_001509	AAEL014595	supercont1.1183:34715-96256	ax_carc	cnr_carc	NOTEST	1.78913	2.13884	0.257576	0	1	1	no
XLOC_001510	AAEL014596	supercont1.1185:193179-194405	ax_carc	cnr_carc	OK	5.58664	6.63174	0.247406	0.237574	0.6809	0.790558	no
XLOC_001511	AAEL014597	supercont1.1185:202649-216751	ax_carc	cnr_carc	OK	10.7872	15.6436	0.53625	0.804297	0.15555	0.294458	no
XLOC_001512	AAEL014600	supercont1.1186:61208-68400	ax_carc	cnr_carc	OK	38.0963	67.5209	0.825685	1.1891	0.04125	0.110949	no
XLOC_001513	AAEL014599	supercont1.1186:68558-85189	ax_carc	cnr_carc	NOTEST	0	0.536541	inf	0	1	1	no
XLOC_001514	AAEL014598	supercont1.1186:101567-175614	ax_carc	cnr_carc	NOTEST	2.46146	1.26408	-0.961426	0	1	1	no
XLOC_001515	AAEL014602	supercont1.1187:47362-55875	ax_carc	cnr_carc	NOTEST	0	0	0	0	1	1	no
XLOC_001516	AAEL014601	supercont1.1187:135319-158338	ax_carc	cnr_carc	NOTEST	0	0	0	0	1	1	no
XLOC_001517	AAEL014617	supercont1.1188:32147-33821	ax_carc	cnr_carc	OK	3.85463	2.01008	-0.939336	-1.11006	0.05855	0.145307	no
XLOC_001518	AAEL014607	supercont1.1188:47247-49040	ax_carc	cnr_carc	OK	14.3537	14.0922	-0.0265322	-0.0394329	0.9418	0.964063	no
XLOC_001519	AAEL014616	supercont1.1188:185261-186934	ax_carc	cnr_carc	OK	6.96013	4.43363	-0.650625	-0.88788	0.131	0.262135	no
XLOC_001520	AAEL014603,AAEL014610	supercont1.1188:2926-14622	ax_carc	cnr_carc	OK	15.1846	6.84528	-1.14943	-1.6064	0.00615	0.0241409	yes
XLOC_001521	AAEL014609	supercont1.1188:49550-51215	ax_carc	cnr_carc	OK	21.6119	8.13589	-1.40946	-2.06574	0.0003	0.001924	yes
XLOC_001522	AAEL017366	supercont1.1188:71084-72111	ax_carc	cnr_carc	OK	5.97658	2.32213	-1.36387	-1.58575	0.0093	0.0338473	yes
XLOC_001523	AAEL014613	supercont1.1188:73218-74905	ax_carc	cnr_carc	NOTEST	0.324279	0.498073	0.619119	0	1	1	no
XLOC_001524	AAEL014606	supercont1.1188:75969-78742	ax_carc	cnr_carc	OK	21.5058	9.17194	-1.22943	-1.76761	0.0021	0.00993677	yes
XLOC_001525	AAEL014615	supercont1.1188:86222-87884	ax_carc	cnr_carc	NOTEST	0.0716001	0	-inf	0	1	1	no
XLOC_001526	AAEL014612,AAEL014619	supercont1.1188:100137-107119	ax_carc	cnr_carc	OK	4.00993	3.08454	-0.378519	-0.458343	0.41485	0.568033	no
XLOC_001527	AAEL014604	supercont1.1188:110231-111910	ax_carc	cnr_carc	NOTEST	0	0	0	0	1	1	no
XLOC_001528	AAEL014608	supercont1.1188:121210-158750	ax_carc	cnr_carc	NOTEST	2.11005	2.33479	0.146014	0	1	1	no
XLOC_001529	AAEL014611,AAEL014618	supercont1.1188:121210-158750	ax_carc	cnr_carc	OK	4.74165	0.777737	-2.60804	-0.821626	0.09975	0.217814	no
XLOC_001530	AAEL014614	supercont1.1188:121210-158750	ax_carc	cnr_carc	OK	7.06694	5.19953	-0.442704	-0.262898	0.66545	0.779229	no
XLOC_001531	AAEL014605	supercont1.1188:121210-158750	ax_carc	cnr_carc	OK	18.3133	18.071	-0.0192145	-0.0201346	0.97205	0.982617	no
XLOC_001532	AAEL014620	supercont1.1189:191683-206062	ax_carc	cnr_carc	OK	71.5646	66.6491	-0.102661	-0.139971	0.8124	0.882598	no
XLOC_001533	AAEL004422	supercont1.119:79273-92110	ax_carc	cnr_carc	OK	1.9957	3.46857	0.797448	0.882633	0.11785	0.244245	no
XLOC_001534	AAEL004424	supercont1.119:204095-205078	ax_carc	cnr_carc	NOTEST	0	0	0	0	1	1	no
XLOC_001535	AAEL004427	supercont1.119:225806-226690	ax_carc	cnr_carc	OK	52.3907	95.9342	0.872733	1.22416	0.03605	0.0998717	no
XLOC_001536	AAEL004448	supercont1.119:264510-296894	ax_carc	cnr_carc	OK	12.4884	14.6802	0.23328	0.271134	0.6374	0.757722	no
XLOC_001537	-	supercont1.119:297707-297890	ax_carc	cnr_carc	OK	29.9567	11.4443	-1.38825	-1.72407	0.26695	0.4178	no
XLOC_001538	AAEL004446	supercont1.119:360260-361708	ax_carc	cnr_carc	NOTEST	0.552154	0.369278	-0.580363	0	1	1	no
XLOC_001539	AAEL004439	supercont1.119:402049-457602	ax_carc	cnr_carc	OK	3.30935	14.0436	2.08529	0.323339	0.22765	0.380547	no
XLOC_001540	AAEL004416	supercont1.119:468796-584946	ax_carc	cnr_carc	NOTEST	2.73336	2.37689	-0.201598	0	1	1	no
XLOC_001541	AAEL004442	supercont1.119:1052388-1073273	ax_carc	cnr_carc	NOTEST	0.259802	0.260215	0.00229401	0	1	1	no
XLOC_001542	AAEL004445	supercont1.119:1103977-1112112	ax_carc	cnr_carc	OK	43.1711	30.6565	-0.493871	-0.700502	0.19575	0.344992	no
XLOC_001543	AAEL004419	supercont1.119:1145627-1166326	ax_carc	cnr_carc	OK	106.157	73.0616	-0.53901	-0.72402	0.1812	0.327324	no
XLOC_001544	AAEL004431	supercont1.119:1226962-1274305	ax_carc	cnr_carc	OK	7.1403	5.06641	-0.495019	-0.742378	0.19265	0.34095	no
XLOC_001545	AAEL004441	supercont1.119:1938561-1958830	ax_carc	cnr_carc	OK	15.4012	19.8858	0.368695	0.535874	0.32855	0.483215	no
XLOC_001546	AAEL004426	supercont1.119:1997944-2010515	ax_carc	cnr_carc	OK	8.07788	13.0887	0.696271	1.00743	0.08455	0.192986	no
XLOC_001547	AAEL004435	supercont1.119:2025436-2036242	ax_carc	cnr_carc	OK	35.8068	46.5239	0.377739	0.539772	0.34205	0.496999	no
XLOC_001548	AAEL004421	supercont1.119:2065650-2065963	ax_carc	cnr_carc	OK	247.058	60.8787	-2.02084	-2.87572	5e-05	0.000398241	yes
XLOC_001549	AAEL004443	supercont1.119:2416626-2424138	ax_carc	cnr_carc	NOTEST	0	0	0	0	1	1	no
XLOC_001550	AAEL004444	supercont1.119:16831-63593	ax_carc	cnr_carc	OK	10.2482	7.6575	-0.420424	-0.610921	0.2893	0.44176	no
XLOC_001551	AAEL004417	supercont1.119:132136-147937	ax_carc	cnr_carc	OK	42.6527	25.4351	-0.745816	-1.07104	0.0693	0.165534	no
XLOC_001552	AAEL004430	supercont1.119:165403-196178	ax_carc	cnr_carc	OK	13.209	28.591	1.11404	1.50513	0.01195	0.0415008	yes
XLOC_001553	AAEL004436	supercont1.119:250182-251451	ax_carc	cnr_carc	OK	15.3547	40.2387	1.3899	1.92276	0.00105	0.00556784	yes
XLOC_001554	AAEL004428	supercont1.119:298126-321989	ax_carc	cnr_carc	OK	3.53232	3.08626	-0.194758	-0.157137	0.7443	0.835669	no
XLOC_001555	AAEL004420	supercont1.119:387192-389782	ax_carc	cnr_carc	OK	3.05106	4.62646	0.600595	0.728389	0.1848	0.331274	no
XLOC_001556	AAEL004423	supercont1.119:402049-457602	ax_carc	cnr_carc	OK	319.779	661.358	1.04836	1.39666	0.0129	0.0440776	yes
XLOC_001557	AAEL004440	supercont1.119:468796-584946	ax_carc	cnr_carc	OK	16.2909	8.14641	-0.999828	-0.989869	0.0997	0.217719	no
XLOC_001558	AAEL004425	supercont1.119:468796-584946	ax_carc	cnr_carc	OK	11.7689	23.371	0.989736	0.515954	0.32	0.47423	no
XLOC_001559	AAEL004418	supercont1.119:623842-647438	ax_carc	cnr_carc	NOTEST	1.03908	1.36515	0.393755	0	1	1	no
XLOC_001560	AAEL004432	supercont1.119:752518-762846	ax_carc	cnr_carc	NOTEST	1.91856	0	-inf	0	1	1	no
XLOC_001561	AAEL004433	supercont1.119:1141375-1142028	ax_carc	cnr_carc	OK	29.4669	64.5484	1.13129	1.61052	0.00565	0.0225068	yes
XLOC_001562	AAEL004438	supercont1.119:1166367-1178260	ax_carc	cnr_carc	OK	50.8102	72.7148	0.517131	0.732252	0.19815	0.347576	no
XLOC_001563	-	supercont1.119:1339773-1504378	ax_carc	cnr_carc	OK	8.87872	0.53658	-4.04849	-1.18339	0.2554	0.405153	no
XLOC_001564	AAEL004437	supercont1.119:1781232-1925531	ax_carc	cnr_carc	OK	13.302	9.81201	-0.439026	-0.613831	0.2896	0.442078	no
XLOC_001565	AAEL004434	supercont1.119:1973002-1997461	ax_carc	cnr_carc	OK	167.551	127.979	-0.3887	-0.517623	0.3603	0.515518	no
XLOC_001566	AAEL017519	supercont1.119:2253450-2261588	ax_carc	cnr_carc	OK	33.2925	23.541	-0.500017	-0.731222	0.2066	0.357435	no
XLOC_001567	AAEL017546	supercont1.119:2262289-2316157	ax_carc	cnr_carc	OK	5.38793	1.18775	-2.1815	-3.05585	5e-05	0.000398241	yes
XLOC_001568	AAEL004447	supercont1.119:2330994-2386410	ax_carc	cnr_carc	OK	14.2998	0.746824	-4.25909	-1.1638	0.0711	0.168798	no
XLOC_001569	AAEL004429	supercont1.119:2404671-2410377	ax_carc	cnr_carc	NOTEST	0	0	0	0	1	1	no
XLOC_001570	-	supercont1.1190:13140-25856	ax_carc	cnr_carc	OK	20.7298	0	-inf	nan	0.00915	0.0333954	yes
XLOC_001571	AAEL014622	supercont1.1190:133482-148461	ax_carc	cnr_carc	NOTEST	0.964476	1.02411	0.0865539	0	1	1	no
XLOC_001572	AAEL014621	supercont1.1190:106074-107471	ax_carc	cnr_carc	NOTEST	0.0814898	0	-inf	0	1	1	no
XLOC_001573	AAEL017967	supercont1.1191:97783-97884	ax_carc	cnr_carc	NOTEST	0	0	0	0	1	1	no
XLOC_001574	AAEL014625	supercont1.1192:113332-123362	ax_carc	cnr_carc	OK	41.1724	79.1133	0.942242	1.36863	0.01765	0.0567889	no
XLOC_001575	AAEL014624	supercont1.1192:156716-184804	ax_carc	cnr_carc	NOTEST	0.203423	0.417456	1.03714	0	1	1	no
XLOC_001576	AAEL016965	supercont1.1192:5842-80151	ax_carc	cnr_carc	NOTEST	1.87213	0	-inf	0	1	1	no
XLOC_001577	AAEL014623	supercont1.1192:197611-198104	ax_carc	cnr_carc	NOTEST	0.860195	0.31818	-1.43482	0	1	1	no
XLOC_001578	AAEL014627	supercont1.1193:132924-157020	ax_carc	cnr_carc	NOTEST	1.2624	1.35693	0.104184	0	1	1	no
XLOC_001579	AAEL014626	supercont1.1193:188739-197018	ax_carc	cnr_carc	NOTEST	0	0	0	0	1	1	no
XLOC_001580	AAEL014628	supercont1.1194:6844-12313	ax_carc	cnr_carc	NOTEST	0.707513	0.801996	0.180839	0	1	1	no
XLOC_001581	AAEL014631	supercont1.1194:43844-85992	ax_carc	cnr_carc	NOTEST	2.73147	2.48123	-0.138623	0	1	1	no
XLOC_001582	-	supercont1.1194:107845-121844	ax_carc	cnr_carc	OK	67.8489	2.34194	-4.85655	-2.40805	0.18115	0.327252	no
XLOC_001583	AAEL016960	supercont1.1194:123275-136804	ax_carc	cnr_carc	OK	7.05272	14.7089	1.06044	1.38963	0.01185	0.0412274	yes
XLOC_001584	AAEL014632	supercont1.1194:163051-188114	ax_carc	cnr_carc	NOTEST	2.57417	0.529695	-2.28087	0	1	1	no
XLOC_001585	AAEL014629,AAEL014630	supercont1.1194:140784-152794	ax_carc	cnr_carc	OK	80.5943	98.7779	0.293512	0.347015	0.46715	0.615699	no
XLOC_001586	AAEL014633	supercont1.1197:172485-183583	ax_carc	cnr_carc	OK	1.79814	3.11437	0.792436	1.06002	0.06375	0.155114	no
XLOC_001587	-	supercont1.1197:26067-32224	ax_carc	cnr_carc	OK	82.6895	0	-inf	nan	0.0001	0.000739791	yes
XLOC_001588	AAEL014634	supercont1.1197:86701-105051	ax_carc	cnr_carc	OK	6.18514	3.87167	-0.675853	-0.985228	0.0885	0.199858	no
XLOC_001589	AAEL014635	supercont1.1198:140349-156905	ax_carc	cnr_carc	NOTEST	2.36358	2.28985	-0.0457211	0	1	1	no
XLOC_001590	AAEL014637	supercont1.1199:46872-98381	ax_carc	cnr_carc	NOTEST	1.11182	0.201096	-2.46697	0	1	1	no
XLOC_001591	AAEL016918	supercont1.1199:36998-37071	ax_carc	cnr_carc	NOTEST	0	0	0	0	1	1	no
XLOC_001592	AAEL014636	supercont1.1199:117232-141889	ax_carc	cnr_carc	NOTEST	0.581701	0.83303	0.518092	0	1	1	no
XLOC_001593	AAEL000604	supercont1.12:45163-68568	ax_carc	cnr_carc	OK	10.9263	1.62957	-2.74525	-3.38597	5e-05	0.000398241	yes
XLOC_001594	AAEL017685	supercont1.12:45163-68568	ax_carc	cnr_carc	OK	4.50316	5.26463	0.225394	0.0777731	0.85745	0.911404	no
XLOC_001595	AAEL017352	supercont1.12:77359-78384	ax_carc	cnr_carc	OK	35.824	33.342	-0.103583	-0.15177	0.7942	0.870118	no
XLOC_001596	-	supercont1.12:114991-115323	ax_carc	cnr_carc	OK	9.22625	5.99662	-0.621595	-0.355112	0.5091	0.653183	no
XLOC_001597	AAEL018022	supercont1.12:135840-145536	ax_carc	cnr_carc	OK	3.67347	4.96604	0.434951	0.577174	0.31835	0.47249	no
XLOC_001598	AAEL018023	supercont1.12:146185-146908	ax_carc	cnr_carc	NOTEST	0.378696	0.17304	-1.12994	0	1	1	no
XLOC_001599	AAEL000602	supercont1.12:167725-169198	ax_carc	cnr_carc	OK	5.42398	4.63814	-0.225806	-0.289665	0.60255	0.730256	no
XLOC_001600	AAEL018024	supercont1.12:262304-262872	ax_carc	cnr_carc	NOTEST	0	0	0	0	1	1	no
XLOC_001601	AAEL000623	supercont1.12:357893-366925	ax_carc	cnr_carc	NOTEST	0.742522	0.0878316	-3.07962	0	1	1	no
XLOC_001602	AAEL018348	supercont1.12:439984-522325	ax_carc	cnr_carc	OK	16.0892	8.06754	-0.99589	-1.42913	0.02005	0.0627748	no
XLOC_001603	AAEL000609	supercont1.12:712465-720971	ax_carc	cnr_carc	OK	51.7435	8.87702	-2.54323	-3.12969	5e-05	0.000398241	yes
XLOC_001604	AAEL000611	supercont1.12:758894-759144	ax_carc	cnr_carc	NOTEST	7.49354	1.06841	-2.81018	0	1	1	no
XLOC_001605	AAEL000612,AAEL000626	supercont1.12:850732-894357	ax_carc	cnr_carc	OK	22.7493	12.0816	-0.91301	-0.882785	0.1005	0.219027	no
XLOC_001606	AAEL000607	supercont1.12:850732-894357	ax_carc	cnr_carc	OK	0	2.8586	inf	nan	0.19485	0.343795	no
XLOC_001607	AAEL017027	supercont1.12:962066-962327	ax_carc	cnr_carc	NOTEST	0	0	0	0	1	1	no
XLOC_001608	AAEL000599	supercont1.12:1739137-1798043	ax_carc	cnr_carc	OK	2.76651	2.31265	-0.25852	-0.369167	0.51945	0.661777	no
XLOC_001609	AAEL016047	supercont1.12:1941560-1963374	ax_carc	cnr_carc	NOTEST	0	0	0	0	1	1	no
XLOC_001610	AAEL000600	supercont1.12:2140250-2208755	ax_carc	cnr_carc	NOTEST	1.09992	0.550905	-0.997518	0	1	1	no
XLOC_001611	AAEL000596	supercont1.12:2221712-2254538	ax_carc	cnr_carc	OK	5.48856	3.45963	-0.66581	-0.907277	0.11865	0.245362	no
XLOC_001612	AAEL018350	supercont1.12:2290760-2371043	ax_carc	cnr_carc	OK	8.68369	5.35742	-0.696771	-1.0304	0.0713	0.169177	no
XLOC_001613	AAEL000605	supercont1.12:3484167-3486973	ax_carc	cnr_carc	OK	3.43977	4.85634	0.497557	0.673375	0.23485	0.388116	no
XLOC_001614	AAEL000628	supercont1.12:3542482-3543869	ax_carc	cnr_carc	NOTEST	0	0	0	0	1	1	no
XLOC_001615	AAEL000614	supercont1.12:3554463-3556937	ax_carc	cnr_carc	NOTEST	0	0.113124	inf	0	1	1	no
XLOC_001616	AAEL000613	supercont1.12:3587192-3588596	ax_carc	cnr_carc	NOTEST	0	0.103531	inf	0	1	1	no
XLOC_001617	AAEL000622	supercont1.12:90917-111670	ax_carc	cnr_carc	OK	70.101	47.3622	-0.565699	-0.706476	0.2248	0.377546	no
XLOC_001618	AAEL000629	supercont1.12:157195-158246	ax_carc	cnr_carc	OK	28.6895	12.5573	-1.192	-1.69977	0.00275	0.012401	yes
XLOC_001619	AAEL000631	supercont1.12:182464-201618	ax_carc	cnr_carc	NOTEST	1.04659	0.738619	-0.502789	0	1	1	no
XLOC_001620	AAEL000603	supercont1.12:288642-290749	ax_carc	cnr_carc	NOTEST	0	0	0	0	1	1	no
XLOC_001621	AAEL000601	supercont1.12:437563-438284	ax_carc	cnr_carc	NOTEST	0.13882	0.144733	0.0601796	0	1	1	no
XLOC_001622	AAEL000606	supercont1.12:439984-522325	ax_carc	cnr_carc	NOTEST	0	0.342472	inf	0	1	1	no
XLOC_001623	AAEL000619	supercont1.12:533030-533337	ax_carc	cnr_carc	NOTEST	0.572023	0.345183	-0.728711	0	1	1	no
XLOC_001624	AAEL000621	supercont1.12:748023-748291	ax_carc	cnr_carc	OK	13.3564	5.65995	-1.23867	-0.821982	0.2277	0.380594	no
XLOC_001625	AAEL000627	supercont1.12:755810-756064	ax_carc	cnr_carc	NOTEST	0	0	0	0	1	1	no
XLOC_001626	AAEL018349	supercont1.12:766985-781245	ax_carc	cnr_carc	NOTEST	0	0.309218	inf	0	1	1	no
XLOC_001627	AAEL000615	supercont1.12:803429-804128	ax_carc	cnr_carc	OK	26.0713	25.7246	-0.0193138	-0.0282486	0.96065	0.975554	no
XLOC_001628	AAEL017511	supercont1.12:961377-961827	ax_carc	cnr_carc	NOTEST	0	0	0	0	1	1	no
XLOC_001629	AAEL000617	supercont1.12:1010660-1016935	ax_carc	cnr_carc	NOTEST	0.278081	0	-inf	0	1	1	no
XLOC_001630	AAEL000632	supercont1.12:1530357-1536946	ax_carc	cnr_carc	NOTEST	1.77306	1.34777	-0.395664	0	1	1	no
XLOC_001631	AAEL000618	supercont1.12:1941560-1963374	ax_carc	cnr_carc	OK	1.66785	3.9641	1.249	1.28938	0.0269	0.0792004	no
XLOC_001632	AAEL000630	supercont1.12:2254628-2264953	ax_carc	cnr_carc	OK	7.61394	7.05662	-0.109666	-0.146833	0.7975	0.872368	no
XLOC_001633	AAEL016048	supercont1.12:2290760-2371043	ax_carc	cnr_carc	NOTEST	0	0	0	0	1	1	no
XLOC_001634	-	supercont1.12:2449722-2449902	ax_carc	cnr_carc	NOTEST	0	0	0	0	1	1	no
XLOC_001635	AAEL000597	supercont1.12:2710788-2860976	ax_carc	cnr_carc	OK	30.0471	13.8748	-1.11475	-1.54429	0.0075	0.028385	yes
XLOC_001636	-	supercont1.12:3088428-3168622	ax_carc	cnr_carc	OK	5.45193	0.307289	-4.1491	-1.60441	0.24265	0.395634	no
XLOC_001637	-	supercont1.12:3168680-3173803	ax_carc	cnr_carc	OK	12.1594	1.28316	-3.24429	-1.77027	0.1328	0.264687	no
XLOC_001638	-	supercont1.12:3173895-3174099	ax_carc	cnr_carc	OK	52.3149	1.72229	-4.92482	-2.1166	0.155	0.293777	no
XLOC_001639	-	supercont1.12:3174754-3190698	ax_carc	cnr_carc	OK	67.6102	0	-inf	nan	5e-05	0.000398241	yes
XLOC_001640	-	supercont1.12:3338844-3423391	ax_carc	cnr_carc	OK	54.6342	0	-inf	nan	0.0001	0.000739791	yes
XLOC_001641	AAEL000616	supercont1.12:3968090-3970836	ax_carc	cnr_carc	NOTEST	0	0	0	0	1	1	no
XLOC_001642	AAEL018543	supercont1.120:359941-363590	ax_carc	cnr_carc	NOTEST	0.201872	0.0493934	-2.03105	0	1	1	no
XLOC_001643	AAEL017907	supercont1.120:365250-367205	ax_carc	cnr_carc	NOTEST	0	0	0	0	1	1	no
XLOC_001644	AAEL004466	supercont1.120:407745-408645	ax_carc	cnr_carc	OK	5.04292	1.75493	-1.52285	-1.45006	0.02455	0.0737182	no
XLOC_001645	AAEL004482	supercont1.120:752422-753449	ax_carc	cnr_carc	OK	7.96038	16.177	1.02303	1.43323	0.0121	0.0418936	yes
XLOC_001646	AAEL004453,AAEL004472	supercont1.120:786072-817283	ax_carc	cnr_carc	OK	110.196	71.9766	-0.614469	-0.731325	0.2008	0.350761	no
XLOC_001647	AAEL004475	supercont1.120:889102-890028	ax_carc	cnr_carc	OK	43.0154	64.3563	0.581227	0.838397	0.153	0.291247	no
XLOC_001648	AAEL004473	supercont1.120:917118-919202	ax_carc	cnr_carc	OK	3.43327	3.01844	-0.185779	-0.247025	0.6634	0.777533	no
XLOC_001649	AAEL004450	supercont1.120:927844-932206	ax_carc	cnr_carc	OK	87.8451	124.437	0.502386	0.716861	0.2102	0.36137	no
XLOC_001650	AAEL004462,AAEL004468	supercont1.120:1029578-1066134	ax_carc	cnr_carc	OK	4.54281	2.13239	-1.09111	-1.19801	0.0353	0.0982805	no
XLOC_001651	AAEL004456	supercont1.120:1120517-1122147	ax_carc	cnr_carc	OK	6.26867	5.50448	-0.187552	-0.260661	0.6526	0.769358	no
XLOC_001652	AAEL004465	supercont1.120:1204129-1233766	ax_carc	cnr_carc	OK	4.2003	9.11059	1.11705	1.27696	0.02835	0.0826459	no
XLOC_001653	AAEL017010	supercont1.120:1842284-1861135	ax_carc	cnr_carc	OK	8.61055	10.9557	0.347506	0.511078	0.3806	0.535457	no
XLOC_001654	AAEL004470	supercont1.120:1958192-1958943	ax_carc	cnr_carc	OK	13.2228	15.1236	0.19377	0.153494	0.7647	0.849778	no
XLOC_001655	AAEL004483	supercont1.120:2025601-2025778	ax_carc	cnr_carc	NOTEST	2.74748	0	-inf	0	1	1	no
XLOC_001656	AAEL004476	supercont1.120:2279303-2279561	ax_carc	cnr_carc	OK	3.84538	0	-inf	nan	0.00245	0.0113048	yes
XLOC_001657	AAEL004464	supercont1.120:6078-137380	ax_carc	cnr_carc	OK	6.0485	1.22853	-2.29964	-2.46587	0.0001	0.000739791	yes
XLOC_001658	AAEL004479	supercont1.120:189318-234182	ax_carc	cnr_carc	OK	3.83614	2.02254	-0.923486	-1.0121	0.0512	0.13119	no
XLOC_001659	AAEL016340	supercont1.120:329798-329870	ax_carc	cnr_carc	NOTEST	0	0	0	0	1	1	no
XLOC_001660	AAEL004451	supercont1.120:472906-554819	ax_carc	cnr_carc	OK	106.765	87.632	-0.284916	-0.399538	0.503	0.647873	no
XLOC_001661	AAEL004474	supercont1.120:597013-720567	ax_carc	cnr_carc	OK	7.07019	4.91239	-0.525322	-0.712684	0.2127	0.364277	no
XLOC_001662	AAEL004481	supercont1.120:597013-720567	ax_carc	cnr_carc	OK	11.6294	1.15605	-3.3305	-1.31294	0.21585	0.36786	no
XLOC_001663	-	supercont1.120:720738-725566	ax_carc	cnr_carc	NOTEST	5.96341	1.64315	-1.85968	0	1	1	no
XLOC_001664	AAEL004455	supercont1.120:729037-749846	ax_carc	cnr_carc	OK	14.4071	23.3679	0.697747	0.969091	0.0887	0.200227	no
XLOC_001665	AAEL004449	supercont1.120:774569-777561	ax_carc	cnr_carc	OK	4.36277	4.90549	0.169152	0.224239	0.69615	0.801658	no
XLOC_001666	AAEL018323	supercont1.120:829677-867248	ax_carc	cnr_carc	OK	44.6476	38.3078	-0.220945	-0.261185	0.64875	0.766348	no
XLOC_001667	AAEL004477	supercont1.120:897236-911030	ax_carc	cnr_carc	OK	6.39044	6.09248	-0.0688864	-0.101431	0.8614	0.913867	no
XLOC_001668	AAEL004458	supercont1.120:919400-921354	ax_carc	cnr_carc	OK	6.44753	5.32912	-0.274849	-0.384788	0.508	0.652298	no
XLOC_001669	AAEL004480	supercont1.120:936972-1019414	ax_carc	cnr_carc	OK	15.1946	10.6865	-0.507768	-0.753072	0.19365	0.342282	no
XLOC_001670	AAEL004471	supercont1.120:1089136-1112501	ax_carc	cnr_carc	OK	20.9275	20.7027	-0.0155833	-0.0221211	0.9679	0.979918	no
XLOC_001671	AAEL004467	supercont1.120:1170387-1180369	ax_carc	cnr_carc	OK	29.1181	92.3459	1.66513	2.25623	0.00025	0.0016459	yes
XLOC_001672	AAEL004460	supercont1.120:1184630-1198994	ax_carc	cnr_carc	OK	5.71119	6.66876	0.223627	0.308353	0.5906	0.720753	no
XLOC_001673	AAEL004454	supercont1.120:1199114-1199380	ax_carc	cnr_carc	OK	449.54	177.825	-1.33799	-1.94009	0.0008	0.00442202	yes
XLOC_001674	AAEL004463	supercont1.120:1277155-1281625	ax_carc	cnr_carc	NOTEST	1.59536	0.340999	-2.22604	0	1	1	no
XLOC_001675	AAEL004478	supercont1.120:1360034-1371713	ax_carc	cnr_carc	NOTEST	1.45659	0	-inf	0	1	1	no
XLOC_001676	AAEL004469	supercont1.120:1866649-1905683	ax_carc	cnr_carc	OK	22.0798	17.7084	-0.318299	-0.437665	0.4515	0.601458	no
XLOC_001677	AAEL004457	supercont1.120:1911519-1917685	ax_carc	cnr_carc	OK	358.434	873.334	1.28483	1.43622	0.01715	0.0554834	no
XLOC_001678	AAEL004459	supercont1.120:1938329-1942175	ax_carc	cnr_carc	NOTEST	0.359962	0.320984	-0.165342	0	1	1	no
XLOC_001679	AAEL014646	supercont1.1200:78194-119620	ax_carc	cnr_carc	OK	3.76382	6.69573	0.831043	0.668868	0.24055	0.394204	no
XLOC_001680	AAEL014644	supercont1.1200:78194-119620	ax_carc	cnr_carc	OK	3.91371	2.09707	-0.900162	-0.782943	0.1804	0.326662	no
XLOC_001681	AAEL014643	supercont1.1200:78194-119620	ax_carc	cnr_carc	NOTEST	1.43814	1.19498	-0.267227	0	1	1	no
XLOC_001682	AAEL014645	supercont1.1200:125493-126375	ax_carc	cnr_carc	OK	4.6742	9.34779	0.999905	1.24949	0.0395	0.107321	no
XLOC_001683	AAEL014639	supercont1.1200:13258-74072	ax_carc	cnr_carc	OK	272.867	164.154	-0.733147	-0.581419	0.31135	0.465146	no
XLOC_001684	AAEL014639	supercont1.1200:13258-74072	ax_carc	cnr_carc	OK	21.9409	19.027	-0.20558	-0.188605	0.74545	0.83647	no
XLOC_001685	AAEL014642	supercont1.1200:74504-74963	ax_carc	cnr_carc	OK	24.6308	44.6993	0.859787	1.15568	0.05325	0.135209	no
XLOC_001686	AAEL014638,AAEL014641	supercont1.1200:122283-123927	ax_carc	cnr_carc	OK	12.1813	7.19238	-0.760122	-0.93219	0.1106	0.234291	no
XLOC_001687	AAEL014640	supercont1.1200:127900-178429	ax_carc	cnr_carc	OK	13.402	13.6993	0.0316569	0.0461215	0.93955	0.962727	no
XLOC_001688	AAEL014647	supercont1.1201:162748-163709	ax_carc	cnr_carc	NOTEST	0	0	0	0	1	1	no
XLOC_001689	AAEL014651	supercont1.1201:212440-225236	ax_carc	cnr_carc	OK	3.62918	3.04249	-0.25439	-0.276329	0.63935	0.759314	no
XLOC_001690	AAEL014648	supercont1.1201:252352-253952	ax_carc	cnr_carc	OK	3.28614	0	-inf	nan	0.12325	0.251272	no
XLOC_001691	AAEL014650	supercont1.1201:234432-235165	ax_carc	cnr_carc	OK	55.8978	27.4957	-1.02358	-1.43649	0.0113	0.039655	yes
XLOC_001692	AAEL014649	supercont1.1201:252352-253952	ax_carc	cnr_carc	OK	1.75399	6.33883	1.85358	1.91873	0.0066	0.0255794	yes
XLOC_001693	AAEL016919	supercont1.1202:122204-122279	ax_carc	cnr_carc	NOTEST	0	0	0	0	1	1	no
XLOC_001694	AAEL016920	supercont1.1203:15161-15234	ax_carc	cnr_carc	NOTEST	0	0	0	0	1	1	no
XLOC_001695	AAEL014653	supercont1.1203:15827-104975	ax_carc	cnr_carc	NOTEST	0.934931	0.307102	-1.60614	0	1	1	no
XLOC_001696	-	supercont1.1205:88015-99569	ax_carc	cnr_carc	OK	1180.4	27.447	-5.42648	-6.63967	0.0001	0.000739791	yes
XLOC_001697	AAEL014654	supercont1.1207:34559-36612	ax_carc	cnr_carc	NOTEST	1.0184	1.45776	0.517455	0	1	1	no
XLOC_001698	AAEL014659	supercont1.1207:45932-48157	ax_carc	cnr_carc	NOTEST	1.33828	1.6711	0.320412	0	1	1	no
XLOC_001699	AAEL014658	supercont1.1207:120742-122132	ax_carc	cnr_carc	NOTEST	1.67034	0.803332	-1.05607	0	1	1	no
XLOC_001700	AAEL014657	supercont1.1207:57901-58827	ax_carc	cnr_carc	OK	17.4135	22.4993	0.369675	0.530676	0.35925	0.51446	no
XLOC_001701	AAEL014656	supercont1.1207:80755-81910	ax_carc	cnr_carc	NOTEST	0.28904	0.110902	-1.38198	0	1	1	no
XLOC_001702	AAEL014655	supercont1.1207:102658-104632	ax_carc	cnr_carc	OK	8.47878	0.51961	-4.02836	-3.62582	0.00015	0.00105666	yes
XLOC_001703	AAEL004491,AAEL004494	supercont1.121:61325-468426	ax_carc	cnr_carc	OK	13.6677	5.38156	-1.34467	-0.77254	0.2513	0.401669	no
XLOC_001704	AAEL004508	supercont1.121:1007791-1008271	ax_carc	cnr_carc	OK	19.1443	8.00137	-1.2586	-1.43341	0.01955	0.0615269	no
XLOC_001705	AAEL004499	supercont1.121:1382412-1382999	ax_carc	cnr_carc	NOTEST	0	0	0	0	1	1	no
XLOC_001706	AAEL004503	supercont1.121:1730620-1731369	ax_carc	cnr_carc	OK	3153.51	3339.79	0.0827985	0.108275	0.8455	0.903683	no
XLOC_001707	AAEL004509	supercont1.121:1783948-1785359	ax_carc	cnr_carc	OK	14.8393	4.77844	-1.63481	-2.23828	0.0002	0.0013579	yes
XLOC_001708	AAEL004487	supercont1.121:1791103-1792095	ax_carc	cnr_carc	NOTEST	0	0	0	0	1	1	no
XLOC_001709	AAEL004486	supercont1.121:1812088-1813584	ax_carc	cnr_carc	OK	9.6118	5.37099	-0.839618	-1.15873	0.04465	0.118054	no
XLOC_001710	AAEL004510	supercont1.121:1813661-1815996	ax_carc	cnr_carc	OK	24.7901	0	-inf	nan	0.12125	0.248662	no
XLOC_001711	AAEL004490	supercont1.121:1832044-1833807	ax_carc	cnr_carc	OK	21.4611	22.1813	0.0476158	0.0680679	0.9118	0.94593	no
XLOC_001712	AAEL004492	supercont1.121:1888184-1891336	ax_carc	cnr_carc	OK	11.4129	62.0061	2.44175	2.87115	5e-05	0.000398241	yes
XLOC_001713	AAEL004496	supercont1.121:1915236-1984005	ax_carc	cnr_carc	OK	41.1509	57.3353	0.478498	0.688765	0.2402	0.393784	no
XLOC_001714	AAEL004497	supercont1.121:2005511-2017415	ax_carc	cnr_carc	OK	17.3737	25.1947	0.536218	0.801314	0.148	0.285255	no
XLOC_001715	AAEL004498,AAEL004501	supercont1.121:2041291-2068197	ax_carc	cnr_carc	OK	3065.01	1382.31	-1.14881	-0.492999	0.2405	0.39413	no
XLOC_001716	AAEL004506	supercont1.121:2166428-2323437	ax_carc	cnr_carc	OK	5.02167	0.708758	-2.8248	-3.21084	5e-05	0.000398241	yes
XLOC_001717	AAEL004505	supercont1.121:61325-468426	ax_carc	cnr_carc	OK	189.47	89.461	-1.08264	-1.13724	0.07945	0.18394	no
XLOC_001718	AAEL016341	supercont1.121:855496-855568	ax_carc	cnr_carc	NOTEST	0	0	0	0	1	1	no
XLOC_001719	AAEL004488	supercont1.121:1005446-1006787	ax_carc	cnr_carc	OK	13.7225	16.4061	0.257692	0.377525	0.5108	0.654635	no
XLOC_001720	AAEL004495	supercont1.121:1103603-1133442	ax_carc	cnr_carc	NOTEST	0.490271	0	-inf	0	1	1	no
XLOC_001721	AAEL004489	supercont1.121:1740896-1770225	ax_carc	cnr_carc	OK	7.44318	5.45067	-0.449485	-0.658297	0.25595	0.405726	no
XLOC_001722	AAEL004504	supercont1.121:1802068-1803958	ax_carc	cnr_carc	OK	12.3413	7.00318	-0.817418	-1.13093	0.0526	0.133935	no
XLOC_001723	AAEL004507	supercont1.121:1813661-1815996	ax_carc	cnr_carc	OK	3.31004	5.44581	0.718295	0.779761	0.1732	0.317679	no
XLOC_001724	AAEL004493	supercont1.121:1819656-1823860	ax_carc	cnr_carc	OK	35.0953	33.8516	-0.0520522	-0.0728604	0.897	0.93682	no
XLOC_001725	AAEL004500	supercont1.121:1849462-1862188	ax_carc	cnr_carc	OK	1381.82	1138.31	-0.279673	-0.378679	0.5117	0.655318	no
XLOC_001726	AAEL004484	supercont1.121:1990311-2000234	ax_carc	cnr_carc	OK	63.111	140.925	1.15897	1.50181	0.0098	0.0352872	yes
XLOC_001727	AAEL004485	supercont1.121:2022555-2034375	ax_carc	cnr_carc	OK	11.1337	10.3882	-0.0999861	-0.14849	0.78665	0.864923	no
XLOC_001728	AAEL004502	supercont1.121:2325116-2359548	ax_carc	cnr_carc	OK	7.5551	8.09816	0.100144	0.135198	0.81115	0.881638	no
XLOC_001729	AAEL014660	supercont1.1210:145670-162906	ax_carc	cnr_carc	NOTEST	0	0	0	0	1	1	no
XLOC_001730	AAEL014664	supercont1.1212:105784-117704	ax_carc	cnr_carc	OK	13.3909	8.64699	-0.630986	-0.90766	0.1138	0.238889	no
XLOC_001731	AAEL014663	supercont1.1212:117946-119310	ax_carc	cnr_carc	NOTEST	2.39312	1.21555	-0.977288	0	1	1	no
XLOC_001732	AAEL014665	supercont1.1212:129824-134111	ax_carc	cnr_carc	NOTEST	0.456837	0.100366	-2.18641	0	1	1	no
XLOC_001733	AAEL014661	supercont1.1212:167215-167710	ax_carc	cnr_carc	NOTEST	0	0	0	0	1	1	no
XLOC_001734	AAEL014662	supercont1.1212:149215-151617	ax_carc	cnr_carc	OK	5.77677	1.03891	-2.47519	-2.85022	5e-05	0.000398241	yes
XLOC_001735	AAEL014668	supercont1.1213:2295-4929	ax_carc	cnr_carc	NOTEST	0.689427	0.0604747	-3.51099	0	1	1	no
XLOC_001736	AAEL014667	supercont1.1213:12869-47852	ax_carc	cnr_carc	OK	11.8552	7.38834	-0.682194	-0.877531	0.11515	0.240345	no
XLOC_001737	AAEL014666	supercont1.1213:74349-92417	ax_carc	cnr_carc	NOTEST	1.87668	0.389408	-2.26883	0	1	1	no
XLOC_001738	AAEL014669	supercont1.1214:49598-68457	ax_carc	cnr_carc	NOTEST	0.382197	0	-inf	0	1	1	no
XLOC_001739	AAEL014671	supercont1.1215:3229-8317	ax_carc	cnr_carc	NOTEST	2.29099	1.98712	-0.205295	0	1	1	no
XLOC_001740	AAEL014670	supercont1.1215:34872-163235	ax_carc	cnr_carc	NOTEST	1.28409	0.0641566	-4.323	0	1	1	no
XLOC_001741	AAEL016921	supercont1.1216:96691-96762	ax_carc	cnr_carc	NOTEST	0	0	0	0	1	1	no
XLOC_001742	AAEL016922	supercont1.1216:97476-97559	ax_carc	cnr_carc	NOTEST	0	0	0	0	1	1	no
XLOC_001743	AAEL014672	supercont1.1217:54586-67594	ax_carc	cnr_carc	NOTEST	2.06732	2.11685	0.0341614	0	1	1	no
XLOC_001744	AAEL016923	supercont1.1217:54586-67594	ax_carc	cnr_carc	NOTEST	0	0	0	0	1	1	no
XLOC_001745	AAEL014673	supercont1.1217:102877-103443	ax_carc	cnr_carc	OK	52.8944	111.555	1.07657	1.59624	0.0063	0.0246282	yes
XLOC_001746	AAEL014679	supercont1.1219:65563-115873	ax_carc	cnr_carc	OK	5.0765	10.2438	1.01284	1.00592	0.0832	0.190617	no
XLOC_001747	AAEL014681	supercont1.1219:119428-119753	ax_carc	cnr_carc	NOTEST	0.552571	0.359965	-0.618303	0	1	1	no
XLOC_001748	AAEL014680	supercont1.1219:65563-115873	ax_carc	cnr_carc	NOTEST	0.238205	0.603273	1.34061	0	1	1	no
XLOC_001749	AAEL014684	supercont1.1219:65563-115873	ax_carc	cnr_carc	OK	8.22724	3.46508	-1.24752	-0.743043	0.2478	0.399729	no
XLOC_001750	AAEL014678	supercont1.1219:65563-115873	ax_carc	cnr_carc	OK	3.18518	5.4743	0.781303	0.450982	0.44105	0.591983	no
XLOC_001751	AAEL018037	supercont1.1219:124808-151528	ax_carc	cnr_carc	OK	4.66886	3.95559	-0.239178	-0.356784	0.5331	0.6736	no
XLOC_001752	AAEL004514	supercont1.122:196-14589	ax_carc	cnr_carc	OK	3.27186	4.06842	0.314357	0.3927	0.4881	0.634554	no
XLOC_001753	AAEL004524	supercont1.122:86715-110544	ax_carc	cnr_carc	OK	3.26653	4.93305	0.594721	0.736922	0.2021	0.352312	no
XLOC_001754	AAEL017243	supercont1.122:131730-171933	ax_carc	cnr_carc	OK	22.2864	0	-inf	nan	0.12015	0.247159	no
XLOC_001755	AAEL004530	supercont1.122:187903-196614	ax_carc	cnr_carc	OK	2.93929	2.03394	-0.531193	-0.645111	0.271	0.422122	no
XLOC_001756	AAEL004525	supercont1.122:300479-302648	ax_carc	cnr_carc	NOTEST	0.267481	0.357725	0.419412	0	1	1	no
XLOC_001757	AAEL004523	supercont1.122:1517246-1520237	ax_carc	cnr_carc	OK	183.006	147.199	-0.314122	-0.328743	0.5565	0.693055	no
XLOC_001758	AAEL004519	supercont1.122:1649811-1701219	ax_carc	cnr_carc	NOTEST	1.54269	2.31193	0.583646	0	1	1	no
XLOC_001759	AAEL004512	supercont1.122:1649811-1701219	ax_carc	cnr_carc	NOTEST	0.647707	1.15545	0.835041	0	1	1	no
XLOC_001760	AAEL004511	supercont1.122:1753530-1756195	ax_carc	cnr_carc	OK	9.07477	22.2047	1.29093	1.68033	0.00465	0.0191775	yes
XLOC_001761	AAEL004527	supercont1.122:1764248-1765134	ax_carc	cnr_carc	OK	29.898	70.8404	1.24452	1.64271	0.0067	0.0258944	yes
XLOC_001762	AAEL004521	supercont1.122:1815708-1925022	ax_carc	cnr_carc	OK	102.333	47.322	-1.11269	-1.53485	0.00825	0.030657	yes
XLOC_001763	AAEL017728	supercont1.122:1815708-1925022	ax_carc	cnr_carc	NOTEST	4.89625	0	-inf	0	1	1	no
XLOC_001764	AAEL017887	supercont1.122:1815708-1925022	ax_carc	cnr_carc	OK	0	8.5557	inf	nan	0.18395	0.330201	no
XLOC_001765	AAEL017972	supercont1.122:1925175-1925293	ax_carc	cnr_carc	NOTEST	0	0	0	0	1	1	no
XLOC_001766	AAEL004515,AAEL004517	supercont1.122:1940487-1990782	ax_carc	cnr_carc	OK	32.4282	43.386	0.419982	0.490632	0.3869	0.541449	no
XLOC_001767	AAEL004522	supercont1.122:2186815-2188508	ax_carc	cnr_carc	NOTEST	1.37419	0.778157	-0.820449	0	1	1	no
XLOC_001768	AAEL004516	supercont1.122:2397632-2398520	ax_carc	cnr_carc	NOTEST	0	0	0	0	1	1	no
XLOC_001769	AAEL004531	supercont1.122:196-14589	ax_carc	cnr_carc	OK	6.81499	8.5601	0.328916	0.214739	0.71365	0.814187	no
XLOC_001770	AAEL004540	supercont1.122:15021-31371	ax_carc	cnr_carc	OK	22.1032	22.725	0.0400192	0.0600309	0.91635	0.9486	no
XLOC_001771	AAEL004518	supercont1.122:48295-64877	ax_carc	cnr_carc	OK	6.95459	10.8181	0.637409	0.861261	0.1345	0.267041	no
XLOC_001772	AAEL004539	supercont1.122:69531-73208	ax_carc	cnr_carc	NOTEST	1.83232	0	-inf	0	1	1	no
XLOC_001773	AAEL004537	supercont1.122:81946-82312	ax_carc	cnr_carc	NOTEST	0.264225	0	-inf	0	1	1	no
XLOC_001774	AAEL004538	supercont1.122:131730-171933	ax_carc	cnr_carc	OK	9.02551	11.8174	0.388831	0.487168	0.3907	0.545001	no
XLOC_001775	AAEL004528	supercont1.122:205503-206523	ax_carc	cnr_carc	NOTEST	1.75752	1.05864	-0.731324	0	1	1	no
XLOC_001776	AAEL004536	supercont1.122:235403-249435	ax_carc	cnr_carc	OK	62.856	39.391	-0.674184	-0.941478	0.1031	0.223148	no
XLOC_001777	AAEL004535	supercont1.122:848397-863738	ax_carc	cnr_carc	NOTEST	0	0	0	0	1	1	no
XLOC_001778	AAEL004534	supercont1.122:1526059-1626061	ax_carc	cnr_carc	OK	48.2581	44.7226	-0.109769	-0.151621	0.79355	0.8697	no
XLOC_001779	AAEL004513	supercont1.122:1649811-1701219	ax_carc	cnr_carc	OK	5.84671	8.0402	0.459605	0.545316	0.35385	0.509085	no
XLOC_001780	AAEL004526	supercont1.122:1733286-1753379	ax_carc	cnr_carc	OK	7.537	6.7156	-0.166474	-0.235845	0.67825	0.788628	no
XLOC_001781	AAEL004529	supercont1.122:1774985-1776509	ax_carc	cnr_carc	OK	17.467	16.1989	-0.108731	-0.160612	0.7746	0.8567	no
XLOC_001782	AAEL004532	supercont1.122:1784323-1804380	ax_carc	cnr_carc	OK	18.4055	9.42299	-0.965881	-1.39685	0.0168	0.05458	no
XLOC_001783	-	supercont1.122:1991565-2027586	ax_carc	cnr_carc	OK	8.84212	2.66188	-1.73195	-1.3689	0.03795	0.103943	no
XLOC_001784	AAEL004533	supercont1.122:2045012-2117147	ax_carc	cnr_carc	OK	3.12586	0.375832	-3.05609	-1.98224	0.08205	0.188583	no
XLOC_001785	AAEL004520	supercont1.122:2263241-2361614	ax_carc	cnr_carc	OK	10.5242	7.23562	-0.540526	-0.794758	0.16635	0.308778	no
XLOC_001786	AAEL018005	supercont1.1220:8272-9777	ax_carc	cnr_carc	NOTEST	0.09785	0.0766107	-0.353027	0	1	1	no
XLOC_001787	AAEL018006	supercont1.1220:17191-18325	ax_carc	cnr_carc	NOTEST	0.235818	0	-inf	0	1	1	no
XLOC_001788	AAEL014685	supercont1.1220:45492-47343	ax_carc	cnr_carc	NOTEST	0	0	0	0	1	1	no
XLOC_001789	AAEL014691	supercont1.1220:123214-125080	ax_carc	cnr_carc	NOTEST	0	0	0	0	1	1	no
XLOC_001790	AAEL014688	supercont1.1220:55064-57324	ax_carc	cnr_carc	NOTEST	0	0	0	0	1	1	no
XLOC_001791	AAEL014686	supercont1.1220:105323-107338	ax_carc	cnr_carc	NOTEST	0.039296	0	-inf	0	1	1	no
XLOC_001792	AAEL014690	supercont1.1220:116616-118506	ax_carc	cnr_carc	NOTEST	0	0	0	0	1	1	no
XLOC_001793	AAEL014687	supercont1.1220:121114-123079	ax_carc	cnr_carc	NOTEST	0	0	0	0	1	1	no
XLOC_001794	AAEL018007	supercont1.1220:161015-162119	ax_carc	cnr_carc	NOTEST	0	0	0	0	1	1	no
XLOC_001795	AAEL014689	supercont1.1220:210718-213016	ax_carc	cnr_carc	OK	94.4089	30.4675	-1.63165	-2.27918	0.0001	0.000739791	yes
XLOC_001796	AAEL014692	supercont1.1221:101683-110986	ax_carc	cnr_carc	NOTEST	0.199634	0.35591	0.834153	0	1	1	no
XLOC_001797	AAEL016924	supercont1.1222:44783-44856	ax_carc	cnr_carc	NOTEST	0	0	0	0	1	1	no
XLOC_001798	AAEL016925	supercont1.1222:67977-68049	ax_carc	cnr_carc	NOTEST	0	0	0	0	1	1	no
XLOC_001799	AAEL014693	supercont1.1222:93198-95576	ax_carc	cnr_carc	OK	2.87013	0.076475	-5.22999	-1.78463	0.1514	0.289429	no
XLOC_001800	AAEL016926	supercont1.1223:75616-75689	ax_carc	cnr_carc	NOTEST	0	0	0	0	1	1	no
XLOC_001801	AAEL014694,AAEL014696	supercont1.1223:76008-142731	ax_carc	cnr_carc	OK	4.52834	4.13356	-0.131595	-0.178595	0.74455	0.835844	no
XLOC_001802	AAEL014695	supercont1.1223:144932-152601	ax_carc	cnr_carc	OK	9.64863	6.00799	-0.683442	-1.00794	0.07785	0.181119	no
XLOC_001803	AAEL014697	supercont1.1224:32325-34573	ax_carc	cnr_carc	OK	9.30176	8.59874	-0.113378	-0.156104	0.7904	0.867414	no
XLOC_001804	AAEL014698	supercont1.1224:48058-50427	ax_carc	cnr_carc	OK	10.6163	12.1495	0.194624	0.283871	0.61755	0.742332	no
XLOC_001805	-	supercont1.1224:31853-32117	ax_carc	cnr_carc	OK	63.0221	0	-inf	nan	5e-05	0.000398241	yes
XLOC_001806	AAEL014699	supercont1.1224:80763-141582	ax_carc	cnr_carc	OK	11.2344	6.78575	-0.727339	-1.05405	0.0623	0.152417	no
XLOC_001807	AAEL014700	supercont1.1225:7338-20866	ax_carc	cnr_carc	NOTEST	0.422286	1.1241	1.41247	0	1	1	no
XLOC_001808	AAEL014701	supercont1.1226:53282-54711	ax_carc	cnr_carc	OK	24.6858	6.80106	-1.85985	-2.03481	0.00045	0.0027222	yes
XLOC_001809	AAEL014703	supercont1.1226:61128-62940	ax_carc	cnr_carc	OK	13.3341	18.402	0.464745	0.692963	0.2072	0.358138	no
XLOC_001810	AAEL014704	supercont1.1226:107382-113084	ax_carc	cnr_carc	OK	15.4139	15.1954	-0.0205976	-0.030872	0.9573	0.973434	no
XLOC_001811	AAEL014706	supercont1.1226:119904-141131	ax_carc	cnr_carc	OK	3.83496	5.47563	0.513811	0.753649	0.1918	0.339919	no
XLOC_001812	AAEL014705	supercont1.1226:45623-47382	ax_carc	cnr_carc	OK	7.1494	7.45143	0.0596963	0.0856276	0.8805	0.926424	no
XLOC_001813	AAEL014702	supercont1.1226:77992-92982	ax_carc	cnr_carc	OK	67.0196	59.868	-0.162799	-0.221756	0.7043	0.807386	no
XLOC_001814	AAEL016927	supercont1.1227:50148-50217	ax_carc	cnr_carc	NOTEST	0	0	0	0	1	1	no
XLOC_001815	AAEL018090	supercont1.1227:45816-47858	ax_carc	cnr_carc	NOTEST	0	0	0	0	1	1	no
XLOC_001816	-	supercont1.1229:177381-185100	ax_carc	cnr_carc	OK	291.558	0	-inf	nan	0.0002	0.0013579	yes
XLOC_001817	AAEL014708	supercont1.1229:32452-124623	ax_carc	cnr_carc	OK	2.82245	0	-inf	nan	5e-05	0.000398241	yes
XLOC_001818	AAEL014707	supercont1.1229:163825-166620	ax_carc	cnr_carc	OK	10.7951	7.21741	-0.580825	-0.849556	0.1368	0.270008	no
XLOC_001819	AAEL004578	supercont1.123:789295-797679	ax_carc	cnr_carc	NOTEST	0.100391	0	-inf	0	1	1	no
XLOC_001820	AAEL004572	supercont1.123:868882-871588	ax_carc	cnr_carc	NOTEST	0	0.0265425	inf	0	1	1	no
XLOC_001821	AAEL004568	supercont1.123:1012424-1022936	ax_carc	cnr_carc	NOTEST	1.96953	2.31363	0.232305	0	1	1	no
XLOC_001822	AAEL004560	supercont1.123:1282788-1288538	ax_carc	cnr_carc	NOTEST	0	0	0	0	1	1	no
XLOC_001823	AAEL004581	supercont1.123:1295652-1316110	ax_carc	cnr_carc	OK	11.0824	6.59521	-0.748783	-0.993892	0.08865	0.200126	no
XLOC_001824	AAEL004569	supercont1.123:1352754-1365355	ax_carc	cnr_carc	OK	5.58541	7.61765	0.447681	0.601007	0.29895	0.45209	no
XLOC_001825	AAEL004559	supercont1.123:1394192-1452898	ax_carc	cnr_carc	OK	45.9869	16.2291	-1.50264	-2.20997	0.0003	0.001924	yes
XLOC_001826	AAEL004543	supercont1.123:1555332-1560055	ax_carc	cnr_carc	NOTEST	0.426779	0	-inf	0	1	1	no
XLOC_001827	AAEL004566	supercont1.123:1592144-1604811	ax_carc	cnr_carc	OK	13.362	13.6087	0.0263937	0.0392229	0.94595	0.966624	no
XLOC_001828	AAEL004555	supercont1.123:1621815-1624534	ax_carc	cnr_carc	NOTEST	0.627189	0.61531	-0.0275855	0	1	1	no
XLOC_001829	AAEL004553	supercont1.123:1650815-1657374	ax_carc	cnr_carc	OK	14.3668	18.9433	0.398945	0.589707	0.294	0.446769	no
XLOC_001830	AAEL004547	supercont1.123:1725451-1739770	ax_carc	cnr_carc	OK	7.97319	7.23866	-0.139434	-0.17573	0.74855	0.83861	no
XLOC_001831	AAEL004570	supercont1.123:1783517-1798502	ax_carc	cnr_carc	OK	5.59793	8.57528	0.61529	0.807994	0.1626	0.303723	no
XLOC_001832	AAEL004558	supercont1.123:1814189-1853090	ax_carc	cnr_carc	OK	8.61844	12.353	0.519363	0.251699	0.6887	0.796107	no
XLOC_001833	AAEL004541	supercont1.123:1861374-1867391	ax_carc	cnr_carc	OK	6.72402	7.81731	0.217348	0.283365	0.62435	0.747606	no
XLOC_001834	AAEL004567	supercont1.123:2038304-2111361	ax_carc	cnr_carc	OK	32.9919	16.7827	-0.975136	-1.39992	0.01475	0.0491559	yes
XLOC_001835	AAEL004565	supercont1.123:2137206-2143563	ax_carc	cnr_carc	OK	46.8499	69.3547	0.565948	0.778657	0.17145	0.315394	no
XLOC_001836	AAEL004562	supercont1.123:2246284-2259063	ax_carc	cnr_carc	NOTEST	1.2593	1.50637	0.258451	0	1	1	no
XLOC_001837	AAEL004545	supercont1.123:2297964-2314535	ax_carc	cnr_carc	OK	3.71273	3.57961	-0.0526809	-0.0705191	0.90235	0.940004	no
XLOC_001838	AAEL004551	supercont1.123:2322894-2343494	ax_carc	cnr_carc	OK	12.4946	4.32302	-1.5312	-2.22485	0.0001	0.000739791	yes
XLOC_001839	AAEL004571	supercont1.123:2347636-2357476	ax_carc	cnr_carc	OK	2.19693	2.92943	0.415133	0.439054	0.43985	0.590876	no
XLOC_001840	AAEL004556	supercont1.123:407049-408538	ax_carc	cnr_carc	NOTEST	0	0	0	0	1	1	no
XLOC_001841	AAEL004561	supercont1.123:1012424-1022936	ax_carc	cnr_carc	NOTEST	0.480221	1.99185	2.05234	0	1	1	no
XLOC_001842	AAEL004564	supercont1.123:1023363-1053411	ax_carc	cnr_carc	OK	64.5701	8.66541	-2.89753	-2.72535	0.0006	0.00346878	yes
XLOC_001843	AAEL004557	supercont1.123:1122736-1123996	ax_carc	cnr_carc	NOTEST	0.374908	0	-inf	0	1	1	no
XLOC_001844	AAEL016342	supercont1.123:1216384-1216456	ax_carc	cnr_carc	NOTEST	0	0	0	0	1	1	no
XLOC_001845	AAEL004573	supercont1.123:1221374-1222923	ax_carc	cnr_carc	OK	10.9468	7.10908	-0.622774	-0.815718	0.1546	0.293453	no
XLOC_001846	-	supercont1.123:1319973-1320424	ax_carc	cnr_carc	OK	17.97	18.8656	0.0701674	0.0783906	0.89015	0.932515	no
XLOC_001847	-	supercont1.123:1320880-1321083	ax_carc	cnr_carc	OK	55.4431	1.89067	-4.87404	-2.31703	0.1549	0.293682	no
XLOC_001848	-	supercont1.123:1321405-1326373	ax_carc	cnr_carc	OK	29.4254	0	-inf	nan	0.0032	0.014053	yes
XLOC_001849	AAEL004574	supercont1.123:1387638-1390329	ax_carc	cnr_carc	OK	4.30574	9.28523	1.10868	1.35962	0.02095	0.0649883	no
XLOC_001850	AAEL004576	supercont1.123:1568028-1578212	ax_carc	cnr_carc	NOTEST	1.52074	1.55323	0.0305005	0	1	1	no
XLOC_001851	AAEL004546	supercont1.123:1753112-1779818	ax_carc	cnr_carc	OK	30.1618	26.3078	-0.197233	-0.274713	0.63205	0.753617	no
XLOC_001852	AAEL004550	supercont1.123:1783517-1798502	ax_carc	cnr_carc	NOTEST	0	0	0	0	1	1	no
XLOC_001853	AAEL004554,AAEL004563	supercont1.123:1814189-1853090	ax_carc	cnr_carc	OK	34.925	50.8658	0.542438	0.668658	0.26615	0.416925	no
XLOC_001854	AAEL017933	supercont1.123:1814189-1853090	ax_carc	cnr_carc	NOTEST	0	0	0	0	1	1	no
XLOC_001855	AAEL004582	supercont1.123:1894600-1932141	ax_carc	cnr_carc	OK	4.38594	3.02163	-0.537559	-0.752558	0.19415	0.342922	no
XLOC_001856	AAEL004575	supercont1.123:1955366-1995494	ax_carc	cnr_carc	OK	13.7157	11.4247	-0.263672	-0.391404	0.5025	0.647449	no
XLOC_001857	AAEL004580	supercont1.123:1998964-2019645	ax_carc	cnr_carc	OK	17.2813	24.7297	0.517034	0.710948	0.2236	0.376342	no
XLOC_001858	AAEL004552	supercont1.123:2119812-2122178	ax_carc	cnr_carc	OK	8.65051	12.4412	0.524267	0.660514	0.2455	0.397751	no
XLOC_001859	AAEL004542	supercont1.123:2174675-2185269	ax_carc	cnr_carc	OK	3.46587	1.2924	-1.42317	-1.60679	0.00485	0.019854	yes
XLOC_001860	-	supercont1.123:2185371-2212724	ax_carc	cnr_carc	OK	55.5757	4.82593	-3.52558	-2.55244	0.0574	0.143092	no
XLOC_001861	-	supercont1.123:2212885-2245948	ax_carc	cnr_carc	OK	33.8176	5.62616	-2.58755	-2.52834	0.04135	0.111143	no
XLOC_001862	AAEL004548,AAEL004579	supercont1.123:2268380-2286101	ax_carc	cnr_carc	OK	9.64942	16.8678	0.805758	0.992862	0.0805	0.185875	no
XLOC_001863	AAEL004577	supercont1.123:2320153-2321029	ax_carc	cnr_carc	OK	5.04907	7.97582	0.659617	0.803292	0.1646	0.306382	no
XLOC_001864	AAEL004544	supercont1.123:2385757-2386728	ax_carc	cnr_carc	OK	15.399	5.47604	-1.49163	-2.00616	0.00105	0.00556784	yes
XLOC_001865	AAEL004549	supercont1.123:2387061-2405641	ax_carc	cnr_carc	OK	4.96095	1.30712	-1.92423	-2.14095	0.00175	0.00854603	yes
XLOC_001866	AAEL014712	supercont1.1232:91837-98870	ax_carc	cnr_carc	NOTEST	0.65104	0.772614	0.247002	0	1	1	no
XLOC_001867	AAEL014711	supercont1.1232:2387-31728	ax_carc	cnr_carc	OK	3.85627	1.59104	-1.27724	-1.84945	0.0017	0.0083403	yes
XLOC_001868	AAEL014709	supercont1.1232:78128-91535	ax_carc	cnr_carc	OK	7.92523	9.53102	0.266178	0.384396	0.50095	0.64606	no
XLOC_001869	AAEL014710	supercont1.1232:158713-168187	ax_carc	cnr_carc	NOTEST	1.0651	1.64715	0.628989	0	1	1	no
XLOC_001870	AAEL014714	supercont1.1233:134957-135803	ax_carc	cnr_carc	NOTEST	0.754266	2.10121	1.47807	0	1	1	no
XLOC_001871	AAEL014713	supercont1.1233:148687-149574	ax_carc	cnr_carc	OK	3.13165	4.53119	0.532969	0.575587	0.3154	0.469401	no
XLOC_001872	AAEL014717	supercont1.1234:107960-163054	ax_carc	cnr_carc	OK	87.4537	35.0287	-1.31998	-1.82673	0.0015	0.00750434	yes
XLOC_001873	AAEL017477	supercont1.1234:163108-163225	ax_carc	cnr_carc	OK	691.408	41.3261	-4.06441	-4.02045	5e-05	0.000398241	yes
XLOC_001874	AAEL014715	supercont1.1234:51173-53148	ax_carc	cnr_carc	OK	16.7725	6.95479	-1.27002	-1.86599	0.00095	0.00511142	yes
XLOC_001875	AAEL014716	supercont1.1234:65194-75249	ax_carc	cnr_carc	OK	3.70445	0	-inf	nan	0.01435	0.0480456	yes
XLOC_001876	AAEL014718	supercont1.1234:75869-88361	ax_carc	cnr_carc	NOTEST	0.896676	0.158871	-2.49673	0	1	1	no
XLOC_001877	AAEL014722	supercont1.1235:171830-173018	ax_carc	cnr_carc	NOTEST	1.11538	1.94785	0.804348	0	1	1	no
XLOC_001878	AAEL014720	supercont1.1235:91113-93341	ax_carc	cnr_carc	NOTEST	1.53254	1.30564	-0.23117	0	1	1	no
XLOC_001879	AAEL014719	supercont1.1235:129071-131530	ax_carc	cnr_carc	OK	3.41985	3.31268	-0.0459364	-0.0607758	0.9126	0.94637	no
XLOC_001880	AAEL014723	supercont1.1235:159580-162179	ax_carc	cnr_carc	OK	14.2199	25.1634	0.823417	1.1689	0.04235	0.113214	no
XLOC_001881	AAEL014721	supercont1.1235:190464-203925	ax_carc	cnr_carc	NOTEST	0.734989	1.10715	0.591053	0	1	1	no
XLOC_001882	AAEL014724	supercont1.1236:51156-52248	ax_carc	cnr_carc	OK	2.82603	0.779117	-1.85886	-1.60932	0.0168	0.05458	no
XLOC_001883	AAEL014725	supercont1.1238:191536-192203	ax_carc	cnr_carc	NOTEST	0	0	0	0	1	1	no
XLOC_001884	AAEL016928	supercont1.1239:50811-50883	ax_carc	cnr_carc	NOTEST	0	0	0	0	1	1	no
XLOC_001885	AAEL014726	supercont1.1239:73293-87436	ax_carc	cnr_carc	NOTEST	0	0	0	0	1	1	no
XLOC_001886	AAEL016929	supercont1.1239:73293-87436	ax_carc	cnr_carc	NOTEST	0	0	0	0	1	1	no
XLOC_001887	AAEL004593	supercont1.124:533680-534722	ax_carc	cnr_carc	NOTEST	1.52355	0.842835	-0.854111	0	1	1	no
XLOC_001888	-	supercont1.124:637074-719603	ax_carc	cnr_carc	NOTEST	0	0	0	0	1	1	no
XLOC_001889	AAEL004587	supercont1.124:720161-931298	ax_carc	cnr_carc	OK	4.22321	2.91714	-0.533789	-0.781248	0.1813	0.327438	no
XLOC_001890	AAEL004583	supercont1.124:950789-965396	ax_carc	cnr_carc	OK	5.93303	16.937	1.51334	2.05495	0.00045	0.0027222	yes
XLOC_001891	AAEL004592	supercont1.124:1272747-1286025	ax_carc	cnr_carc	NOTEST	2.03439	1.18684	-0.777467	0	1	1	no
XLOC_001892	AAEL004589	supercont1.124:1338252-1452205	ax_carc	cnr_carc	OK	23.5109	21.3407	-0.139721	-0.201159	0.7251	0.82248	no
XLOC_001893	AAEL004585	supercont1.124:1499379-1499846	ax_carc	cnr_carc	NOTEST	0	0	0	0	1	1	no
XLOC_001894	AAEL004597	supercont1.124:1531605-1532054	ax_carc	cnr_carc	NOTEST	0	0	0	0	1	1	no
XLOC_001895	AAEL004595,AAEL004596	supercont1.124:1667899-1870115	ax_carc	cnr_carc	OK	54.5267	30.9446	-0.817278	-0.931018	0.1001	0.218389	no
XLOC_001896	AAEL004590	supercont1.124:1927693-1929332	ax_carc	cnr_carc	NOTEST	0.0348574	0.113997	1.70945	0	1	1	no
XLOC_001897	AAEL004584	supercont1.124:2063783-2064747	ax_carc	cnr_carc	NOTEST	0	0	0	0	1	1	no
XLOC_001898	AAEL004600	supercont1.124:156-324668	ax_carc	cnr_carc	OK	3.40991	0.950748	-1.8426	-1.84417	0.00195	0.00934638	yes
XLOC_001899	AAEL004591	supercont1.124:156-324668	ax_carc	cnr_carc	OK	12.1351	13.7852	0.183935	0.152754	0.791	0.867851	no
XLOC_001900	AAEL004586	supercont1.124:981668-1014154	ax_carc	cnr_carc	OK	44.3386	37.7093	-0.233641	-0.325922	0.57445	0.707509	no
XLOC_001901	AAEL004594	supercont1.124:1304649-1325607	ax_carc	cnr_carc	OK	13.3819	11.2743	-0.247241	-0.358147	0.52785	0.668918	no
XLOC_001902	AAEL016343	supercont1.124:1942386-1942458	ax_carc	cnr_carc	NOTEST	0	0	0	0	1	1	no
XLOC_001903	AAEL004599	supercont1.124:1991065-1993005	ax_carc	cnr_carc	NOTEST	0	0	0	0	1	1	no
XLOC_001904	AAEL017416	supercont1.124:2053349-2053967	ax_carc	cnr_carc	NOTEST	0	0	0	0	1	1	no
XLOC_001905	AAEL004598	supercont1.124:2151071-2151981	ax_carc	cnr_carc	NOTEST	2.1982	1.00181	-1.13372	0	1	1	no
XLOC_001906	AAEL004588	supercont1.124:2236475-2277811	ax_carc	cnr_carc	OK	151.619	130.369	-0.217851	-0.288949	0.60645	0.733467	no
XLOC_001907	AAEL014730	supercont1.1240:50255-85163	ax_carc	cnr_carc	OK	5.70407	2.29858	-1.31125	-1.89	0.00135	0.00687401	yes
XLOC_001908	AAEL014731	supercont1.1240:106838-107598	ax_carc	cnr_carc	NOTEST	0	0	0	0	1	1	no
XLOC_001909	AAEL014728	supercont1.1240:275147-277055	ax_carc	cnr_carc	OK	5.02881	8.03686	0.676414	0.944727	0.1093	0.232542	no
XLOC_001910	AAEL014729	supercont1.1240:133504-145874	ax_carc	cnr_carc	OK	3.22503	6.5356	1.01901	1.28997	0.0275	0.0806398	no
XLOC_001911	AAEL014727	supercont1.1240:182325-188349	ax_carc	cnr_carc	OK	36.6135	0.598773	-5.93422	-4.40759	0.013	0.0443716	yes
XLOC_001912	AAEL014732	supercont1.1241:69735-103576	ax_carc	cnr_carc	OK	17.4919	5.31817	-1.71769	-2.45307	5e-05	0.000398241	yes
XLOC_001913	AAEL014733	supercont1.1241:121941-150202	ax_carc	cnr_carc	OK	9.98173	5.71327	-0.804974	-1.19795	0.0349	0.0974485	no
XLOC_001914	AAEL014734	supercont1.1241:32337-45579	ax_carc	cnr_carc	OK	9.88691	8.74174	-0.177599	-0.243805	0.6745	0.785831	no
XLOC_001915	AAEL014735	supercont1.1241:107542-120323	ax_carc	cnr_carc	NOTEST	1.47896	1.2776	-0.211146	0	1	1	no
XLOC_001916	AAEL014737	supercont1.1242:8084-8853	ax_carc	cnr_carc	NOTEST	0	0	0	0	1	1	no
XLOC_001917	AAEL018431	supercont1.1242:46755-70084	ax_carc	cnr_carc	OK	18.5731	1.1473	-4.0169	-1.03404	0.1967	0.346152	no
XLOC_001918	AAEL014736	supercont1.1242:70306-72482	ax_carc	cnr_carc	NOTEST	0.31615	0.407727	0.366994	0	1	1	no
XLOC_001919	AAEL014738	supercont1.1242:89970-122011	ax_carc	cnr_carc	OK	4.78487	2.32604	-1.0406	-1.48803	0.0106	0.0376155	yes
XLOC_001920	AAEL018431	supercont1.1242:46755-70084	ax_carc	cnr_carc	NOTEST	0	0	0	0	1	1	no
XLOC_001921	AAEL018368	supercont1.1242:46755-70084	ax_carc	cnr_carc	NOTEST	0	0	0	0	1	1	no
XLOC_001922	AAEL014739	supercont1.1243:12634-44279	ax_carc	cnr_carc	OK	3.28693	4.55527	0.470798	0.636003	0.2727	0.424006	no
XLOC_001923	-	supercont1.1243:86848-106097	ax_carc	cnr_carc	OK	37.3423	7.27115	-2.36055	-1.57922	0.0424	0.113327	no
XLOC_001924	AAEL014740	supercont1.1243:145151-147135	ax_carc	cnr_carc	OK	12.4485	3.99151	-1.64096	-2.35893	0.0001	0.000739791	yes
XLOC_001925	AAEL014741	supercont1.1244:30064-107164	ax_carc	cnr_carc	OK	2.80308	0.473386	-2.56593	-1.90645	0.00685	0.0263728	yes
XLOC_001926	AAEL014742	supercont1.1244:30064-107164	ax_carc	cnr_carc	NOTEST	0	0	0	0	1	1	no
XLOC_001927	AAEL014742	supercont1.1244:30064-107164	ax_carc	cnr_carc	OK	0	68.3905	inf	nan	0.15185	0.289686	no
XLOC_001928	AAEL014742	supercont1.1244:30064-107164	ax_carc	cnr_carc	OK	2.99284	0.767384	-1.96349	-1.55898	0.00795	0.029746	yes
XLOC_001929	AAEL014742	supercont1.1244:30064-107164	ax_carc	cnr_carc	NOTEST	0	3.17471	inf	0	1	1	no
XLOC_001930	-	supercont1.1244:30064-107164	ax_carc	cnr_carc	NOTEST	0	0	0	0	1	1	no
XLOC_001931	AAEL014743	supercont1.1245:20678-49595	ax_carc	cnr_carc	NOTEST	2.43022	0.62592	-1.95703	0	1	1	no
XLOC_001932	AAEL018521	supercont1.1245:52439-52594	ax_carc	cnr_carc	NOTEST	0	0	0	0	1	1	no
XLOC_001933	AAEL018567	supercont1.1245:52660-52754	ax_carc	cnr_carc	NOTEST	0	0	0	0	1	1	no
XLOC_001934	AAEL014744	supercont1.1247:21643-52412	ax_carc	cnr_carc	OK	2.51035	2.91933	0.217752	0.269071	0.64385	0.762714	no
XLOC_001935	AAEL014745	supercont1.1247:122082-122283	ax_carc	cnr_carc	NOTEST	0.995985	0	-inf	0	1	1	no
XLOC_001936	AAEL014746	supercont1.1247:80392-108179	ax_carc	cnr_carc	OK	16.5622	12.9256	-0.357664	-0.520186	0.34	0.494857	no
XLOC_001937	AAEL014747	supercont1.1247:141419-142770	ax_carc	cnr_carc	NOTEST	0	0	0	0	1	1	no
XLOC_001938	AAEL017159	supercont1.1248:969-3082	ax_carc	cnr_carc	OK	20.3842	5.57328	-1.87086	-2.69626	5e-05	0.000398241	yes
XLOC_001939	-	supercont1.1248:3242-9076	ax_carc	cnr_carc	OK	28.9119	0	-inf	nan	0.0024	0.0111079	yes
XLOC_001940	-	supercont1.1248:79149-81812	ax_carc	cnr_carc	OK	81.2342	2.27672	-5.15706	-2.70462	0.155	0.293777	no
XLOC_001941	AAEL014748	supercont1.1248:101279-115288	ax_carc	cnr_carc	NOTEST	0.226717	0.438735	0.952454	0	1	1	no
XLOC_001942	-	supercont1.125:96726-109131	ax_carc	cnr_carc	NOTEST	3.38487	0	-inf	0	1	1	no
XLOC_001943	AAEL004612	supercont1.125:109431-208051	ax_carc	cnr_carc	OK	4.5087	0.613593	-2.87736	-1.20427	0.1777	0.323506	no
XLOC_001944	AAEL004609	supercont1.125:874731-876187	ax_carc	cnr_carc	NOTEST	2.61076	2.346	-0.154267	0	1	1	no
XLOC_001945	AAEL004618	supercont1.125:876478-878987	ax_carc	cnr_carc	NOTEST	2.61447	2.49247	-0.0689405	0	1	1	no
XLOC_001946	AAEL004611,AAEL004649	supercont1.125:879406-889189	ax_carc	cnr_carc	OK	4.01452	3.27689	-0.2929	-0.308671	0.5807	0.712589	no
XLOC_001947	AAEL004614	supercont1.125:889329-894160	ax_carc	cnr_carc	NOTEST	2.1692	2.39278	0.141527	0	1	1	no
XLOC_001948	AAEL004626,AAEL004636	supercont1.125:894319-909232	ax_carc	cnr_carc	NOTEST	2.22029	0.983573	-1.17464	0	1	1	no
XLOC_001949	AAEL004610,AAEL004640	supercont1.125:913657-915404	ax_carc	cnr_carc	OK	6.98831	4.61749	-0.597835	-0.668788	0.2388	0.392319	no
XLOC_001950	AAEL004601	supercont1.125:915555-924928	ax_carc	cnr_carc	OK	8.36512	3.39276	-1.30193	-1.07027	0.04785	0.124371	no
XLOC_001951	AAEL004617	supercont1.125:925284-930228	ax_carc	cnr_carc	NOTEST	2.64424	2.02523	-0.384763	0	1	1	no
XLOC_001952	AAEL017288	supercont1.125:930789-943040	ax_carc	cnr_carc	NOTEST	2.55456	1.34071	-0.930075	0	1	1	no
XLOC_001953	AAEL004606	supercont1.125:951875-952212	ax_carc	cnr_carc	OK	3.3439	0.824167	-2.02052	-0.972033	0.26485	0.415458	no
XLOC_001954	AAEL017026	supercont1.125:962178-964734	ax_carc	cnr_carc	NOTEST	1.62448	2.38773	0.55566	0	1	1	no
XLOC_001955	AAEL004637	supercont1.125:964923-966695	ax_carc	cnr_carc	NOTEST	2.00324	1.13782	-0.816066	0	1	1	no
XLOC_001956	AAEL004638	supercont1.125:971965-976445	ax_carc	cnr_carc	NOTEST	2.41443	1.75251	-0.462263	0	1	1	no
XLOC_001957	AAEL017478	supercont1.125:983851-985748	ax_carc	cnr_carc	OK	1.75458	2.74444	0.645387	0.501478	0.3825	0.537255	no
XLOC_001958	AAEL004650	supercont1.125:993752-994595	ax_carc	cnr_carc	NOTEST	1.36625	1.47497	0.11047	0	1	1	no
XLOC_001959	AAEL004645	supercont1.125:1012791-1013358	ax_carc	cnr_carc	NOTEST	0.599555	0.827401	0.464695	0	1	1	no
XLOC_001960	AAEL004635	supercont1.125:1013518-1016808	ax_carc	cnr_carc	NOTEST	2.59883	2.03511	-0.352756	0	1	1	no
XLOC_001961	AAEL004627	supercont1.125:1017003-1021821	ax_carc	cnr_carc	OK	2.93901	1.53419	-0.937848	-0.723754	0.20635	0.357178	no
XLOC_001962	AAEL016977	supercont1.125:1022962-1038393	ax_carc	cnr_carc	NOTEST	2.30276	1.9978	-0.204955	0	1	1	no
XLOC_001963	AAEL017214	supercont1.125:1038776-1039218	ax_carc	cnr_carc	OK	1.7201	3.05047	0.826544	0.534807	0.35265	0.507823	no
XLOC_001964	AAEL004604,AAEL004628	supercont1.125:1057662-1069072	ax_carc	cnr_carc	NOTEST	1.79001	1.27459	-0.489934	0	1	1	no
XLOC_001965	AAEL004615	supercont1.125:1129782-1129959	ax_carc	cnr_carc	OK	10.3548	1.10116	-3.2332	-1.2695	0.1693	0.312528	no
XLOC_001966	AAEL004608	supercont1.125:1149613-1158082	ax_carc	cnr_carc	OK	3.91953	2.61982	-0.581212	-0.528212	0.37625	0.531322	no
XLOC_001967	AAEL017487	supercont1.125:1158279-1163204	ax_carc	cnr_carc	OK	2.7593	3.21487	0.220458	0.166179	0.7725	0.855253	no
XLOC_001968	AAEL004629	supercont1.125:1175627-1194479	ax_carc	cnr_carc	NOTEST	1.54911	0.405983	-1.93195	0	1	1	no
XLOC_001969	AAEL004644	supercont1.125:1212927-1214743	ax_carc	cnr_carc	NOTEST	0.784205	1.01557	0.372981	0	1	1	no
XLOC_001970	AAEL004641	supercont1.125:1217915-1218630	ax_carc	cnr_carc	NOTEST	0.894403	0	-inf	0	1	1	no
XLOC_001971	AAEL004620	supercont1.125:1275466-1295253	ax_carc	cnr_carc	OK	12.1879	9.84161	-0.308481	-0.439664	0.4458	0.596238	no
XLOC_001972	AAEL016344	supercont1.125:1304921-1353424	ax_carc	cnr_carc	NOTEST	0	0	0	0	1	1	no
XLOC_001973	AAEL004607	supercont1.125:1366128-1370406	ax_carc	cnr_carc	OK	48.8773	17.4191	-1.4885	-2.05409	0.00055	0.00322428	yes
XLOC_001974	AAEL004633	supercont1.125:1388886-1401045	ax_carc	cnr_carc	OK	12.8046	9.93264	-0.366415	-0.533866	0.3482	0.50339	no
XLOC_001975	AAEL004639	supercont1.125:1418879-1429384	ax_carc	cnr_carc	OK	3.18637	3.03973	-0.0679709	-0.0749418	0.8953	0.935881	no
XLOC_001976	AAEL004630	supercont1.125:1451629-1462931	ax_carc	cnr_carc	NOTEST	0.955908	0.297102	-1.68591	0	1	1	no
XLOC_001977	AAEL018325	supercont1.125:1503919-1609525	ax_carc	cnr_carc	OK	2.99739	2.6553	-0.174833	-0.257737	0.649	0.766535	no
XLOC_001978	AAEL017899	supercont1.125:1648026-1648106	ax_carc	cnr_carc	NOTEST	0	0	0	0	1	1	no
XLOC_001979	AAEL004602	supercont1.125:1721530-1722145	ax_carc	cnr_carc	NOTEST	1.27244	2.04694	0.685875	0	1	1	no
XLOC_001980	AAEL004605	supercont1.125:1814974-1815460	ax_carc	cnr_carc	NOTEST	0	0	0	0	1	1	no
XLOC_001981	AAEL004652	supercont1.125:1909299-1910293	ax_carc	cnr_carc	NOTEST	0.296214	0.228767	-0.372765	0	1	1	no
XLOC_001982	AAEL004619	supercont1.125:1912381-1913254	ax_carc	cnr_carc	NOTEST	0.219694	0	-inf	0	1	1	no
XLOC_001983	AAEL004632,AAEL004651	supercont1.125:1972419-2095229	ax_carc	cnr_carc	OK	14.441	1.12176	-3.68634	-4.09977	5e-05	0.000398241	yes
XLOC_001984	-	supercont1.125:2095553-2096346	ax_carc	cnr_carc	OK	123.611	0	-inf	nan	5e-05	0.000398241	yes
XLOC_001985	-	supercont1.125:2097058-2097499	ax_carc	cnr_carc	OK	48.98	2.31353	-4.40402	-2.42194	0.0427	0.113908	no
XLOC_001986	-	supercont1.125:2097647-2097866	ax_carc	cnr_carc	OK	180.804	1.7712	-6.67356	-3.22541	0.18055	0.326662	no
XLOC_001987	-	supercont1.125:2098021-2103923	ax_carc	cnr_carc	OK	73.9287	2.22827	-5.05213	-2.68722	0.18055	0.326662	no
XLOC_001988	-	supercont1.125:2108788-2118973	ax_carc	cnr_carc	OK	148.056	3.14054	-5.55899	-4.15658	0.24265	0.395634	no
XLOC_001989	AAEL004647	supercont1.125:2120164-2144803	ax_carc	cnr_carc	OK	25.6517	14.1196	-0.861359	-1.03008	0.08405	0.192099	no
XLOC_001990	AAEL004625	supercont1.125:2165875-2168376	ax_carc	cnr_carc	NOTEST	0.807422	0.534671	-0.59467	0	1	1	no
XLOC_001991	AAEL004623	supercont1.125:2182679-2412121	ax_carc	cnr_carc	OK	7.48801	3.9683	-0.916061	-1.28113	0.028	0.0818237	no
XLOC_001992	AAEL004642	supercont1.125:2182679-2412121	ax_carc	cnr_carc	NOTEST	1.10596	0.630713	-0.810245	0	1	1	no
XLOC_001993	AAEL004624	supercont1.125:1100811-1115531	ax_carc	cnr_carc	NOTEST	0.863653	0.31577	-1.45158	0	1	1	no
XLOC_001994	AAEL004634	supercont1.125:1304921-1353424	ax_carc	cnr_carc	OK	4.28215	4.93547	0.20485	0.300939	0.6038	0.731258	no
XLOC_001995	AAEL016345	supercont1.125:1304921-1353424	ax_carc	cnr_carc	NOTEST	0	0	0	0	1	1	no
XLOC_001996	AAEL004643	supercont1.125:1442158-1443554	ax_carc	cnr_carc	OK	9.39962	17.0145	0.856094	1.20546	0.041	0.11042	no
XLOC_001997	AAEL004648	supercont1.125:1890421-1891204	ax_carc	cnr_carc	NOTEST	0.591107	0.79364	0.425063	0	1	1	no
XLOC_001998	AAEL016346	supercont1.125:1920903-1920974	ax_carc	cnr_carc	NOTEST	0	0	0	0	1	1	no
XLOC_001999	AAEL004613	supercont1.125:1930009-1957388	ax_carc	cnr_carc	OK	27.622	25.0388	-0.141655	-0.198748	0.7326	0.82772	no
[truncated: 52,880 more rows]
