# Supplementary material for: Transcriptome Sequencing Reveals Large-Scale Changes in Axenic Aedes aegypti Larvae
Source: PLoS Negl Trop Dis. 2017 Jan 6;11(1):e0005273. doi: 10.1371/journal.pntd.0005273 (PMC5245907; doi:10.1371/journal.pntd.0005273)
Supplement: S5 Table — Columns are as in S3 Table. (TXT) [file pntd.0005273.s006.txt]

test_id	gene	locus	sample_1	sample_2	status	value_1	value_2	log2(fold_change)	test_stat	p_value	q_value	significant
XLOC_000001	AAEL018658	Mt:0-11523	ax_mg	cnr_mg	OK	143.302	196.835	0.457925	0.0345473	0.71895	0.818008	no
XLOC_000002	AAEL018662,AAEL018664,AAEL018667,AAEL018668,AAEL018669,AAEL018671	Mt:0-11523	ax_mg	cnr_mg	OK	30705.7	31296.5	0.0274926	0.0251671	0.9571	0.973336	no
XLOC_000003	AAEL018684,AAEL018685	Mt:0-11523	ax_mg	cnr_mg	OK	1880.41	2330.1	0.309345	0.106849	0.89215	0.933724	no
XLOC_000004	AAEL018692	Mt:16472-16539	ax_mg	cnr_mg	NOTEST	0	0	0	0	1	1	no
XLOC_000005	AAEL018660,AAEL018661	Mt:0-11523	ax_mg	cnr_mg	OK	0	38.4182	inf	nan	0.03535	0.0983921	no
XLOC_000006	AAEL018678,AAEL018680,AAEL018681	Mt:0-11523	ax_mg	cnr_mg	OK	1130.32	1801.54	0.672497	0.147789	0.49005	0.636267	no
XLOC_000007	AAEL018687	Mt:11546-14763	ax_mg	cnr_mg	OK	37484.8	44275.5	0.240204	0.348578	0.5338	0.674146	no
XLOC_000008	AAEL018693	Mt:16541-16610	ax_mg	cnr_mg	NOTEST	0	0	0	0	1	1	no
XLOC_000009	AAEL000064	supercont1.1:35413-53420	ax_mg	cnr_mg	OK	16.2818	150.686	3.21021	4.04853	5e-05	0.000398241	yes
XLOC_000010	AAEL000024	supercont1.1:67595-79580	ax_mg	cnr_mg	NOTEST	0.129255	1.87516	3.85872	0	1	1	no
XLOC_000011	AAEL000029	supercont1.1:85701-96572	ax_mg	cnr_mg	OK	0.2417	9.31966	5.26899	2.86333	0.2835	0.435679	no
XLOC_000012	AAEL000016	supercont1.1:228725-230295	ax_mg	cnr_mg	OK	20.7487	28.4988	0.457876	0.683655	0.2306	0.38367	no
XLOC_000013	AAEL000079	supercont1.1:281830-392211	ax_mg	cnr_mg	NOTEST	0.997828	1.03485	0.0525519	0	1	1	no
XLOC_000014	AAEL017328	supercont1.1:413341-414591	ax_mg	cnr_mg	OK	4.88908	10.5076	1.10379	1.42941	0.01575	0.0518503	no
XLOC_000015	AAEL000096	supercont1.1:453024-453507	ax_mg	cnr_mg	OK	1.63184	5.42168	1.73224	1.15841	0.0753	0.176554	no
XLOC_000016	AAEL000061	supercont1.1:454155-459075	ax_mg	cnr_mg	NOTEST	1.39263	2.31852	0.735394	0	1	1	no
XLOC_000017	AAEL000072	supercont1.1:529204-537308	ax_mg	cnr_mg	NOTEST	0.629665	0	-inf	0	1	1	no
XLOC_000018	AAEL000045	supercont1.1:560027-560897	ax_mg	cnr_mg	OK	4.6791	0.926371	-2.33657	-1.71341	0.0383	0.104712	no
XLOC_000019	AAEL015998	supercont1.1:757488-757563	ax_mg	cnr_mg	NOTEST	0	0	0	0	1	1	no
XLOC_000020	AAEL000056	supercont1.1:764425-768048	ax_mg	cnr_mg	NOTEST	0.490588	0	-inf	0	1	1	no
XLOC_000021	AAEL000062	supercont1.1:841704-940069	ax_mg	cnr_mg	NOTEST	2.08641	2.10014	0.00946807	0	1	1	no
XLOC_000022	AAEL000017	supercont1.1:841704-940069	ax_mg	cnr_mg	NOTEST	0.127272	0.196408	0.625945	0	1	1	no
XLOC_000023	AAEL000093	supercont1.1:969272-1100565	ax_mg	cnr_mg	OK	4.1953	5.04225	0.265294	0.365588	0.524	0.665711	no
XLOC_000024	AAEL000100	supercont1.1:1130756-1151525	ax_mg	cnr_mg	NOTEST	2.01337	0	-inf	0	1	1	no
XLOC_000025	AAEL000002	supercont1.1:1151652-1151850	ax_mg	cnr_mg	NOTEST	0	2.21305	inf	0	1	1	no
XLOC_000026	AAEL018529	supercont1.1:1525950-1526049	ax_mg	cnr_mg	NOTEST	0	0	0	0	1	1	no
XLOC_000027	AAEL018639	supercont1.1:1526102-1526246	ax_mg	cnr_mg	NOTEST	0	0	0	0	1	1	no
XLOC_000028	AAEL000013	supercont1.1:1528738-1544606	ax_mg	cnr_mg	OK	5.14252	5.7326	0.156713	0.215202	0.7082	0.810226	no
XLOC_000029	AAEL000074	supercont1.1:2229603-2241653	ax_mg	cnr_mg	OK	6.17052	77.2942	3.64689	4.52624	5e-05	0.000398241	yes
XLOC_000030	AAEL000048	supercont1.1:2297652-2299065	ax_mg	cnr_mg	NOTEST	0	0	0	0	1	1	no
XLOC_000031	AAEL000043	supercont1.1:2321198-2323613	ax_mg	cnr_mg	NOTEST	0	0	0	0	1	1	no
XLOC_000032	AAEL000082	supercont1.1:2334444-2348731	ax_mg	cnr_mg	NOTEST	0	0	0	0	1	1	no
XLOC_000033	AAEL000075	supercont1.1:2348849-2350978	ax_mg	cnr_mg	NOTEST	0	0.165031	inf	0	1	1	no
XLOC_000034	AAEL000092	supercont1.1:2360772-2361556	ax_mg	cnr_mg	OK	237.518	140.943	-0.752925	-0.624986	0.2531	0.403179	no
XLOC_000035	AAEL000060	supercont1.1:2593700-2614087	ax_mg	cnr_mg	NOTEST	0.0966468	0	-inf	0	1	1	no
XLOC_000036	AAEL000012	supercont1.1:2681590-2683190	ax_mg	cnr_mg	NOTEST	0.0970838	0.115568	0.251435	0	1	1	no
XLOC_000037	AAEL000026,AAEL000097	supercont1.1:2726732-2733822	ax_mg	cnr_mg	OK	1.38552	5.95571	2.10385	1.68406	0.00355	0.0153308	yes
XLOC_000038	AAEL000068	supercont1.1:2766836-2779903	ax_mg	cnr_mg	OK	2459.19	2390.56	-0.0408328	-0.0538391	0.9235	0.95309	no
XLOC_000039	AAEL000020	supercont1.1:2796902-2803837	ax_mg	cnr_mg	OK	16.3013	11.6039	-0.490371	-0.683822	0.22505	0.377826	no
XLOC_000040	AAEL000050	supercont1.1:2988302-2989379	ax_mg	cnr_mg	OK	15.1565	14.2233	-0.0916799	-0.129044	0.8152	0.884304	no
XLOC_000041	AAEL000058	supercont1.1:3238278-3240149	ax_mg	cnr_mg	NOTEST	0	0	0	0	1	1	no
XLOC_000042	AAEL000019	supercont1.1:3291050-3360768	ax_mg	cnr_mg	NOTEST	0	0	0	0	1	1	no
XLOC_000043	AAEL000057	supercont1.1:3588965-3620514	ax_mg	cnr_mg	NOTEST	0.0733465	0.0995083	0.440089	0	1	1	no
XLOC_000044	AAEL000003	supercont1.1:3644560-3668187	ax_mg	cnr_mg	OK	42.9116	16.8441	-1.34912	-1.69828	0.0042	0.0176198	yes
XLOC_000045	AAEL000027	supercont1.1:3722834-3724765	ax_mg	cnr_mg	NOTEST	0	0	0	0	1	1	no
XLOC_000046	AAEL000095	supercont1.1:3746417-3763059	ax_mg	cnr_mg	NOTEST	0.219566	0	-inf	0	1	1	no
XLOC_000047	AAEL000007	supercont1.1:3849184-3866464	ax_mg	cnr_mg	NOTEST	0	0	0	0	1	1	no
XLOC_000048	AAEL000041	supercont1.1:3895305-3944391	ax_mg	cnr_mg	NOTEST	0	0	0	0	1	1	no
XLOC_000049	AAEL000066	supercont1.1:4007358-4016467	ax_mg	cnr_mg	NOTEST	0.0611067	0	-inf	0	1	1	no
XLOC_000050	AAEL000018	supercont1.1:4048152-4050704	ax_mg	cnr_mg	NOTEST	0	0	0	0	1	1	no
XLOC_000051	AAEL018060	supercont1.1:4079657-4086169	ax_mg	cnr_mg	NOTEST	0	0	0	0	1	1	no
XLOC_000052	AAEL000051	supercont1.1:4124657-4140143	ax_mg	cnr_mg	NOTEST	0	0	0	0	1	1	no
XLOC_000053	AAEL000005	supercont1.1:4197252-4221459	ax_mg	cnr_mg	NOTEST	2.28073	2.57922	0.177444	0	1	1	no
XLOC_000054	AAEL000032	supercont1.1:4249095-4260105	ax_mg	cnr_mg	OK	2233.87	2501.44	0.163213	0.211395	0.72215	0.820246	no
XLOC_000055	AAEL000090	supercont1.1:4262498-4284409	ax_mg	cnr_mg	OK	64.1944	36.6702	-0.807838	-1.12647	0.0453	0.119302	no
XLOC_000056	AAEL000080	supercont1.1:4413645-4416304	ax_mg	cnr_mg	OK	160.841	157.682	-0.0286169	-0.0356828	0.9471	0.96727	no
XLOC_000057	AAEL015999	supercont1.1:4880025-4880097	ax_mg	cnr_mg	NOTEST	0	0	0	0	1	1	no
XLOC_000058	AAEL000014	supercont1.1:4998172-5068231	ax_mg	cnr_mg	NOTEST	0.134222	0	-inf	0	1	1	no
XLOC_000059	AAEL000083	supercont1.1:5068802-5073848	ax_mg	cnr_mg	NOTEST	0.0658761	0.0763427	0.212737	0	1	1	no
XLOC_000060	AAEL016000	supercont1.1:5292653-5321896	ax_mg	cnr_mg	NOTEST	0	0	0	0	1	1	no
XLOC_000061	AAEL016001	supercont1.1:5292653-5321896	ax_mg	cnr_mg	NOTEST	0	0	0	0	1	1	no
XLOC_000062	AAEL016002	supercont1.1:5292653-5321896	ax_mg	cnr_mg	NOTEST	0	0	0	0	1	1	no
XLOC_000063	AAEL016003	supercont1.1:5292653-5321896	ax_mg	cnr_mg	NOTEST	0	0	0	0	1	1	no
XLOC_000064	AAEL000088	supercont1.1:5339301-5361376	ax_mg	cnr_mg	OK	6.37513	3.63842	-0.809144	-0.845644	0.1506	0.288716	no
XLOC_000065	AAEL000022	supercont1.1:5369840-5370711	ax_mg	cnr_mg	OK	14.1118	27.6471	0.970226	1.2846	0.02975	0.0858905	no
XLOC_000066	AAEL016004	supercont1.1:5698800-5698872	ax_mg	cnr_mg	NOTEST	0	0	0	0	1	1	no
XLOC_000067	AAEL016005	supercont1.1:5701865-5701936	ax_mg	cnr_mg	NOTEST	0	0	0	0	1	1	no
XLOC_000068	AAEL016006	supercont1.1:5702033-5702105	ax_mg	cnr_mg	NOTEST	0	0	0	0	1	1	no
XLOC_000069	AAEL016007	supercont1.1:5704138-5704209	ax_mg	cnr_mg	NOTEST	0	0	0	0	1	1	no
XLOC_000070	AAEL016008	supercont1.1:5704321-5704393	ax_mg	cnr_mg	NOTEST	0	0	0	0	1	1	no
XLOC_000071	AAEL016009	supercont1.1:5705269-5705340	ax_mg	cnr_mg	NOTEST	0	0	0	0	1	1	no
XLOC_000072	AAEL016010	supercont1.1:5705698-5705770	ax_mg	cnr_mg	NOTEST	0	0	0	0	1	1	no
XLOC_000073	AAEL016011	supercont1.1:5713128-5713199	ax_mg	cnr_mg	NOTEST	0	0	0	0	1	1	no
XLOC_000074	AAEL016012	supercont1.1:5713327-5713399	ax_mg	cnr_mg	NOTEST	0	0	0	0	1	1	no
XLOC_000075	AAEL000070	supercont1.1:97840-123074	ax_mg	cnr_mg	OK	2.9813	3.07592	0.0450767	0.0565208	0.91905	0.950355	no
XLOC_000076	-	supercont1.1:123204-148043	ax_mg	cnr_mg	NOTEST	0	0	0	0	1	1	no
XLOC_000077	AAEL000084	supercont1.1:248249-271915	ax_mg	cnr_mg	OK	110.182	71.8109	-0.61761	-0.84005	0.1504	0.28844	no
XLOC_000078	AAEL000023	supercont1.1:281830-392211	ax_mg	cnr_mg	NOTEST	0.162898	0.0518432	-1.65175	0	1	1	no
XLOC_000079	AAEL000081	supercont1.1:529204-537308	ax_mg	cnr_mg	OK	32.569	38.4023	0.237692	0.316983	0.5855	0.716604	no
XLOC_000080	AAEL000049	supercont1.1:565617-567336	ax_mg	cnr_mg	OK	27.5906	20.3661	-0.43801	-0.660502	0.25535	0.405115	no
XLOC_000081	AAEL000053	supercont1.1:1486826-1514623	ax_mg	cnr_mg	NOTEST	0.156748	0.140721	-0.155606	0	1	1	no
XLOC_000082	AAEL017335	supercont1.1:1572422-1820029	ax_mg	cnr_mg	NOTEST	1.81445	0.275614	-2.71882	0	1	1	no
XLOC_000083	AAEL000087	supercont1.1:1944983-2073915	ax_mg	cnr_mg	OK	0.315316	8.37113	4.73055	2.57833	0.04075	0.10993	no
XLOC_000084	AAEL000099	supercont1.1:1944983-2073915	ax_mg	cnr_mg	OK	0.090603	4.68538	5.69246	1.32376	0.43955	0.590638	no
XLOC_000085	AAEL000028	supercont1.1:2095011-2113327	ax_mg	cnr_mg	OK	11.2122	175.638	3.96946	4.88898	5e-05	0.000398241	yes
XLOC_000086	AAEL000059	supercont1.1:2126419-2130121	ax_mg	cnr_mg	NOTEST	0.0853543	1.54104	4.1743	0	1	1	no
XLOC_000087	AAEL018109	supercont1.1:2151107-2167816	ax_mg	cnr_mg	OK	0.349142	3.53791	3.34101	2.85228	0.00215	0.0101317	yes
XLOC_000088	AAEL000037	supercont1.1:2191295-2192938	ax_mg	cnr_mg	OK	0.683538	11.5652	4.08062	3.24517	0.00075	0.00418407	yes
XLOC_000089	AAEL000086	supercont1.1:2206159-2207580	ax_mg	cnr_mg	NOTEST	0	0.635711	inf	0	1	1	no
XLOC_000090	AAEL000038	supercont1.1:2242203-2253857	ax_mg	cnr_mg	OK	3.03295	22.7226	2.90533	3.54789	5e-05	0.000398241	yes
XLOC_000091	AAEL017325	supercont1.1:2275255-2285007	ax_mg	cnr_mg	OK	1.00581	5.44434	2.4364	2.06194	0.0092	0.033544	yes
XLOC_000092	AAEL000069	supercont1.1:2384258-2396506	ax_mg	cnr_mg	NOTEST	0	0.19889	inf	0	1	1	no
XLOC_000093	-	supercont1.1:2397727-2398207	ax_mg	cnr_mg	OK	22.0609	42.0284	0.929874	1.15592	0.0444	0.117534	no
XLOC_000094	-	supercont1.1:2399917-2401382	ax_mg	cnr_mg	OK	8.33799	5.28762	-0.657082	-0.677691	0.2189	0.371286	no
XLOC_000095	-	supercont1.1:2403364-2563386	ax_mg	cnr_mg	OK	20.6632	1.83909	-3.49	-2.47612	0.01925	0.0607959	no
XLOC_000096	AAEL000033	supercont1.1:2704039-2706710	ax_mg	cnr_mg	OK	3.68582	5.04735	0.453539	0.617323	0.29115	0.443655	no
XLOC_000097	AAEL000004	supercont1.1:2714032-2718806	ax_mg	cnr_mg	OK	41.2017	68.3142	0.729481	1.0289	0.0755	0.176887	no
XLOC_000098	AAEL000091	supercont1.1:2722208-2724385	ax_mg	cnr_mg	OK	12.6072	37.9889	1.59133	2.29519	0.00015	0.00105666	yes
XLOC_000099	AAEL000077	supercont1.1:2743466-2750949	ax_mg	cnr_mg	OK	67.1034	43.6118	-0.621667	-0.877014	0.1276	0.257354	no
XLOC_000100	AAEL000046	supercont1.1:2782313-2783377	ax_mg	cnr_mg	OK	9.12671	10.3528	0.181849	0.254274	0.651	0.767956	no
XLOC_000101	AAEL000076	supercont1.1:2796902-2803837	ax_mg	cnr_mg	OK	4.34781	1.14099	-1.93	-0.55983	0.48025	0.627377	no
XLOC_000102	AAEL000034	supercont1.1:2813142-2817184	ax_mg	cnr_mg	OK	2.01871	3.19193	0.660998	0.852437	0.1355	0.268396	no
XLOC_000103	AAEL000054	supercont1.1:2834689-2865077	ax_mg	cnr_mg	OK	2.76644	0.643766	-2.10343	-2.46956	0.00025	0.0016459	yes
XLOC_000104	AAEL000085	supercont1.1:2999014-3006362	ax_mg	cnr_mg	OK	0	11.4871	inf	nan	5e-05	0.000398241	yes
XLOC_000105	AAEL000067	supercont1.1:3074290-3098740	ax_mg	cnr_mg	NOTEST	0.0137319	0.0382813	1.47911	0	1	1	no
XLOC_000106	AAEL000094	supercont1.1:3143034-3214051	ax_mg	cnr_mg	OK	7.26537	2.99918	-1.27647	-1.53566	0.00805	0.0300395	yes
XLOC_000107	AAEL000098	supercont1.1:3291050-3360768	ax_mg	cnr_mg	NOTEST	0.0780134	1.97423	4.66143	0	1	1	no
XLOC_000108	-	supercont1.1:3360945-3361141	ax_mg	cnr_mg	NOTEST	0	3.16812	inf	0	1	1	no
XLOC_000109	-	supercont1.1:3361366-3402766	ax_mg	cnr_mg	NOTEST	0	0	0	0	1	1	no
XLOC_000110	AAEL000036	supercont1.1:3466056-3473369	ax_mg	cnr_mg	NOTEST	0	0	0	0	1	1	no
XLOC_000111	AAEL000021	supercont1.1:3522554-3553481	ax_mg	cnr_mg	OK	0.654318	11.8098	4.17385	4.17968	5e-05	0.000398241	yes
XLOC_000112	AAEL000035	supercont1.1:3668287-3668788	ax_mg	cnr_mg	NOTEST	0.238813	1.07972	2.17671	0	1	1	no
XLOC_000113	AAEL000063	supercont1.1:3682189-3699737	ax_mg	cnr_mg	NOTEST	0	0	0	0	1	1	no
XLOC_000114	AAEL000011	supercont1.1:3776834-3779042	ax_mg	cnr_mg	NOTEST	0.0498944	0	-inf	0	1	1	no
XLOC_000115	AAEL018359	supercont1.1:3788622-3791187	ax_mg	cnr_mg	NOTEST	0	0	0	0	1	1	no
XLOC_000116	AAEL018358	supercont1.1:3799272-3802460	ax_mg	cnr_mg	NOTEST	0	0	0	0	1	1	no
XLOC_000117	AAEL000031	supercont1.1:3810867-3813135	ax_mg	cnr_mg	NOTEST	0	0	0	0	1	1	no
XLOC_000118	AAEL000047	supercont1.1:3895305-3944391	ax_mg	cnr_mg	NOTEST	0	0	0	0	1	1	no
XLOC_000119	AAEL000089	supercont1.1:3954059-3961968	ax_mg	cnr_mg	NOTEST	0	0	0	0	1	1	no
XLOC_000120	AAEL000039	supercont1.1:3976613-3982459	ax_mg	cnr_mg	NOTEST	0	0	0	0	1	1	no
XLOC_000121	AAEL000071	supercont1.1:4056981-4057610	ax_mg	cnr_mg	NOTEST	0	0	0	0	1	1	no
XLOC_000122	AAEL000073	supercont1.1:4140320-4154466	ax_mg	cnr_mg	NOTEST	0	0	0	0	1	1	no
XLOC_000123	AAEL000055	supercont1.1:4165538-4169600	ax_mg	cnr_mg	OK	12.7466	15.1537	0.249558	0.367792	0.51555	0.658439	no
XLOC_000124	AAEL000065	supercont1.1:4178339-4197050	ax_mg	cnr_mg	NOTEST	1.49669	2.49116	0.735043	0	1	1	no
XLOC_000125	AAEL000010	supercont1.1:4236616-4237833	ax_mg	cnr_mg	OK	2715.4	2630.69	-0.0457246	-0.059971	0.9114	0.945681	no
XLOC_000126	AAEL000001	supercont1.1:4290723-4298425	ax_mg	cnr_mg	OK	19.7401	17.6434	-0.161998	-0.23528	0.6771	0.787746	no
XLOC_000127	AAEL000006,AAEL000025	supercont1.1:4321516-4359979	ax_mg	cnr_mg	OK	156.908	795.182	2.34137	2.84698	5e-05	0.000398241	yes
XLOC_000128	AAEL000044	supercont1.1:5118596-5120442	ax_mg	cnr_mg	OK	24.6538	33.7778	0.454265	0.463605	0.37565	0.530663	no
XLOC_000129	AAEL000009	supercont1.1:5258338-5264494	ax_mg	cnr_mg	NOTEST	0.380345	0	-inf	0	1	1	no
XLOC_000130	AAEL000008	supercont1.1:5292653-5321896	ax_mg	cnr_mg	OK	8.38898	1.97193	-2.08888	-2.71483	5e-05	0.000398241	yes
XLOC_000131	AAEL000042	supercont1.1:5339301-5361376	ax_mg	cnr_mg	OK	4.76132	6.62507	0.476575	0.392478	0.47835	0.625718	no
XLOC_000132	AAEL000015	supercont1.1:5404696-5562962	ax_mg	cnr_mg	OK	6.99096	6.00397	-0.219575	-0.301565	0.5979	0.72666	no
XLOC_000133	AAEL000078	supercont1.1:5563015-5654483	ax_mg	cnr_mg	OK	22.4728	1.86514	-3.59083	-1.78823	0.3033	0.456735	no
XLOC_000134	AAEL000078	supercont1.1:5563015-5654483	ax_mg	cnr_mg	NOTEST	0	0	0	0	1	1	no
XLOC_000135	-	supercont1.1:5655141-5679989	ax_mg	cnr_mg	OK	67.8033	0	-inf	nan	0.00015	0.00105666	yes
XLOC_000136	AAEL016013	supercont1.1:5760076-5760159	ax_mg	cnr_mg	NOTEST	0	0	0	0	1	1	no
XLOC_000137	AAEL016014	supercont1.1:5760256-5760329	ax_mg	cnr_mg	NOTEST	0	0	0	0	1	1	no
XLOC_000138	AAEL016015	supercont1.1:5805058-5805129	ax_mg	cnr_mg	NOTEST	0	0	0	0	1	1	no
XLOC_000139	AAEL000550	supercont1.10:107553-118101	ax_mg	cnr_mg	OK	3.15471	3.37666	0.0980902	0.115447	0.8446	0.903079	no
XLOC_000140	AAEL018330	supercont1.10:131131-189940	ax_mg	cnr_mg	OK	5.90979	6.87141	0.217499	0.303918	0.5956	0.724795	no
XLOC_000141	AAEL000527	supercont1.10:198970-202580	ax_mg	cnr_mg	OK	2.39957	3.79029	0.659534	0.866411	0.1332	0.265248	no
XLOC_000142	AAEL000543	supercont1.10:237578-238224	ax_mg	cnr_mg	OK	0.553543	3.38159	2.61093	1.23846	0.02615	0.0774485	no
XLOC_000143	-	supercont1.10:254539-307004	ax_mg	cnr_mg	OK	0	6.97348	inf	nan	0.02115	0.0654707	no
XLOC_000144	AAEL000558	supercont1.10:307213-364859	ax_mg	cnr_mg	OK	1.50346	8.11236	2.43183	3.02771	5e-05	0.000398241	yes
XLOC_000145	AAEL000544	supercont1.10:372685-373601	ax_mg	cnr_mg	NOTEST	0	0	0	0	1	1	no
XLOC_000146	AAEL000551	supercont1.10:412309-432823	ax_mg	cnr_mg	OK	45.6631	154.069	1.75447	2.31158	0.0001	0.000739791	yes
XLOC_000147	AAEL000528	supercont1.10:585687-586260	ax_mg	cnr_mg	NOTEST	0	0.444152	inf	0	1	1	no
XLOC_000148	AAEL000561	supercont1.10:913871-914511	ax_mg	cnr_mg	OK	7.39978	13.7477	0.893634	1.09459	0.06105	0.150086	no
XLOC_000149	AAEL000559	supercont1.10:944405-964896	ax_mg	cnr_mg	OK	20.1635	8.65899	-1.21948	-1.7076	0.0041	0.0172663	yes
XLOC_000150	AAEL000537,AAEL000555	supercont1.10:1717979-1732543	ax_mg	cnr_mg	OK	5.32945	13.3932	1.32944	1.13807	0.33325	0.48805	no
XLOC_000151	AAEL000530	supercont1.10:2516174-2519881	ax_mg	cnr_mg	NOTEST	0.433644	1.56418	1.85083	0	1	1	no
XLOC_000152	AAEL000526	supercont1.10:2564972-2744367	ax_mg	cnr_mg	NOTEST	0	0	0	0	1	1	no
XLOC_000153	AAEL000535	supercont1.10:2564972-2744367	ax_mg	cnr_mg	OK	1.83872	5.69255	1.63037	0.814463	0.1393	0.2736	no
XLOC_000154	AAEL000533	supercont1.10:2564972-2744367	ax_mg	cnr_mg	NOTEST	0	0	0	0	1	1	no
XLOC_000155	AAEL000546	supercont1.10:2968750-2970613	ax_mg	cnr_mg	NOTEST	0	0	0	0	1	1	no
XLOC_000156	AAEL016044	supercont1.10:2971695-2971765	ax_mg	cnr_mg	NOTEST	0	0	0	0	1	1	no
XLOC_000157	AAEL000541	supercont1.10:3442210-3503004	ax_mg	cnr_mg	OK	32.8256	22.0326	-0.575186	-0.866591	0.1298	0.260459	no
XLOC_000158	-	supercont1.10:3572934-3579662	ax_mg	cnr_mg	NOTEST	0	0	0	0	1	1	no
XLOC_000159	AAEL000539	supercont1.10:3580180-3580455	ax_mg	cnr_mg	OK	18.4349	9.18339	-1.00534	-0.888666	0.11135	0.235331	no
XLOC_000160	AAEL000540,AAEL000557	supercont1.10:3834044-3915187	ax_mg	cnr_mg	OK	11.9312	21.383	0.841725	1.07023	0.0607	0.149406	no
XLOC_000161	AAEL000545	supercont1.10:4011034-4013272	ax_mg	cnr_mg	NOTEST	0	0	0	0	1	1	no
XLOC_000162	AAEL000547	supercont1.10:4128807-4130695	ax_mg	cnr_mg	NOTEST	0	0	0	0	1	1	no
XLOC_000163	AAEL000534	supercont1.10:4187232-4189521	ax_mg	cnr_mg	NOTEST	0	0	0	0	1	1	no
XLOC_000164	AAEL000529	supercont1.10:44683-44935	ax_mg	cnr_mg	NOTEST	0.737049	0.607643	-0.278536	0	1	1	no
XLOC_000165	AAEL000550	supercont1.10:107553-118101	ax_mg	cnr_mg	OK	15.0197	13.1647	-0.19018	-0.116083	0.8435	0.90234	no
XLOC_000166	AAEL000563	supercont1.10:206916-207801	ax_mg	cnr_mg	OK	0.131448	6.99827	5.73444	1.47252	0.15175	0.289596	no
XLOC_000167	AAEL000560	supercont1.10:307213-364859	ax_mg	cnr_mg	NOTEST	0	0	0	0	1	1	no
XLOC_000168	AAEL000542	supercont1.10:641180-646187	ax_mg	cnr_mg	NOTEST	0	0	0	0	1	1	no
XLOC_000169	AAEL000549	supercont1.10:767399-846832	ax_mg	cnr_mg	OK	91.3148	29.4046	-1.63481	-1.58024	0.00735	0.0279224	yes
XLOC_000170	-	supercont1.10:847142-854538	ax_mg	cnr_mg	OK	55.1471	5.77222	-3.25609	-4.53365	0.10245	0.222059	no
XLOC_000171	AAEL000562	supercont1.10:923284-938974	ax_mg	cnr_mg	OK	15.2059	8.30477	-0.872623	-1.24996	0.02665	0.0786246	no
XLOC_000172	AAEL000536	supercont1.10:2564972-2744367	ax_mg	cnr_mg	NOTEST	0.228799	2.02408	3.14511	0	1	1	no
XLOC_000173	AAEL000556	supercont1.10:2564972-2744367	ax_mg	cnr_mg	NOTEST	0	0	0	0	1	1	no
XLOC_000174	-	supercont1.10:2745082-2768104	ax_mg	cnr_mg	NOTEST	0	0	0	0	1	1	no
XLOC_000175	AAEL000532	supercont1.10:3088713-3194345	ax_mg	cnr_mg	NOTEST	0.0582713	0.0765482	0.393583	0	1	1	no
XLOC_000176	AAEL000538	supercont1.10:3301260-3306786	ax_mg	cnr_mg	NOTEST	0	0.412524	inf	0	1	1	no
XLOC_000177	AAEL000554	supercont1.10:3541254-3542687	ax_mg	cnr_mg	OK	1.13769	17.1324	3.91255	2.82806	0.00015	0.00105666	yes
XLOC_000178	AAEL000552	supercont1.10:4177188-4179885	ax_mg	cnr_mg	NOTEST	0	0	0	0	1	1	no
XLOC_000179	AAEL003920	supercont1.100:21430-279934	ax_mg	cnr_mg	NOTEST	0	0	0	0	1	1	no
XLOC_000180	AAEL017401	supercont1.100:294073-294364	ax_mg	cnr_mg	OK	23.384	3.17221	-2.88196	-2.37932	0.01475	0.0491559	yes
XLOC_000181	AAEL003919	supercont1.100:531102-599728	ax_mg	cnr_mg	OK	3.98738	12.863	1.68972	2.10413	0.00055	0.00322428	yes
XLOC_000182	AAEL003910	supercont1.100:613617-631674	ax_mg	cnr_mg	NOTEST	0.730494	2.19038	1.58424	0	1	1	no
XLOC_000183	AAEL003903	supercont1.100:677485-689220	ax_mg	cnr_mg	OK	54.7879	37.9398	-0.530144	-0.743767	0.21625	0.368297	no
XLOC_000184	AAEL003915	supercont1.100:689619-690791	ax_mg	cnr_mg	NOTEST	0	0	0	0	1	1	no
XLOC_000185	AAEL003921	supercont1.100:694563-710391	ax_mg	cnr_mg	OK	27.6842	24.2657	-0.190144	-0.267707	0.63935	0.759314	no
XLOC_000186	AAEL003908	supercont1.100:755738-770847	ax_mg	cnr_mg	OK	8.58003	13.0197	0.601646	0.907415	0.1187	0.245434	no
XLOC_000187	AAEL003918	supercont1.100:988326-1228301	ax_mg	cnr_mg	OK	2.85836	0.677579	-2.07673	-1.46852	0.14675	0.283879	no
XLOC_000188	-	supercont1.100:1500092-1605111	ax_mg	cnr_mg	NOTEST	0	1.86457	inf	0	1	1	no
XLOC_000189	AAEL017628	supercont1.100:2315074-2315194	ax_mg	cnr_mg	NOTEST	0	0	0	0	1	1	no
XLOC_000190	AAEL003904	supercont1.100:2424487-2425639	ax_mg	cnr_mg	NOTEST	0	0	0	0	1	1	no
XLOC_000191	AAEL003914	supercont1.100:2515409-2584565	ax_mg	cnr_mg	OK	5.55246	8.53185	0.619733	0.885694	0.11145	0.235483	no
XLOC_000192	AAEL003907	supercont1.100:2617125-2632961	ax_mg	cnr_mg	OK	12.3123	6.0726	-1.01971	-1.4783	0.0091	0.0332435	yes
XLOC_000193	AAEL003909	supercont1.100:472688-494036	ax_mg	cnr_mg	OK	31.8184	8.95927	-1.82841	-2.27232	0.00015	0.00105666	yes
XLOC_000194	AAEL003913	supercont1.100:606150-610676	ax_mg	cnr_mg	OK	6.18552	8.28551	0.421695	0.54735	0.34745	0.502543	no
XLOC_000195	AAEL003922	supercont1.100:631754-636650	ax_mg	cnr_mg	OK	7.45654	6.27343	-0.249254	-0.356879	0.5357	0.675762	no
XLOC_000196	AAEL003912	supercont1.100:636746-637526	ax_mg	cnr_mg	OK	15.0644	15.3154	0.0238346	0.0327689	0.9574	0.973492	no
XLOC_000197	AAEL003911	supercont1.100:657558-662683	ax_mg	cnr_mg	OK	8.4862	8.89553	0.0679628	0.099525	0.85695	0.911122	no
XLOC_000198	AAEL003906	supercont1.100:694563-710391	ax_mg	cnr_mg	NOTEST	1.02206	1.5322	0.584126	0	1	1	no
XLOC_000199	AAEL003916	supercont1.100:718367-734020	ax_mg	cnr_mg	OK	24.9044	43.6776	0.81049	1.16385	0.04645	0.121613	no
XLOC_000200	AAEL003905	supercont1.100:1283308-1306607	ax_mg	cnr_mg	OK	14.0535	22.0248	0.648198	0.664422	0.27905	0.43081	no
XLOC_000201	AAEL003917	supercont1.100:2593709-2594968	ax_mg	cnr_mg	OK	6.17003	8.79878	0.512027	0.671485	0.24375	0.396658	no
XLOC_000202	AAEL014079	supercont1.1000:73344-93470	ax_mg	cnr_mg	OK	0.245955	3.95324	4.00657	2.80646	0.01245	0.042831	yes
XLOC_000203	AAEL014078	supercont1.1000:123265-134622	ax_mg	cnr_mg	OK	1.53119	25.705	4.06932	4.57987	5e-05	0.000398241	yes
XLOC_000204	AAEL018641	supercont1.1001:87733-87961	ax_mg	cnr_mg	OK	7.15054	1.44243	-2.30955	-1.41897	0.2739	0.42531	no
XLOC_000205	-	supercont1.1002:21208-42720	ax_mg	cnr_mg	NOTEST	0	0.757011	inf	0	1	1	no
XLOC_000206	-	supercont1.1002:43745-60054	ax_mg	cnr_mg	OK	0	5.0617	inf	nan	5e-05	0.000398241	yes
XLOC_000207	-	supercont1.1002:60333-71189	ax_mg	cnr_mg	OK	0	4.17507	inf	nan	0.00145	0.00729277	yes
XLOC_000208	AAEL014080	supercont1.1002:133919-177403	ax_mg	cnr_mg	OK	362.471	157.542	-1.20213	-1.24693	0.0337	0.0947906	no
XLOC_000209	AAEL014082	supercont1.1002:187322-188351	ax_mg	cnr_mg	NOTEST	0	0	0	0	1	1	no
XLOC_000210	AAEL016896	supercont1.1002:214630-214699	ax_mg	cnr_mg	NOTEST	0	0	0	0	1	1	no
XLOC_000211	AAEL014081	supercont1.1002:118783-119660	ax_mg	cnr_mg	NOTEST	0.138631	0.271464	0.969513	0	1	1	no
XLOC_000212	AAEL016897	supercont1.1003:78246-78318	ax_mg	cnr_mg	NOTEST	0	0	0	0	1	1	no
XLOC_000213	AAEL014091	supercont1.1003:84655-97320	ax_mg	cnr_mg	NOTEST	0.213808	0.634754	1.56988	0	1	1	no
XLOC_000214	AAEL014086	supercont1.1003:97837-109606	ax_mg	cnr_mg	NOTEST	0	0	0	0	1	1	no
XLOC_000215	AAEL014083	supercont1.1003:109762-110878	ax_mg	cnr_mg	NOTEST	0	0	0	0	1	1	no
XLOC_000216	AAEL014092	supercont1.1003:272956-294976	ax_mg	cnr_mg	NOTEST	0.362775	1.80527	2.31507	0	1	1	no
XLOC_000217	AAEL014088	supercont1.1003:306112-306616	ax_mg	cnr_mg	NOTEST	0	0	0	0	1	1	no
XLOC_000218	AAEL014085	supercont1.1003:14453-33844	ax_mg	cnr_mg	NOTEST	0	0	0	0	1	1	no
XLOC_000219	AAEL014087	supercont1.1003:36390-50737	ax_mg	cnr_mg	NOTEST	0.0615344	0.108286	0.815377	0	1	1	no
XLOC_000220	AAEL014089	supercont1.1003:73471-76358	ax_mg	cnr_mg	NOTEST	0	0	0	0	1	1	no
XLOC_000221	AAEL014084	supercont1.1003:110981-147638	ax_mg	cnr_mg	OK	2.05971	4.27275	1.05272	1.4891	0.0113	0.039655	yes
XLOC_000222	AAEL014090	supercont1.1003:319647-320704	ax_mg	cnr_mg	NOTEST	0.986051	1.09052	0.145281	0	1	1	no
XLOC_000223	AAEL014094	supercont1.1004:32517-34933	ax_mg	cnr_mg	OK	10.5746	6.66898	-0.665061	-0.908646	0.1019	0.221141	no
XLOC_000224	AAEL014095	supercont1.1004:67929-70944	ax_mg	cnr_mg	NOTEST	2.31293	1.37324	-0.752132	0	1	1	no
XLOC_000225	AAEL014098	supercont1.1004:92254-119136	ax_mg	cnr_mg	OK	5.09229	4.2995	-0.244148	-0.301239	0.58755	0.718322	no
XLOC_000226	AAEL018270	supercont1.1004:134841-166163	ax_mg	cnr_mg	OK	5.12191	2.70251	-0.922382	-1.34338	0.0205	0.0638779	no
XLOC_000227	AAEL014099	supercont1.1004:47411-50720	ax_mg	cnr_mg	OK	3.64268	2.5404	-0.519941	-0.678603	0.2347	0.387957	no
XLOC_000228	AAEL014096	supercont1.1004:83721-84947	ax_mg	cnr_mg	OK	2.90155	1.51576	-0.936784	-0.968983	0.10175	0.220921	no
XLOC_000229	AAEL014100	supercont1.1005:18755-19412	ax_mg	cnr_mg	NOTEST	0	0	0	0	1	1	no
XLOC_000230	AAEL016898	supercont1.1006:222282-222354	ax_mg	cnr_mg	NOTEST	0	0	0	0	1	1	no
XLOC_000231	AAEL016899	supercont1.1006:222442-222515	ax_mg	cnr_mg	NOTEST	0	0	0	0	1	1	no
XLOC_000232	AAEL016900	supercont1.1006:223342-223415	ax_mg	cnr_mg	NOTEST	0	0	0	0	1	1	no
XLOC_000233	AAEL016901	supercont1.1006:225791-225863	ax_mg	cnr_mg	NOTEST	0	0	0	0	1	1	no
XLOC_000234	AAEL016902	supercont1.1006:225946-226019	ax_mg	cnr_mg	NOTEST	0	0	0	0	1	1	no
XLOC_000235	AAEL017409	supercont1.1006:271294-272135	ax_mg	cnr_mg	NOTEST	1.07399	0.827154	-0.376751	0	1	1	no
XLOC_000236	AAEL014101	supercont1.1006:292604-309174	ax_mg	cnr_mg	NOTEST	0	0	0	0	1	1	no
XLOC_000237	AAEL014102	supercont1.1007:11257-202874	ax_mg	cnr_mg	NOTEST	0.687473	0	-inf	0	1	1	no
XLOC_000238	AAEL018463	supercont1.1007:11257-202874	ax_mg	cnr_mg	NOTEST	0	0	0	0	1	1	no
XLOC_000239	AAEL018490	supercont1.1007:11257-202874	ax_mg	cnr_mg	NOTEST	0	0	0	0	1	1	no
XLOC_000240	AAEL014111	supercont1.1008:75174-95042	ax_mg	cnr_mg	OK	14.1193	13.4399	-0.0711536	-0.0879484	0.8771	0.924107	no
XLOC_000241	AAEL014105	supercont1.1008:98940-105327	ax_mg	cnr_mg	OK	4.69921	4.90527	0.0619153	0.0821692	0.8868	0.930306	no
XLOC_000242	AAEL014112	supercont1.1008:110686-135988	ax_mg	cnr_mg	NOTEST	0.555835	0.826496	0.572351	0	1	1	no
XLOC_000243	AAEL014103	supercont1.1008:136657-229530	ax_mg	cnr_mg	OK	0	3.17289	inf	nan	0.12075	0.247972	no
XLOC_000244	AAEL014110	supercont1.1008:301982-315600	ax_mg	cnr_mg	OK	20.5922	15.0899	-0.448519	-0.580155	0.27875	0.43054	no
XLOC_000245	AAEL014104	supercont1.1008:49518-64988	ax_mg	cnr_mg	OK	4.20988	4.48461	0.091205	0.118657	0.83615	0.897752	no
XLOC_000246	AAEL014107	supercont1.1008:75174-95042	ax_mg	cnr_mg	OK	5.90564	4.10951	-0.523128	-0.395018	0.50325	0.6481	no
XLOC_000247	AAEL014109	supercont1.1008:136657-229530	ax_mg	cnr_mg	NOTEST	0.255906	1.05875	2.04868	0	1	1	no
XLOC_000248	AAEL014106	supercont1.1008:136657-229530	ax_mg	cnr_mg	OK	4.55235	2.81259	-0.694711	-0.642432	0.21325	0.36494	no
XLOC_000249	AAEL014113	supercont1.1008:264365-265106	ax_mg	cnr_mg	OK	0.29171	23.6117	6.33882	2.72975	0.2479	0.399729	no
XLOC_000250	AAEL014108	supercont1.1008:271597-285340	ax_mg	cnr_mg	NOTEST	0.173665	2.14891	3.62922	0	1	1	no
XLOC_000251	AAEL014115	supercont1.1009:215639-217436	ax_mg	cnr_mg	NOTEST	0	0	0	0	1	1	no
XLOC_000252	AAEL014114	supercont1.1009:260264-271155	ax_mg	cnr_mg	OK	3.45122	1.18499	-1.54223	-1.80512	0.0047	0.0193546	yes
XLOC_000253	AAEL016314	supercont1.101:101999-102071	ax_mg	cnr_mg	NOTEST	0	0	0	0	1	1	no
XLOC_000254	AAEL003937	supercont1.101:116352-173269	ax_mg	cnr_mg	NOTEST	1.71444	0.816577	-1.07008	0	1	1	no
XLOC_000255	AAEL017170	supercont1.101:116352-173269	ax_mg	cnr_mg	NOTEST	0	0	0	0	1	1	no
XLOC_000256	AAEL003931,AAEL003941	supercont1.101:265772-311033	ax_mg	cnr_mg	OK	1.17653	18.7604	3.99509	2.1561	5e-05	0.000398241	yes
XLOC_000257	AAEL003928	supercont1.101:490823-522498	ax_mg	cnr_mg	OK	16.8578	9.90357	-0.767397	-1.10749	0.05815	0.144554	no
XLOC_000258	AAEL003935	supercont1.101:615016-617104	ax_mg	cnr_mg	OK	4.37341	5.50292	0.331438	0.466784	0.4156	0.568703	no
XLOC_000259	-	supercont1.101:873943-874143	ax_mg	cnr_mg	OK	64.827	0	-inf	nan	5e-05	0.000398241	yes
XLOC_000260	AAEL003944	supercont1.101:937103-939077	ax_mg	cnr_mg	OK	16.1073	16.9485	0.0734422	0.103251	0.85545	0.910155	no
XLOC_000261	AAEL003929	supercont1.101:964167-965271	ax_mg	cnr_mg	OK	6.38855	3.61729	-0.820578	-0.954025	0.1028	0.222671	no
XLOC_000262	AAEL003927	supercont1.101:979755-980361	ax_mg	cnr_mg	NOTEST	0.344289	0.609572	0.824175	0	1	1	no
XLOC_000263	-	supercont1.101:1452187-1513793	ax_mg	cnr_mg	OK	16.2194	5.06396	-1.67939	-1.33019	0.2264	0.379267	no
XLOC_000264	-	supercont1.101:1513945-1524311	ax_mg	cnr_mg	OK	30.0047	2.59385	-3.53202	-2.59718	0.24595	0.398078	no
XLOC_000265	AAEL003932,AAEL003947	supercont1.101:1524676-1567932	ax_mg	cnr_mg	OK	4.20977	1.52647	-1.46355	-1.63099	0.00325	0.0142325	yes
XLOC_000266	AAEL003946	supercont1.101:1644322-1683477	ax_mg	cnr_mg	OK	39.1673	0	-inf	nan	0.13565	0.268633	no
XLOC_000267	AAEL003938	supercont1.101:1691713-1693226	ax_mg	cnr_mg	OK	15.1982	15.617	0.0392102	0.0580676	0.9199	0.950875	no
XLOC_000268	-	supercont1.101:1706523-1725630	ax_mg	cnr_mg	OK	213.542	25.0193	-3.0934	-3.69133	0.00035	0.00219263	yes
XLOC_000269	AAEL003924	supercont1.101:1726180-1735752	ax_mg	cnr_mg	OK	54.2911	98.3136	0.856676	1.09605	0.05795	0.14414	no
XLOC_000270	AAEL003936	supercont1.101:1837831-1838634	ax_mg	cnr_mg	OK	2.5963	64.1155	4.62614	4.72163	5e-05	0.000398241	yes
XLOC_000271	AAEL003940	supercont1.101:1847472-1851309	ax_mg	cnr_mg	OK	5.63188	1.87084	-1.58993	-1.71333	0.0047	0.0193546	yes
XLOC_000272	AAEL017464	supercont1.101:1873308-1877154	ax_mg	cnr_mg	OK	8.18034	96.542	3.56092	3.7895	5e-05	0.000398241	yes
XLOC_000273	AAEL017850	supercont1.101:1913419-1913631	ax_mg	cnr_mg	NOTEST	0	0	0	0	1	1	no
XLOC_000274	AAEL003934	supercont1.101:328147-337265	ax_mg	cnr_mg	NOTEST	0.0930006	0.513826	2.46597	0	1	1	no
XLOC_000275	AAEL003925	supercont1.101:358530-361264	ax_mg	cnr_mg	NOTEST	0	0	0	0	1	1	no
XLOC_000276	AAEL003926	supercont1.101:534001-539686	ax_mg	cnr_mg	OK	5.26485	2.42617	-1.11771	-1.51554	0.0083	0.0308039	yes
XLOC_000277	AAEL003923	supercont1.101:549102-606140	ax_mg	cnr_mg	OK	10.6793	1.96066	-2.4454	-3.37289	5e-05	0.000398241	yes
XLOC_000278	AAEL003933	supercont1.101:651652-797316	ax_mg	cnr_mg	OK	7.13925	18.1788	1.34841	1.86493	0.00135	0.00687401	yes
XLOC_000279	-	supercont1.101:797401-798155	ax_mg	cnr_mg	OK	51.7465	7.4675	-2.79277	-2.13534	0.0191	0.0604134	no
XLOC_000280	AAEL003943	supercont1.101:945836-946124	ax_mg	cnr_mg	NOTEST	0	0.917197	inf	0	1	1	no
XLOC_000281	AAEL003942	supercont1.101:980406-987978	ax_mg	cnr_mg	OK	3013.9	3570.97	0.244683	0.32142	0.5539	0.690846	no
XLOC_000282	AAEL003930	supercont1.101:1325327-1363462	ax_mg	cnr_mg	NOTEST	2.68159	0.790062	-1.76305	0	1	1	no
XLOC_000283	AAEL003945	supercont1.101:1623320-1638457	ax_mg	cnr_mg	OK	10.1987	13.7845	0.434666	0.631916	0.25435	0.404408	no
XLOC_000284	AAEL003939	supercont1.101:1644322-1683477	ax_mg	cnr_mg	OK	17.7584	11.6127	-0.612802	-0.833099	0.13915	0.273377	no
XLOC_000285	AAEL017748	supercont1.101:1912165-1912360	ax_mg	cnr_mg	NOTEST	0	0	0	0	1	1	no
XLOC_000286	AAEL018604	supercont1.1010:38890-38994	ax_mg	cnr_mg	NOTEST	0	0	0	0	1	1	no
XLOC_000287	AAEL018372	supercont1.1010:360143-360286	ax_mg	cnr_mg	NOTEST	0	0	0	0	1	1	no
XLOC_000288	AAEL017968	supercont1.1010:221362-221442	ax_mg	cnr_mg	NOTEST	0	0	0	0	1	1	no
XLOC_000289	AAEL018540	supercont1.1010:373746-373838	ax_mg	cnr_mg	NOTEST	0	0	0	0	1	1	no
XLOC_000290	AAEL014125	supercont1.1011:162823-174541	ax_mg	cnr_mg	NOTEST	0	0	0	0	1	1	no
XLOC_000291	AAEL014127	supercont1.1012:42255-43025	ax_mg	cnr_mg	NOTEST	0	0	0	0	1	1	no
XLOC_000292	AAEL014128	supercont1.1012:197570-198845	ax_mg	cnr_mg	NOTEST	0.102571	0	-inf	0	1	1	no
XLOC_000293	AAEL014126	supercont1.1012:215785-216308	ax_mg	cnr_mg	NOTEST	0	0	0	0	1	1	no
XLOC_000294	AAEL016903	supercont1.1012:309970-310041	ax_mg	cnr_mg	NOTEST	0	0	0	0	1	1	no
XLOC_000295	AAEL014129	supercont1.1013:247028-303269	ax_mg	cnr_mg	NOTEST	0	0.40623	inf	0	1	1	no
XLOC_000296	AAEL014131	supercont1.1014:50474-67507	ax_mg	cnr_mg	NOTEST	0	0.409797	inf	0	1	1	no
XLOC_000297	AAEL014133	supercont1.1014:86165-88415	ax_mg	cnr_mg	NOTEST	0.512439	0.261373	-0.971272	0	1	1	no
XLOC_000298	AAEL014130	supercont1.1014:248963-259822	ax_mg	cnr_mg	OK	5.58612	5.22629	-0.096059	-0.111948	0.843	0.901999	no
XLOC_000299	AAEL014132	supercont1.1014:101601-144972	ax_mg	cnr_mg	OK	22.1063	1.64983	-3.74407	-3.35028	5e-05	0.000398241	yes
XLOC_000300	AAEL014134	supercont1.1014:248963-259822	ax_mg	cnr_mg	NOTEST	1.01479	2.19483	1.11293	0	1	1	no
XLOC_000301	-	supercont1.1015:42330-86497	ax_mg	cnr_mg	NOTEST	13.1937	0	-inf	0	1	1	no
XLOC_000302	-	supercont1.1015:86708-125612	ax_mg	cnr_mg	NOTEST	4.78066	0	-inf	0	1	1	no
XLOC_000303	-	supercont1.1015:127911-155087	ax_mg	cnr_mg	NOTEST	0	0	0	0	1	1	no
XLOC_000304	AAEL014135	supercont1.1015:161049-214681	ax_mg	cnr_mg	NOTEST	0.0941721	1.11905	3.57083	0	1	1	no
XLOC_000305	AAEL014136	supercont1.1015:161049-214681	ax_mg	cnr_mg	OK	0	3.47379	inf	nan	0.1256	0.254655	no
XLOC_000306	AAEL014139	supercont1.1016:170326-184356	ax_mg	cnr_mg	NOTEST	0	1.28951	inf	0	1	1	no
XLOC_000307	AAEL014137	supercont1.1016:202312-219815	ax_mg	cnr_mg	NOTEST	0	2.38754	inf	0	1	1	no
XLOC_000308	AAEL014140	supercont1.1016:230030-241575	ax_mg	cnr_mg	OK	1.01166	18.8642	4.22085	3.42049	0.03915	0.106583	no
XLOC_000309	AAEL014141	supercont1.1016:284131-291292	ax_mg	cnr_mg	OK	0.834252	4.49387	2.4294	2.36475	0.00025	0.0016459	yes
XLOC_000310	-	supercont1.1016:16101-28471	ax_mg	cnr_mg	NOTEST	0	3.75345	inf	0	1	1	no
XLOC_000311	AAEL014138	supercont1.1016:91774-93585	ax_mg	cnr_mg	OK	3.38627	35.3652	3.38456	4.2426	5e-05	0.000398241	yes
XLOC_000312	-	supercont1.1017:6633-181288	ax_mg	cnr_mg	NOTEST	0	0	0	0	1	1	no
XLOC_000313	AAEL014144	supercont1.1018:187648-230257	ax_mg	cnr_mg	NOTEST	0.28232	1.47009	2.3805	0	1	1	no
XLOC_000314	AAEL014142	supercont1.1018:187648-230257	ax_mg	cnr_mg	OK	8.41367	5.01973	-0.745126	-0.649534	0.2623	0.412668	no
XLOC_000315	AAEL014143	supercont1.1018:298231-299356	ax_mg	cnr_mg	NOTEST	0	0	0	0	1	1	no
XLOC_000316	AAEL014145	supercont1.1019:241574-248105	ax_mg	cnr_mg	OK	2.7865	3.66937	0.397076	0.448971	0.4367	0.588121	no
XLOC_000317	AAEL014148	supercont1.1019:249320-250913	ax_mg	cnr_mg	NOTEST	1.97121	1.72018	-0.196525	0	1	1	no
XLOC_000318	AAEL014151	supercont1.1019:4297-38155	ax_mg	cnr_mg	NOTEST	0	0	0	0	1	1	no
XLOC_000319	AAEL014152	supercont1.1019:98874-122395	ax_mg	cnr_mg	NOTEST	0.193977	1.85472	3.25725	0	1	1	no
XLOC_000320	AAEL014146	supercont1.1019:131369-133809	ax_mg	cnr_mg	OK	15.2813	11.9595	-0.353613	-0.518544	0.34565	0.500683	no
XLOC_000321	AAEL017447	supercont1.1019:172300-210741	ax_mg	cnr_mg	OK	79.8054	83.7911	0.0703101	0.0905514	0.8839	0.928403	no
XLOC_000322	AAEL014147	supercont1.1019:210914-213857	ax_mg	cnr_mg	OK	2.49826	3.0432	0.284665	0.354142	0.524	0.665711	no
XLOC_000323	AAEL014149	supercont1.1019:234109-238864	ax_mg	cnr_mg	NOTEST	1.6586	2.301	0.472296	0	1	1	no
XLOC_000324	AAEL014150,AAEL017062	supercont1.1019:255434-286718	ax_mg	cnr_mg	NOTEST	1.58972	1.62916	0.0353611	0	1	1	no
XLOC_000325	AAEL003978	supercont1.102:180792-246155	ax_mg	cnr_mg	OK	4.65153	0.602468	-2.94875	-2.86519	5e-05	0.000398241	yes
XLOC_000326	AAEL016315	supercont1.102:283573-283646	ax_mg	cnr_mg	NOTEST	0	0	0	0	1	1	no
XLOC_000327	AAEL016316	supercont1.102:737725-737797	ax_mg	cnr_mg	NOTEST	0	0	0	0	1	1	no
XLOC_000328	AAEL003972	supercont1.102:860558-878869	ax_mg	cnr_mg	OK	52.0323	15.4477	-1.75202	-0.935521	0.092	0.205765	no
XLOC_000329	AAEL003973	supercont1.102:884993-920265	ax_mg	cnr_mg	OK	17.5949	11.7424	-0.583427	-0.851856	0.13915	0.273377	no
XLOC_000330	AAEL003948	supercont1.102:1345410-1345903	ax_mg	cnr_mg	NOTEST	0.251195	0	-inf	0	1	1	no
XLOC_000331	AAEL003951,AAEL003962,AAEL003974	supercont1.102:1394838-1411341	ax_mg	cnr_mg	OK	12.6641	3.48852	-1.86006	-1.8508	0.00045	0.0027222	yes
XLOC_000332	AAEL003970	supercont1.102:2039706-2073186	ax_mg	cnr_mg	OK	320.859	76.7079	-2.06449	-2.09235	0.0015	0.00750434	yes
XLOC_000333	AAEL003950	supercont1.102:2143849-2172591	ax_mg	cnr_mg	OK	0.590048	4.19754	2.83064	2.72648	0.0007	0.00394795	yes
XLOC_000334	AAEL003955	supercont1.102:2213852-2246701	ax_mg	cnr_mg	OK	17.6351	13.6496	-0.369589	-0.514313	0.35035	0.505546	no
XLOC_000335	AAEL003961	supercont1.102:2302226-2319182	ax_mg	cnr_mg	OK	11.9471	13.5859	0.185451	0.264519	0.64085	0.760345	no
XLOC_000336	AAEL003958	supercont1.102:2581610-2625206	ax_mg	cnr_mg	NOTEST	0	0	0	0	1	1	no
XLOC_000337	AAEL003975	supercont1.102:2650510-2652558	ax_mg	cnr_mg	OK	8.32993	4.95198	-0.750298	-1.03744	0.06085	0.149683	no
XLOC_000338	AAEL017950	supercont1.102:180792-246155	ax_mg	cnr_mg	NOTEST	0	0	0	0	1	1	no
XLOC_000339	AAEL017661	supercont1.102:180792-246155	ax_mg	cnr_mg	NOTEST	0	0	0	0	1	1	no
XLOC_000340	AAEL017923	supercont1.102:180792-246155	ax_mg	cnr_mg	NOTEST	0	0	0	0	1	1	no
XLOC_000341	AAEL017847	supercont1.102:180792-246155	ax_mg	cnr_mg	NOTEST	0	0	0	0	1	1	no
XLOC_000342	AAEL017779	supercont1.102:180792-246155	ax_mg	cnr_mg	NOTEST	0	0	0	0	1	1	no
XLOC_000343	AAEL017781	supercont1.102:247522-247637	ax_mg	cnr_mg	NOTEST	0	0	0	0	1	1	no
XLOC_000344	AAEL017787	supercont1.102:249229-249344	ax_mg	cnr_mg	NOTEST	0	0	0	0	1	1	no
XLOC_000345	AAEL017963	supercont1.102:249661-249776	ax_mg	cnr_mg	NOTEST	0	0	0	0	1	1	no
XLOC_000346	AAEL017632	supercont1.102:250087-250202	ax_mg	cnr_mg	NOTEST	0	0	0	0	1	1	no
XLOC_000347	AAEL017831	supercont1.102:250512-250627	ax_mg	cnr_mg	NOTEST	0	0	0	0	1	1	no
XLOC_000348	AAEL017594	supercont1.102:250925-251040	ax_mg	cnr_mg	NOTEST	0	0	0	0	1	1	no
XLOC_000349	AAEL017867	supercont1.102:251338-251453	ax_mg	cnr_mg	NOTEST	0	0	0	0	1	1	no
XLOC_000350	AAEL017892	supercont1.102:251769-251884	ax_mg	cnr_mg	NOTEST	0	0	0	0	1	1	no
XLOC_000351	AAEL017870	supercont1.102:252200-252315	ax_mg	cnr_mg	NOTEST	0	0	0	0	1	1	no
XLOC_000352	AAEL017650	supercont1.102:252631-252746	ax_mg	cnr_mg	NOTEST	0	0	0	0	1	1	no
XLOC_000353	AAEL017884	supercont1.102:253062-253177	ax_mg	cnr_mg	NOTEST	0	0	0	0	1	1	no
XLOC_000354	AAEL017731	supercont1.102:253493-253608	ax_mg	cnr_mg	NOTEST	0	0	0	0	1	1	no
XLOC_000355	AAEL017947	supercont1.102:253924-254039	ax_mg	cnr_mg	NOTEST	0	0	0	0	1	1	no
XLOC_000356	AAEL017917	supercont1.102:254355-254470	ax_mg	cnr_mg	NOTEST	0	0	0	0	1	1	no
XLOC_000357	AAEL017595	supercont1.102:254786-254901	ax_mg	cnr_mg	NOTEST	0	0	0	0	1	1	no
XLOC_000358	AAEL017701	supercont1.102:255217-255332	ax_mg	cnr_mg	NOTEST	0	0	0	0	1	1	no
XLOC_000359	AAEL017723	supercont1.102:255648-255763	ax_mg	cnr_mg	NOTEST	0	0	0	0	1	1	no
XLOC_000360	AAEL017746	supercont1.102:256079-256194	ax_mg	cnr_mg	NOTEST	0	0	0	0	1	1	no
XLOC_000361	AAEL017698	supercont1.102:256510-256625	ax_mg	cnr_mg	NOTEST	0	0	0	0	1	1	no
XLOC_000362	AAEL017753	supercont1.102:256941-257056	ax_mg	cnr_mg	NOTEST	0	0	0	0	1	1	no
XLOC_000363	AAEL017713	supercont1.102:257372-257487	ax_mg	cnr_mg	NOTEST	0	0	0	0	1	1	no
XLOC_000364	AAEL017946	supercont1.102:257803-257918	ax_mg	cnr_mg	NOTEST	0	0	0	0	1	1	no
XLOC_000365	AAEL017821	supercont1.102:258234-258349	ax_mg	cnr_mg	NOTEST	0	0	0	0	1	1	no
XLOC_000366	AAEL017662	supercont1.102:258665-258780	ax_mg	cnr_mg	NOTEST	0	0	0	0	1	1	no
XLOC_000367	AAEL017952	supercont1.102:259096-259211	ax_mg	cnr_mg	NOTEST	0	0	0	0	1	1	no
XLOC_000368	AAEL017770	supercont1.102:259527-259642	ax_mg	cnr_mg	NOTEST	0	0	0	0	1	1	no
XLOC_000369	AAEL017797	supercont1.102:259958-260073	ax_mg	cnr_mg	NOTEST	0	0	0	0	1	1	no
XLOC_000370	AAEL017869	supercont1.102:260389-260504	ax_mg	cnr_mg	NOTEST	0	0	0	0	1	1	no
XLOC_000371	AAEL017577	supercont1.102:260820-260935	ax_mg	cnr_mg	NOTEST	0	0	0	0	1	1	no
XLOC_000372	AAEL017709	supercont1.102:261251-261366	ax_mg	cnr_mg	NOTEST	0	0	0	0	1	1	no
XLOC_000373	AAEL017846	supercont1.102:261682-261797	ax_mg	cnr_mg	NOTEST	0	0	0	0	1	1	no
XLOC_000374	AAEL017697	supercont1.102:262113-262228	ax_mg	cnr_mg	NOTEST	0	0	0	0	1	1	no
XLOC_000375	AAEL017732	supercont1.102:262544-262659	ax_mg	cnr_mg	NOTEST	0	0	0	0	1	1	no
XLOC_000376	AAEL017970	supercont1.102:262975-263090	ax_mg	cnr_mg	NOTEST	0	0	0	0	1	1	no
XLOC_000377	AAEL017693	supercont1.102:263406-263521	ax_mg	cnr_mg	NOTEST	0	0	0	0	1	1	no
XLOC_000378	AAEL017911	supercont1.102:263836-263948	ax_mg	cnr_mg	NOTEST	0	0	0	0	1	1	no
XLOC_000379	AAEL017725	supercont1.102:264264-264379	ax_mg	cnr_mg	NOTEST	0	0	0	0	1	1	no
XLOC_000380	AAEL017775	supercont1.102:264695-264810	ax_mg	cnr_mg	NOTEST	0	0	0	0	1	1	no
XLOC_000381	AAEL017924	supercont1.102:265126-265241	ax_mg	cnr_mg	NOTEST	0	0	0	0	1	1	no
XLOC_000382	AAEL017949	supercont1.102:265557-265672	ax_mg	cnr_mg	NOTEST	0	0	0	0	1	1	no
XLOC_000383	AAEL017849	supercont1.102:265988-266103	ax_mg	cnr_mg	NOTEST	0	0	0	0	1	1	no
XLOC_000384	AAEL017830	supercont1.102:266419-266534	ax_mg	cnr_mg	NOTEST	0	0	0	0	1	1	no
XLOC_000385	AAEL017634	supercont1.102:266850-266965	ax_mg	cnr_mg	NOTEST	0	0	0	0	1	1	no
XLOC_000386	AAEL017961	supercont1.102:267282-267397	ax_mg	cnr_mg	NOTEST	0	0	0	0	1	1	no
XLOC_000387	AAEL017919	supercont1.102:267713-267828	ax_mg	cnr_mg	NOTEST	0	0	0	0	1	1	no
XLOC_000388	AAEL017640	supercont1.102:268144-268259	ax_mg	cnr_mg	NOTEST	0	0	0	0	1	1	no
XLOC_000389	AAEL017667	supercont1.102:268575-268690	ax_mg	cnr_mg	NOTEST	0	0	0	0	1	1	no
XLOC_000390	AAEL017945	supercont1.102:269006-269121	ax_mg	cnr_mg	NOTEST	0	0	0	0	1	1	no
XLOC_000391	AAEL017729	supercont1.102:269437-269552	ax_mg	cnr_mg	NOTEST	0	0	0	0	1	1	no
XLOC_000392	AAEL017672	supercont1.102:269868-269983	ax_mg	cnr_mg	NOTEST	0	0	0	0	1	1	no
XLOC_000393	AAEL017627	supercont1.102:270299-270414	ax_mg	cnr_mg	NOTEST	0	0	0	0	1	1	no
XLOC_000394	AAEL017641	supercont1.102:270730-270845	ax_mg	cnr_mg	NOTEST	0	0	0	0	1	1	no
XLOC_000395	AAEL017828	supercont1.102:271160-271275	ax_mg	cnr_mg	NOTEST	0	0	0	0	1	1	no
XLOC_000396	AAEL017938	supercont1.102:271590-271705	ax_mg	cnr_mg	NOTEST	0	0	0	0	1	1	no
XLOC_000397	AAEL017966	supercont1.102:272021-272136	ax_mg	cnr_mg	NOTEST	0	0	0	0	1	1	no
XLOC_000398	AAEL017942	supercont1.102:272452-272567	ax_mg	cnr_mg	NOTEST	0	0	0	0	1	1	no
XLOC_000399	AAEL017789	supercont1.102:272882-272997	ax_mg	cnr_mg	NOTEST	0	0	0	0	1	1	no
XLOC_000400	AAEL017829	supercont1.102:273313-273428	ax_mg	cnr_mg	NOTEST	0	0	0	0	1	1	no
XLOC_000401	AAEL017658	supercont1.102:273744-273859	ax_mg	cnr_mg	NOTEST	0	0	0	0	1	1	no
XLOC_000402	AAEL017656	supercont1.102:274173-274288	ax_mg	cnr_mg	NOTEST	0	0	0	0	1	1	no
XLOC_000403	AAEL017962	supercont1.102:274604-274719	ax_mg	cnr_mg	NOTEST	0	0	0	0	1	1	no
XLOC_000404	AAEL017747	supercont1.102:275035-275150	ax_mg	cnr_mg	NOTEST	0	0	0	0	1	1	no
XLOC_000405	AAEL017705	supercont1.102:275466-275581	ax_mg	cnr_mg	NOTEST	0	0	0	0	1	1	no
XLOC_000406	AAEL017636	supercont1.102:275897-276012	ax_mg	cnr_mg	NOTEST	0	0	0	0	1	1	no
XLOC_000407	AAEL017812	supercont1.102:276328-276443	ax_mg	cnr_mg	NOTEST	0	0	0	0	1	1	no
XLOC_000408	AAEL017801	supercont1.102:276762-276877	ax_mg	cnr_mg	NOTEST	0	0	0	0	1	1	no
XLOC_000409	AAEL017795	supercont1.102:277644-277759	ax_mg	cnr_mg	NOTEST	0	0	0	0	1	1	no
XLOC_000410	AAEL017943	supercont1.102:278535-278650	ax_mg	cnr_mg	NOTEST	0	0	0	0	1	1	no
XLOC_000411	AAEL017756	supercont1.102:279867-279982	ax_mg	cnr_mg	NOTEST	0	0	0	0	1	1	no
XLOC_000412	AAEL017794	supercont1.102:280298-280414	ax_mg	cnr_mg	NOTEST	0	0	0	0	1	1	no
XLOC_000413	AAEL017936	supercont1.102:280730-280845	ax_mg	cnr_mg	NOTEST	0	0	0	0	1	1	no
XLOC_000414	AAEL017582	supercont1.102:281161-281276	ax_mg	cnr_mg	NOTEST	0	0	0	0	1	1	no
XLOC_000415	AAEL017765	supercont1.102:281592-281707	ax_mg	cnr_mg	NOTEST	0	0	0	0	1	1	no
XLOC_000416	AAEL017660	supercont1.102:282023-282138	ax_mg	cnr_mg	NOTEST	0	0	0	0	1	1	no
XLOC_000417	AAEL017734	supercont1.102:295458-295573	ax_mg	cnr_mg	NOTEST	0	0	0	0	1	1	no
XLOC_000418	AAEL017890	supercont1.102:295889-296004	ax_mg	cnr_mg	NOTEST	0	0	0	0	1	1	no
XLOC_000419	AAEL017837	supercont1.102:296320-296435	ax_mg	cnr_mg	NOTEST	0	0	0	0	1	1	no
XLOC_000420	AAEL017895	supercont1.102:296751-296866	ax_mg	cnr_mg	NOTEST	0	0	0	0	1	1	no
XLOC_000421	AAEL017699	supercont1.102:297181-297296	ax_mg	cnr_mg	NOTEST	0	0	0	0	1	1	no
XLOC_000422	AAEL017643	supercont1.102:297612-297727	ax_mg	cnr_mg	NOTEST	0	0	0	0	1	1	no
XLOC_000423	AAEL017776	supercont1.102:298043-298159	ax_mg	cnr_mg	NOTEST	0	0	0	0	1	1	no
XLOC_000424	AAEL017754	supercont1.102:298475-298590	ax_mg	cnr_mg	NOTEST	0	0	0	0	1	1	no
XLOC_000425	AAEL017886	supercont1.102:298906-299021	ax_mg	cnr_mg	NOTEST	0	0	0	0	1	1	no
XLOC_000426	AAEL017844	supercont1.102:299337-299452	ax_mg	cnr_mg	NOTEST	0	0	0	0	1	1	no
XLOC_000427	AAEL017750	supercont1.102:299768-299883	ax_mg	cnr_mg	NOTEST	0	0	0	0	1	1	no
XLOC_000428	AAEL017619	supercont1.102:300199-300314	ax_mg	cnr_mg	NOTEST	0	0	0	0	1	1	no
XLOC_000429	AAEL017859	supercont1.102:300630-300745	ax_mg	cnr_mg	NOTEST	0	0	0	0	1	1	no
XLOC_000430	AAEL017910	supercont1.102:301063-301178	ax_mg	cnr_mg	NOTEST	0	0	0	0	1	1	no
XLOC_000431	AAEL017668	supercont1.102:301493-301608	ax_mg	cnr_mg	NOTEST	0	0	0	0	1	1	no
XLOC_000432	AAEL017621	supercont1.102:301923-302038	ax_mg	cnr_mg	NOTEST	0	0	0	0	1	1	no
XLOC_000433	AAEL017653	supercont1.102:302354-302469	ax_mg	cnr_mg	NOTEST	0	0	0	0	1	1	no
XLOC_000434	AAEL017836	supercont1.102:302785-302900	ax_mg	cnr_mg	NOTEST	0	0	0	0	1	1	no
XLOC_000435	AAEL017897	supercont1.102:303216-303331	ax_mg	cnr_mg	NOTEST	0	0	0	0	1	1	no
XLOC_000436	AAEL017862	supercont1.102:303647-303762	ax_mg	cnr_mg	NOTEST	0	0	0	0	1	1	no
XLOC_000437	AAEL017586	supercont1.102:304078-304193	ax_mg	cnr_mg	NOTEST	0	0	0	0	1	1	no
XLOC_000438	AAEL017736	supercont1.102:304509-304624	ax_mg	cnr_mg	NOTEST	0	0	0	0	1	1	no
XLOC_000439	AAEL017648	supercont1.102:304934-305049	ax_mg	cnr_mg	NOTEST	0	0	0	0	1	1	no
XLOC_000440	AAEL017704	supercont1.102:305365-305480	ax_mg	cnr_mg	NOTEST	0	0	0	0	1	1	no
XLOC_000441	AAEL017808	supercont1.102:305796-305911	ax_mg	cnr_mg	NOTEST	0	0	0	0	1	1	no
XLOC_000442	AAEL017882	supercont1.102:306223-306338	ax_mg	cnr_mg	NOTEST	0	0	0	0	1	1	no
XLOC_000443	AAEL017817	supercont1.102:306654-306769	ax_mg	cnr_mg	NOTEST	0	0	0	0	1	1	no
XLOC_000444	AAEL017768	supercont1.102:307085-307200	ax_mg	cnr_mg	NOTEST	0	0	0	0	1	1	no
XLOC_000445	AAEL017630	supercont1.102:307516-307631	ax_mg	cnr_mg	NOTEST	0	0	0	0	1	1	no
XLOC_000446	AAEL017848	supercont1.102:307947-308062	ax_mg	cnr_mg	NOTEST	0	0	0	0	1	1	no
XLOC_000447	AAEL017718	supercont1.102:308378-308493	ax_mg	cnr_mg	NOTEST	0	0	0	0	1	1	no
XLOC_000448	AAEL017655	supercont1.102:308809-308924	ax_mg	cnr_mg	NOTEST	0	0	0	0	1	1	no
XLOC_000449	AAEL017807	supercont1.102:309239-309354	ax_mg	cnr_mg	NOTEST	0	0	0	0	1	1	no
XLOC_000450	AAEL017642	supercont1.102:309669-309784	ax_mg	cnr_mg	NOTEST	0	0	0	0	1	1	no
XLOC_000451	AAEL017792	supercont1.102:310101-310216	ax_mg	cnr_mg	NOTEST	0	0	0	0	1	1	no
XLOC_000452	AAEL017954	supercont1.102:310532-310647	ax_mg	cnr_mg	NOTEST	0	0	0	0	1	1	no
XLOC_000453	AAEL017604	supercont1.102:310962-311077	ax_mg	cnr_mg	NOTEST	0	0	0	0	1	1	no
XLOC_000454	AAEL017695	supercont1.102:311392-311507	ax_mg	cnr_mg	NOTEST	0	0	0	0	1	1	no
XLOC_000455	AAEL017682	supercont1.102:311823-311938	ax_mg	cnr_mg	NOTEST	0	0	0	0	1	1	no
XLOC_000456	AAEL017861	supercont1.102:312254-312369	ax_mg	cnr_mg	NOTEST	0	0	0	0	1	1	no
XLOC_000457	AAEL017922	supercont1.102:312685-312800	ax_mg	cnr_mg	NOTEST	0	0	0	0	1	1	no
XLOC_000458	AAEL017689	supercont1.102:313116-313231	ax_mg	cnr_mg	NOTEST	0	0	0	0	1	1	no
XLOC_000459	AAEL017932	supercont1.102:313547-313662	ax_mg	cnr_mg	NOTEST	0	0	0	0	1	1	no
XLOC_000460	AAEL017865	supercont1.102:313977-314092	ax_mg	cnr_mg	NOTEST	0	0	0	0	1	1	no
XLOC_000461	AAEL017778	supercont1.102:314407-314522	ax_mg	cnr_mg	NOTEST	0	0	0	0	1	1	no
XLOC_000462	AAEL017839	supercont1.102:314838-314953	ax_mg	cnr_mg	NOTEST	0	0	0	0	1	1	no
XLOC_000463	AAEL017584	supercont1.102:315269-315384	ax_mg	cnr_mg	NOTEST	0	0	0	0	1	1	no
XLOC_000464	AAEL017669	supercont1.102:315700-315815	ax_mg	cnr_mg	NOTEST	0	0	0	0	1	1	no
XLOC_000465	AAEL017665	supercont1.102:316131-316246	ax_mg	cnr_mg	NOTEST	0	0	0	0	1	1	no
XLOC_000466	AAEL017680	supercont1.102:316562-316677	ax_mg	cnr_mg	NOTEST	0	0	0	0	1	1	no
XLOC_000467	AAEL017783	supercont1.102:316995-317110	ax_mg	cnr_mg	NOTEST	0	0	0	0	1	1	no
XLOC_000468	AAEL017726	supercont1.102:317877-317992	ax_mg	cnr_mg	NOTEST	0	0	0	0	1	1	no
XLOC_000469	AAEL017690	supercont1.102:318308-318423	ax_mg	cnr_mg	NOTEST	0	0	0	0	1	1	no
XLOC_000470	AAEL017677	supercont1.102:318738-318853	ax_mg	cnr_mg	NOTEST	0	0	0	0	1	1	no
XLOC_000471	AAEL017793	supercont1.102:319169-319284	ax_mg	cnr_mg	NOTEST	0	0	0	0	1	1	no
XLOC_000472	AAEL017613	supercont1.102:319599-319714	ax_mg	cnr_mg	NOTEST	0	0	0	0	1	1	no
XLOC_000473	AAEL017722	supercont1.102:320030-320145	ax_mg	cnr_mg	NOTEST	0	0	0	0	1	1	no
XLOC_000474	AAEL017611	supercont1.102:320462-320577	ax_mg	cnr_mg	NOTEST	0	0	0	0	1	1	no
XLOC_000475	AAEL017633	supercont1.102:320994-321109	ax_mg	cnr_mg	NOTEST	0	0	0	0	1	1	no
XLOC_000476	AAEL017727	supercont1.102:321407-321522	ax_mg	cnr_mg	NOTEST	0	0	0	0	1	1	no
XLOC_000477	AAEL017760	supercont1.102:321820-321935	ax_mg	cnr_mg	NOTEST	0	0	0	0	1	1	no
XLOC_000478	-	supercont1.102:748628-750912	ax_mg	cnr_mg	OK	60.1929	3.42128	-4.13698	-3.78338	0.2427	0.395634	no
XLOC_000479	AAEL003957	supercont1.102:780018-821430	ax_mg	cnr_mg	OK	616.116	609.882	-0.0146722	-0.0191255	0.97435	0.983947	no
XLOC_000480	AAEL003976	supercont1.102:838306-853366	ax_mg	cnr_mg	OK	47.4139	32.9602	-0.524588	-0.660454	0.24155	0.395012	no
XLOC_000481	AAEL003966	supercont1.102:923999-935420	ax_mg	cnr_mg	OK	0.282134	4.25225	3.91377	2.40789	0.01135	0.0397954	yes
XLOC_000482	AAEL003953	supercont1.102:994029-1241956	ax_mg	cnr_mg	OK	103.238	17.2171	-2.58406	-1.97287	5e-05	0.000398241	yes
XLOC_000483	AAEL016317	supercont1.102:994029-1241956	ax_mg	cnr_mg	NOTEST	0	0	0	0	1	1	no
XLOC_000484	-	supercont1.102:1242709-1334999	ax_mg	cnr_mg	OK	43.5163	0	-inf	nan	0.0007	0.00394795	yes
XLOC_000485	AAEL003967	supercont1.102:1367919-1370603	ax_mg	cnr_mg	NOTEST	2.28892	0.737877	-1.63321	0	1	1	no
XLOC_000486	AAEL003954	supercont1.102:1421373-1423706	ax_mg	cnr_mg	OK	93.3262	18.4698	-2.33712	-2.75281	0.0001	0.000739791	yes
XLOC_000487	AAEL003971	supercont1.102:1440608-1442220	ax_mg	cnr_mg	OK	24.2509	4.31985	-2.48899	-3.052	5e-05	0.000398241	yes
XLOC_000488	AAEL003963	supercont1.102:1461966-1481128	ax_mg	cnr_mg	OK	4.66386	2.40159	-0.957532	-1.20338	0.034	0.0954234	no
XLOC_000489	AAEL003965	supercont1.102:1515092-1535026	ax_mg	cnr_mg	OK	8.681	8.82283	0.02338	0.0335861	0.95185	0.97027	no
XLOC_000490	AAEL003952	supercont1.102:1566479-1692795	ax_mg	cnr_mg	OK	57.9992	77.1645	0.411904	0.414092	0.5029	0.647781	no
XLOC_000491	AAEL003969	supercont1.102:1733020-1781978	ax_mg	cnr_mg	NOTEST	0.309662	0.0983224	-1.6551	0	1	1	no
XLOC_000492	AAEL003960	supercont1.102:1895964-1909448	ax_mg	cnr_mg	OK	3.18239	3.55289	0.158885	0.19487	0.7275	0.824173	no
XLOC_000493	AAEL003964	supercont1.102:1941046-1978522	ax_mg	cnr_mg	OK	4.30441	5.73155	0.413112	0.592834	0.2873	0.43966	no
XLOC_000494	AAEL003956	supercont1.102:2091559-2093884	ax_mg	cnr_mg	OK	4.95543	5.68358	0.197791	0.190533	0.69105	0.797791	no
XLOC_000495	AAEL003968	supercont1.102:2102837-2134003	ax_mg	cnr_mg	OK	17.0204	22.6162	0.410094	0.563525	0.3352	0.490048	no
XLOC_000496	AAEL003949	supercont1.102:2189663-2208406	ax_mg	cnr_mg	OK	14.4215	18.1161	0.329053	0.463964	0.4079	0.561536	no
XLOC_000497	AAEL003959	supercont1.102:2263187-2289642	ax_mg	cnr_mg	OK	44.3313	22.9919	-0.947202	-1.35619	0.0224	0.0685299	no
XLOC_000498	AAEL003977	supercont1.102:2319202-2341272	ax_mg	cnr_mg	OK	19.2033	7.67892	-1.32238	-1.76902	0.00295	0.0131451	yes
XLOC_000499	AAEL014161	supercont1.1020:152302-166839	ax_mg	cnr_mg	OK	16.0841	35.0227	1.12265	1.50425	0.0056	0.0223418	yes
XLOC_000500	AAEL014156	supercont1.1020:178144-201186	ax_mg	cnr_mg	OK	2.78394	1.92997	-0.528551	-0.608545	0.28245	0.434557	no
XLOC_000501	AAEL014154	supercont1.1020:209290-210200	ax_mg	cnr_mg	OK	5.05888	8.18917	0.6949	0.796559	0.1707	0.314331	no
XLOC_000502	AAEL014153,AAEL014157	supercont1.1020:280694-281337	ax_mg	cnr_mg	OK	252.349	127.299	-0.987207	-1.16516	0.0467	0.122089	no
XLOC_000503	-	supercont1.1020:291359-292182	ax_mg	cnr_mg	OK	48.4406	3.15206	-3.94185	-2.28601	0.34745	0.502543	no
XLOC_000504	AAEL014159	supercont1.1020:129953-150698	ax_mg	cnr_mg	OK	3.61681	4.50861	0.317965	0.39568	0.4969	0.64239	no
XLOC_000505	AAEL016904	supercont1.1020:167000-167072	ax_mg	cnr_mg	NOTEST	0	0	0	0	1	1	no
XLOC_000506	AAEL014155,AAEL014158	supercont1.1020:217732-270915	ax_mg	cnr_mg	OK	135.332	22.8506	-2.5662	-2.20969	0.001	0.00534102	yes
XLOC_000507	AAEL014160	supercont1.1020:217732-270915	ax_mg	cnr_mg	OK	20.4159	9.31251	-1.13245	-1.06883	0.06005	0.14816	no
XLOC_000508	AAEL016905	supercont1.1021:38684-38751	ax_mg	cnr_mg	NOTEST	0	0	0	0	1	1	no
XLOC_000509	AAEL014162	supercont1.1022:210398-277819	ax_mg	cnr_mg	NOTEST	1.42815	0.377101	-1.92113	0	1	1	no
XLOC_000510	AAEL014164,AAEL014165	supercont1.1023:16195-93585	ax_mg	cnr_mg	OK	5.8463	0.447487	-3.70761	-0.906913	0.2484	0.399889	no
XLOC_000511	-	supercont1.1023:244595-256698	ax_mg	cnr_mg	NOTEST	0	0	0	0	1	1	no
XLOC_000512	AAEL014163	supercont1.1023:16195-93585	ax_mg	cnr_mg	NOTEST	0	0	0	0	1	1	no
XLOC_000513	AAEL014167	supercont1.1024:4224-30200	ax_mg	cnr_mg	NOTEST	0.871775	0.626599	-0.476412	0	1	1	no
XLOC_000514	AAEL014166	supercont1.1024:252278-262828	ax_mg	cnr_mg	OK	5.12193	1.31701	-1.95942	-1.88491	0.00075	0.00418407	yes
XLOC_000515	AAEL014172	supercont1.1025:137147-158672	ax_mg	cnr_mg	NOTEST	0.107514	0.684694	2.67093	0	1	1	no
XLOC_000516	AAEL014169	supercont1.1025:213829-214691	ax_mg	cnr_mg	OK	8.65216	10.8551	0.327241	0.295189	0.59795	0.726676	no
XLOC_000517	AAEL014171	supercont1.1025:234837-248703	ax_mg	cnr_mg	OK	43.5069	27.3391	-0.670278	-0.856817	0.13005	0.260786	no
XLOC_000518	AAEL014170	supercont1.1025:218329-219606	ax_mg	cnr_mg	OK	8.27273	14.4839	0.808017	1.08024	0.06335	0.154354	no
XLOC_000519	AAEL014168	supercont1.1025:248869-268297	ax_mg	cnr_mg	OK	3.47903	3.37465	-0.0439471	-0.0585583	0.91915	0.950403	no
XLOC_000520	AAEL014176	supercont1.1026:139066-141387	ax_mg	cnr_mg	OK	7.6256	2.12322	-1.8446	-2.18695	0.00135	0.00687401	yes
XLOC_000521	AAEL014174	supercont1.1026:149883-163443	ax_mg	cnr_mg	NOTEST	0	0	0	0	1	1	no
XLOC_000522	AAEL014175	supercont1.1026:165940-225790	ax_mg	cnr_mg	OK	3.00668	1.00801	-1.57667	-0.653624	0.27095	0.422073	no
XLOC_000523	AAEL014173	supercont1.1026:225904-237101	ax_mg	cnr_mg	NOTEST	0.953102	0.202729	-2.23308	0	1	1	no
XLOC_000524	AAEL016906	supercont1.1026:291762-291833	ax_mg	cnr_mg	NOTEST	0	0	0	0	1	1	no
XLOC_000525	AAEL014178	supercont1.1027:61-3129	ax_mg	cnr_mg	OK	3.38127	6.47025	0.936258	1.36163	0.0176	0.0566509	no
XLOC_000526	AAEL014177	supercont1.1027:16889-39027	ax_mg	cnr_mg	OK	43.7469	43.9895	0.00797918	0.0113245	0.98385	0.98971	no
XLOC_000527	AAEL014181	supercont1.1028:4505-71195	ax_mg	cnr_mg	NOTEST	2.33314	1.33054	-0.810259	0	1	1	no
XLOC_000528	AAEL014185,AAEL017419	supercont1.1028:97803-108150	ax_mg	cnr_mg	OK	282.739	490.11	0.793637	0.917436	0.1125	0.236977	no
XLOC_000529	AAEL014183	supercont1.1028:128374-132297	ax_mg	cnr_mg	OK	47.5229	52.6823	0.148696	0.19539	0.7323	0.82754	no
XLOC_000530	AAEL014186	supercont1.1028:158587-159490	ax_mg	cnr_mg	NOTEST	0	0	0	0	1	1	no
XLOC_000531	AAEL014179,AAEL014182	supercont1.1028:181723-255832	ax_mg	cnr_mg	OK	5.17021	2.34319	-1.14175	-0.588896	0.30925	0.46294	no
XLOC_000532	AAEL014180	supercont1.1028:113277-126328	ax_mg	cnr_mg	NOTEST	0.190264	0.69933	1.87797	0	1	1	no
XLOC_000533	AAEL014187	supercont1.1028:134715-144331	ax_mg	cnr_mg	OK	5.37322	11.4216	1.0879	1.53823	0.00935	0.0339903	yes
XLOC_000534	AAEL014188	supercont1.1028:181723-255832	ax_mg	cnr_mg	NOTEST	0	0	0	0	1	1	no
XLOC_000535	AAEL003981	supercont1.103:155940-158330	ax_mg	cnr_mg	NOTEST	0	0	0	0	1	1	no
XLOC_000536	AAEL003982	supercont1.103:1366577-1379809	ax_mg	cnr_mg	NOTEST	0	0	0	0	1	1	no
XLOC_000537	AAEL016318	supercont1.103:2212012-2212094	ax_mg	cnr_mg	NOTEST	0	0	0	0	1	1	no
XLOC_000538	AAEL003983	supercont1.103:581772-597436	ax_mg	cnr_mg	OK	0.32794	20.879	5.99248	3.06694	0.24145	0.39495	no
XLOC_000539	-	supercont1.103:597521-597728	ax_mg	cnr_mg	OK	0	23.3587	inf	nan	5e-05	0.000398241	yes
XLOC_000540	AAEL003980	supercont1.103:2419978-2421806	ax_mg	cnr_mg	NOTEST	0.731799	1.3139	0.844342	0	1	1	no
XLOC_000541	AAEL003979	supercont1.103:2535090-2596782	ax_mg	cnr_mg	NOTEST	1.86628	0.138617	-3.75098	0	1	1	no
XLOC_000542	AAEL014190	supercont1.1030:22829-45251	ax_mg	cnr_mg	OK	1.49129	9.5742	2.68259	2.81792	5e-05	0.000398241	yes
XLOC_000543	AAEL014191	supercont1.1030:71951-109817	ax_mg	cnr_mg	NOTEST	0.256651	0.528248	1.04141	0	1	1	no
XLOC_000544	AAEL014189	supercont1.1030:142397-144481	ax_mg	cnr_mg	NOTEST	0	0	0	0	1	1	no
XLOC_000545	AAEL016907	supercont1.1030:266381-266452	ax_mg	cnr_mg	NOTEST	0	0	0	0	1	1	no
XLOC_000546	AAEL014194	supercont1.1031:11956-134516	ax_mg	cnr_mg	OK	19.5443	22.1413	0.179992	0.246711	0.6552	0.771387	no
XLOC_000547	-	supercont1.1031:134659-151020	ax_mg	cnr_mg	OK	211.135	20.3778	-3.3731	-11.2612	0.16	0.300161	no
XLOC_000548	AAEL014193	supercont1.1031:218403-219607	ax_mg	cnr_mg	NOTEST	0	0	0	0	1	1	no
XLOC_000549	AAEL014192	supercont1.1031:247472-249212	ax_mg	cnr_mg	NOTEST	0.0538666	0	-inf	0	1	1	no
XLOC_000550	AAEL014195	supercont1.1032:11363-39094	ax_mg	cnr_mg	NOTEST	0.349481	0	-inf	0	1	1	no
XLOC_000551	AAEL014197	supercont1.1032:233389-234683	ax_mg	cnr_mg	NOTEST	0	0	0	0	1	1	no
XLOC_000552	AAEL014196	supercont1.1032:199691-201614	ax_mg	cnr_mg	NOTEST	0	0	0	0	1	1	no
XLOC_000553	AAEL014201	supercont1.1034:13032-14429	ax_mg	cnr_mg	OK	4.08532	9.43024	1.20685	1.45072	0.0141	0.0473662	yes
XLOC_000554	AAEL014198	supercont1.1034:14465-16342	ax_mg	cnr_mg	OK	16.3799	10.7162	-0.612137	-0.815651	0.1534	0.29183	no
XLOC_000555	AAEL014202	supercont1.1034:71090-104084	ax_mg	cnr_mg	NOTEST	0.0636458	0.0477598	-0.414269	0	1	1	no
XLOC_000556	AAEL014199	supercont1.1034:243592-252664	ax_mg	cnr_mg	OK	16.0896	24.5352	0.608731	0.810826	0.1592	0.299062	no
XLOC_000557	AAEL014200	supercont1.1034:277432-304928	ax_mg	cnr_mg	NOTEST	0	0.0870875	inf	0	1	1	no
XLOC_000558	AAEL014203	supercont1.1035:121347-163942	ax_mg	cnr_mg	NOTEST	0.536442	0	-inf	0	1	1	no
XLOC_000559	AAEL014204	supercont1.1035:174657-175818	ax_mg	cnr_mg	OK	20.3605	14.8572	-0.454607	-0.625954	0.2674	0.418286	no
XLOC_000560	AAEL014205	supercont1.1036:4702-11354	ax_mg	cnr_mg	NOTEST	0.187839	0.102709	-0.870934	0	1	1	no
XLOC_000561	AAEL014208	supercont1.1036:96119-97859	ax_mg	cnr_mg	NOTEST	0	0	0	0	1	1	no
XLOC_000562	AAEL017805	supercont1.1036:204507-204635	ax_mg	cnr_mg	NOTEST	0	0	0	0	1	1	no
XLOC_000563	AAEL017888	supercont1.1036:256680-256808	ax_mg	cnr_mg	NOTEST	0	0	0	0	1	1	no
XLOC_000564	AAEL014207	supercont1.1036:107822-136134	ax_mg	cnr_mg	OK	8.18659	17.4194	1.08936	1.5249	0.00805	0.0300395	yes
XLOC_000565	AAEL014206	supercont1.1036:217188-233481	ax_mg	cnr_mg	OK	3.04622	1.88174	-0.694952	-0.769133	0.18105	0.327165	no
XLOC_000566	AAEL014210	supercont1.1037:133860-135375	ax_mg	cnr_mg	NOTEST	0.0637136	0.236803	1.89402	0	1	1	no
XLOC_000567	AAEL014211	supercont1.1037:146487-147950	ax_mg	cnr_mg	NOTEST	0.136903	0.496747	1.85936	0	1	1	no
XLOC_000568	AAEL014212	supercont1.1037:251399-279780	ax_mg	cnr_mg	OK	12.1279	10.0403	-0.27252	-0.408959	0.4727	0.620672	no
XLOC_000569	AAEL018271	supercont1.1037:174993-232495	ax_mg	cnr_mg	OK	3.33995	2.91727	-0.195209	-0.275967	0.62205	0.745745	no
XLOC_000570	AAEL014214	supercont1.1038:9703-229129	ax_mg	cnr_mg	NOTEST	0.053098	0.0493278	-0.106259	0	1	1	no
XLOC_000571	AAEL014216	supercont1.1039:176662-213115	ax_mg	cnr_mg	NOTEST	0.234243	0.126618	-0.887524	0	1	1	no
XLOC_000572	AAEL014215,AAEL014217,AAEL014219	supercont1.1039:215360-277844	ax_mg	cnr_mg	OK	15.2926	2.69078	-2.50673	-2.04858	5e-05	0.000398241	yes
XLOC_000573	AAEL014218	supercont1.1039:16961-18294	ax_mg	cnr_mg	NOTEST	0.086498	0	-inf	0	1	1	no
XLOC_000574	AAEL003989	supercont1.104:118987-137324	ax_mg	cnr_mg	OK	20.2768	9.78444	-1.05127	-1.55972	0.0068	0.0262158	yes
XLOC_000575	AAEL003994	supercont1.104:188405-196116	ax_mg	cnr_mg	OK	18.9861	19.1136	0.00965473	0.0133288	0.98205	0.98865	no
XLOC_000576	AAEL003995	supercont1.104:270890-331656	ax_mg	cnr_mg	OK	4.65993	6.33955	0.444073	0.0402993	0.7589	0.845823	no
XLOC_000577	AAEL003997	supercont1.104:270890-331656	ax_mg	cnr_mg	NOTEST	0	0	0	0	1	1	no
XLOC_000578	AAEL003990	supercont1.104:352625-361218	ax_mg	cnr_mg	OK	18.8487	21.8296	0.211819	0.308228	0.58	0.712022	no
XLOC_000579	AAEL003988	supercont1.104:385055-404184	ax_mg	cnr_mg	OK	2.83293	3.41066	0.267756	0.337399	0.5569	0.693418	no
XLOC_000580	-	supercont1.104:1081110-1081294	ax_mg	cnr_mg	NOTEST	0	0	0	0	1	1	no
XLOC_000581	AAEL016319	supercont1.104:1286522-1286594	ax_mg	cnr_mg	NOTEST	0	0	0	0	1	1	no
XLOC_000582	AAEL004001	supercont1.104:1626531-1627190	ax_mg	cnr_mg	NOTEST	0	0	0	0	1	1	no
XLOC_000583	AAEL003986	supercont1.104:199569-213804	ax_mg	cnr_mg	OK	256.968	155.158	-0.727854	-0.932152	0.0998	0.217899	no
XLOC_000584	AAEL003992,AAEL003993	supercont1.104:270890-331656	ax_mg	cnr_mg	OK	551.06	796.235	0.530985	0.593059	0.3103	0.46407	no
XLOC_000585	AAEL003985	supercont1.104:270890-331656	ax_mg	cnr_mg	OK	26.3361	32.669	0.310881	0.042141	0.8215	0.888403	no
XLOC_000586	AAEL003998	supercont1.104:374511-376856	ax_mg	cnr_mg	OK	2.25858	4.28063	0.922409	1.13521	0.05185	0.132471	no
XLOC_000587	AAEL003984,AAEL003987	supercont1.104:409391-435011	ax_mg	cnr_mg	OK	6.77221	6.49499	-0.0602993	-0.0774553	0.8994	0.938192	no
XLOC_000588	AAEL003991	supercont1.104:447342-458220	ax_mg	cnr_mg	OK	16.5214	13.0588	-0.339316	-0.487879	0.38875	0.543186	no
XLOC_000589	AAEL003996	supercont1.104:593701-716485	ax_mg	cnr_mg	OK	5.18356	0	-inf	nan	5e-05	0.000398241	yes
XLOC_000590	AAEL003999	supercont1.104:938281-951782	ax_mg	cnr_mg	NOTEST	0.0772712	0	-inf	0	1	1	no
XLOC_000591	AAEL004000	supercont1.104:2318700-2322645	ax_mg	cnr_mg	OK	1.24886	2.81755	1.17383	1.4799	0.0116	0.0405039	yes
XLOC_000592	AAEL014221	supercont1.1041:243171-250947	ax_mg	cnr_mg	NOTEST	0.258976	0	-inf	0	1	1	no
XLOC_000593	AAEL014220	supercont1.1041:8-30259	ax_mg	cnr_mg	OK	42.7755	14.3221	-1.57854	-2.31872	5e-05	0.000398241	yes
XLOC_000594	AAEL014223	supercont1.1042:23649-48784	ax_mg	cnr_mg	NOTEST	0	0	0	0	1	1	no
XLOC_000595	AAEL014222	supercont1.1042:23649-48784	ax_mg	cnr_mg	NOTEST	0.014422	0	-inf	0	1	1	no
XLOC_000596	AAEL014225	supercont1.1043:81914-265813	ax_mg	cnr_mg	NOTEST	0.326548	0	-inf	0	1	1	no
XLOC_000597	AAEL014224	supercont1.1043:81914-265813	ax_mg	cnr_mg	NOTEST	0	0	0	0	1	1	no
XLOC_000598	-	supercont1.1044:25179-64939	ax_mg	cnr_mg	NOTEST	0	1.22763	inf	0	1	1	no
XLOC_000599	AAEL014227	supercont1.1044:65009-130264	ax_mg	cnr_mg	OK	0.854055	3.31781	1.95783	1.48923	0.2615	0.41176	no
XLOC_000600	AAEL014226	supercont1.1044:169077-208697	ax_mg	cnr_mg	OK	8.40927	20.2296	1.26641	1.64455	0.00505	0.0205194	yes
XLOC_000601	AAEL014232	supercont1.1045:81562-83809	ax_mg	cnr_mg	NOTEST	0	0	0	0	1	1	no
XLOC_000602	AAEL014230	supercont1.1045:111490-113655	ax_mg	cnr_mg	NOTEST	0	0	0	0	1	1	no
XLOC_000603	AAEL014229	supercont1.1045:180279-201485	ax_mg	cnr_mg	NOTEST	0.536177	0.657471	0.294216	0	1	1	no
XLOC_000604	AAEL014233	supercont1.1045:69865-71994	ax_mg	cnr_mg	NOTEST	0	0	0	0	1	1	no
XLOC_000605	AAEL014228	supercont1.1045:143490-148434	ax_mg	cnr_mg	NOTEST	0.899576	0.526173	-0.773708	0	1	1	no
XLOC_000606	AAEL014231	supercont1.1045:201748-203167	ax_mg	cnr_mg	NOTEST	0.463307	2.4175	2.38348	0	1	1	no
XLOC_000607	AAEL017279	supercont1.1046:59965-60251	ax_mg	cnr_mg	OK	132.249	194.693	0.557951	0.666253	0.25785	0.407774	no
XLOC_000608	AAEL014237	supercont1.1046:202196-203317	ax_mg	cnr_mg	OK	7.71292	7.63034	-0.0155312	-0.0214016	0.96835	0.980223	no
XLOC_000609	-	supercont1.1046:32736-58610	ax_mg	cnr_mg	OK	0	49.0331	inf	nan	0.08335	0.190889	no
XLOC_000610	AAEL014234	supercont1.1046:87732-89433	ax_mg	cnr_mg	OK	76.813	1773.61	4.52919	5.69723	5e-05	0.000398241	yes
XLOC_000611	-	supercont1.1046:117286-117549	ax_mg	cnr_mg	OK	606.215	374.752	-0.693894	-0.814215	0.14135	0.276513	no
XLOC_000612	-	supercont1.1046:165132-165413	ax_mg	cnr_mg	OK	537.115	324.767	-0.725827	-1.20952	0.11125	0.235189	no
XLOC_000613	AAEL014236	supercont1.1046:177341-186551	ax_mg	cnr_mg	OK	114.263	3143.12	4.78176	5.99183	5e-05	0.000398241	yes
XLOC_000614	AAEL014235	supercont1.1046:255981-257670	ax_mg	cnr_mg	NOTEST	0.0876937	0	-inf	0	1	1	no
XLOC_000615	AAEL014246	supercont1.1047:23841-33628	ax_mg	cnr_mg	OK	6.29667	4.47228	-0.493579	-0.625567	0.2746	0.426126	no
XLOC_000616	AAEL014244	supercont1.1047:36775-49830	ax_mg	cnr_mg	OK	57.6941	107.955	0.903937	1.16358	0.04595	0.120594	no
XLOC_000617	AAEL014241	supercont1.1047:69509-88938	ax_mg	cnr_mg	OK	76.429	374.569	2.29304	1.1926	0.0585	0.145206	no
XLOC_000618	AAEL014238	supercont1.1047:284632-287900	ax_mg	cnr_mg	OK	0.954815	9.94802	3.38112	3.61754	5e-05	0.000398241	yes
XLOC_000619	-	supercont1.1047:57829-58034	ax_mg	cnr_mg	OK	18.9246	63.4647	1.74569	2.32056	0.125	0.253788	no
XLOC_000620	AAEL014239	supercont1.1047:69509-88938	ax_mg	cnr_mg	OK	105.525	535.983	2.3446	1.40898	0.05025	0.129246	no
XLOC_000621	AAEL014245	supercont1.1047:103641-104779	ax_mg	cnr_mg	OK	34.9733	99.9069	1.51433	1.50052	0.00765	0.0288305	yes
XLOC_000622	AAEL014240	supercont1.1047:111250-112245	ax_mg	cnr_mg	OK	20.8176	36.0507	0.792225	0.832651	0.14245	0.278062	no
XLOC_000623	AAEL014243	supercont1.1047:208667-222195	ax_mg	cnr_mg	NOTEST	0	0.26726	inf	0	1	1	no
XLOC_000624	AAEL014242	supercont1.1047:235446-236154	ax_mg	cnr_mg	NOTEST	0	0	0	0	1	1	no
XLOC_000625	AAEL014251	supercont1.1049:120894-122401	ax_mg	cnr_mg	OK	2.58928	14.4453	2.47998	2.55509	0.0011	0.00579392	yes
XLOC_000626	AAEL014248	supercont1.1049:133916-184209	ax_mg	cnr_mg	OK	32.0446	16.2245	-0.981909	-1.17716	0.04515	0.119021	no
XLOC_000627	AAEL014249	supercont1.1049:217507-251586	ax_mg	cnr_mg	OK	3.92899	1.81668	-1.11286	-1.52162	0.01045	0.037187	yes
XLOC_000628	AAEL014247	supercont1.1049:3207-116833	ax_mg	cnr_mg	OK	3.09201	0.746086	-2.05113	-1.37036	0.15405	0.292703	no
XLOC_000629	AAEL014250	supercont1.1049:257560-258800	ax_mg	cnr_mg	OK	10.6073	19.021	0.842535	1.22934	0.03555	0.0988086	no
XLOC_000630	AAEL004038	supercont1.105:41770-102888	ax_mg	cnr_mg	NOTEST	0	0	0	0	1	1	no
XLOC_000631	-	supercont1.105:529925-530558	ax_mg	cnr_mg	NOTEST	0.564923	0.411804	-0.456097	0	1	1	no
XLOC_000632	AAEL004032	supercont1.105:1076760-1170430	ax_mg	cnr_mg	OK	0.259931	2.93727	3.49828	1.46272	0.115	0.240161	no
XLOC_000633	AAEL004029	supercont1.105:1186156-1249858	ax_mg	cnr_mg	NOTEST	1.04249	0.587769	-0.82671	0	1	1	no
XLOC_000634	AAEL004039	supercont1.105:1284859-1308291	ax_mg	cnr_mg	OK	4.00892	5.14573	0.360162	0.466399	0.4049	0.558669	no
XLOC_000635	AAEL004010	supercont1.105:1364565-1379131	ax_mg	cnr_mg	OK	49.7929	73.3055	0.557982	0.701509	0.21785	0.370121	no
XLOC_000636	AAEL004021	supercont1.105:1460707-1486473	ax_mg	cnr_mg	NOTEST	0.547368	1.47071	1.42593	0	1	1	no
XLOC_000637	AAEL004025,AAEL004027	supercont1.105:1511079-1565017	ax_mg	cnr_mg	OK	292.138	123.3	-1.24447	-0.860651	0.0689	0.164762	no
XLOC_000638	AAEL004036	supercont1.105:1606678-1654862	ax_mg	cnr_mg	NOTEST	0.70745	1.59035	1.16864	0	1	1	no
XLOC_000639	-	supercont1.105:1735603-1735789	ax_mg	cnr_mg	OK	0	22.3785	inf	nan	0.04995	0.128636	no
XLOC_000640	AAEL004002	supercont1.105:1736323-1804752	ax_mg	cnr_mg	OK	3.37789	5.58442	0.725284	0.945719	0.09535	0.211115	no
XLOC_000641	-	supercont1.105:1851381-1866089	ax_mg	cnr_mg	NOTEST	0	1.74634	inf	0	1	1	no
XLOC_000642	-	supercont1.105:1866558-1957286	ax_mg	cnr_mg	OK	22.9662	4.89979	-2.22872	-1.61544	0.08455	0.192986	no
XLOC_000643	AAEL004003	supercont1.105:1957396-1959391	ax_mg	cnr_mg	OK	2.74457	4.42332	0.688549	0.734604	0.3665	0.521725	no
XLOC_000644	AAEL004014	supercont1.105:1986014-2005840	ax_mg	cnr_mg	NOTEST	0	0	0	0	1	1	no
XLOC_000645	AAEL004031	supercont1.105:2026967-2035502	ax_mg	cnr_mg	NOTEST	0.315903	0	-inf	0	1	1	no
XLOC_000646	AAEL004013	supercont1.105:2043953-2049568	ax_mg	cnr_mg	NOTEST	0	0.142046	inf	0	1	1	no
XLOC_000647	AAEL004015	supercont1.105:2059217-2061146	ax_mg	cnr_mg	NOTEST	1.89647	2.10057	0.147466	0	1	1	no
XLOC_000648	AAEL004009	supercont1.105:2092680-2098527	ax_mg	cnr_mg	NOTEST	0.974042	0.387019	-1.33158	0	1	1	no
XLOC_000649	AAEL004040	supercont1.105:2119381-2137454	ax_mg	cnr_mg	OK	42.1987	51.3685	0.283686	0.397569	0.4847	0.6314	no
XLOC_000650	AAEL004026	supercont1.105:2157090-2172716	ax_mg	cnr_mg	OK	5.41036	5.01137	-0.11052	-0.155574	0.7874	0.865395	no
XLOC_000651	AAEL004005,AAEL004033	supercont1.105:2282988-2482251	ax_mg	cnr_mg	NOTEST	0.21689	0.73682	1.76435	0	1	1	no
XLOC_000652	AAEL004012	supercont1.105:131564-140102	ax_mg	cnr_mg	OK	2.01195	6.08572	1.59683	1.80235	0.003	0.0133272	yes
XLOC_000653	AAEL004007	supercont1.105:484863-494085	ax_mg	cnr_mg	NOTEST	2.1511	2.08686	-0.0437431	0	1	1	no
XLOC_000654	AAEL004024	supercont1.105:495223-507025	ax_mg	cnr_mg	NOTEST	1.08617	1.70899	0.653899	0	1	1	no
XLOC_000655	AAEL004030	supercont1.105:543729-546011	ax_mg	cnr_mg	NOTEST	1.31648	1.09031	-0.271948	0	1	1	no
XLOC_000656	AAEL004018	supercont1.105:557195-571039	ax_mg	cnr_mg	NOTEST	0.837494	0.64354	-0.38005	0	1	1	no
XLOC_000657	AAEL004020	supercont1.105:583532-584392	ax_mg	cnr_mg	OK	0.3123	3.43914	3.46104	1.60803	0.24135	0.394875	no
XLOC_000658	AAEL004016	supercont1.105:596840-597932	ax_mg	cnr_mg	NOTEST	2.01012	0.434209	-2.21082	0	1	1	no
XLOC_000659	AAEL004006	supercont1.105:665544-749648	ax_mg	cnr_mg	NOTEST	0.0471191	0	-inf	0	1	1	no
XLOC_000660	AAEL004022	supercont1.105:1076760-1170430	ax_mg	cnr_mg	OK	2.73187	6.75939	1.30701	1.27532	0.02135	0.0659498	no
XLOC_000661	AAEL018308	supercont1.105:1186156-1249858	ax_mg	cnr_mg	OK	0.558751	3.91941	2.81036	2.01452	0.05985	0.14777	no
XLOC_000662	AAEL004011	supercont1.105:1186156-1249858	ax_mg	cnr_mg	NOTEST	0	0	0	0	1	1	no
XLOC_000663	AAEL004035	supercont1.105:1261986-1282880	ax_mg	cnr_mg	OK	10.4344	10.4232	-0.00154466	-0.00232626	0.9953	0.996673	no
XLOC_000664	AAEL004034	supercont1.105:1310139-1311126	ax_mg	cnr_mg	OK	38.6136	56.0449	0.537474	0.758977	0.1763	0.321639	no
XLOC_000665	AAEL004017	supercont1.105:1317645-1335944	ax_mg	cnr_mg	OK	28.8836	19.8086	-0.544125	-0.744616	0.1992	0.348817	no
XLOC_000666	AAEL004037	supercont1.105:1344640-1345039	ax_mg	cnr_mg	NOTEST	0.286207	0	-inf	0	1	1	no
XLOC_000667	AAEL004023	supercont1.105:1382558-1392533	ax_mg	cnr_mg	OK	123.141	109.12	-0.174392	-0.1899	0.746	0.836821	no
XLOC_000668	AAEL004041	supercont1.105:1408403-1439377	ax_mg	cnr_mg	OK	19.5319	3.98215	-2.29421	-3.09419	5e-05	0.000398241	yes
XLOC_000669	AAEL004028	supercont1.105:1494097-1496097	ax_mg	cnr_mg	NOTEST	0.1463	0	-inf	0	1	1	no
XLOC_000670	AAEL016320	supercont1.105:1606678-1654862	ax_mg	cnr_mg	NOTEST	0	0	0	0	1	1	no
XLOC_000671	-	supercont1.105:2113929-2114731	ax_mg	cnr_mg	OK	87.57	1.90043	-5.52604	-2.80587	0.18055	0.326662	no
XLOC_000672	AAEL004004	supercont1.105:2138901-2142380	ax_mg	cnr_mg	OK	4.10204	5.64238	0.459961	0.624934	0.27205	0.423272	no
XLOC_000673	AAEL014257	supercont1.1050:58664-73800	ax_mg	cnr_mg	NOTEST	0	0.100156	inf	0	1	1	no
XLOC_000674	AAEL014254	supercont1.1050:75461-102091	ax_mg	cnr_mg	NOTEST	0.130353	0.0864469	-0.592535	0	1	1	no
XLOC_000675	AAEL014259	supercont1.1050:144286-202518	ax_mg	cnr_mg	NOTEST	0	0.417773	inf	0	1	1	no
XLOC_000676	AAEL014252	supercont1.1050:280439-282305	ax_mg	cnr_mg	OK	4.27711	5.29965	0.309261	0.412641	0.46365	0.612667	no
XLOC_000677	AAEL014253	supercont1.1050:41470-43113	ax_mg	cnr_mg	NOTEST	0.907691	0.859696	-0.0783743	0	1	1	no
XLOC_000678	AAEL014256	supercont1.1050:118635-120887	ax_mg	cnr_mg	OK	2.81483	2.01671	-0.481043	-0.604572	0.2841	0.436322	no
XLOC_000679	AAEL014258	supercont1.1050:144286-202518	ax_mg	cnr_mg	NOTEST	0.071621	0.0867374	0.276272	0	1	1	no
XLOC_000680	AAEL014255	supercont1.1050:253129-261201	ax_mg	cnr_mg	OK	1.04821	18.4067	4.13423	4.07856	0.00015	0.00105666	yes
XLOC_000681	AAEL014260	supercont1.1051:39408-63897	ax_mg	cnr_mg	OK	2.73612	3.49851	0.354605	0.520034	0.36795	0.523096	no
XLOC_000682	AAEL014263	supercont1.1051:89689-91005	ax_mg	cnr_mg	NOTEST	0.937258	0.984617	0.0711172	0	1	1	no
XLOC_000683	AAEL014262	supercont1.1051:116424-120235	ax_mg	cnr_mg	OK	13.6401	14.6932	0.107293	0.15164	0.78845	0.866087	no
XLOC_000684	AAEL014264	supercont1.1051:91355-91811	ax_mg	cnr_mg	NOTEST	0.566499	2.3682	2.06365	0	1	1	no
XLOC_000685	AAEL014261	supercont1.1051:142358-157866	ax_mg	cnr_mg	OK	12.0562	4.15832	-1.5357	-1.80918	0.00305	0.0135145	yes
XLOC_000686	-	supercont1.1051:158667-278992	ax_mg	cnr_mg	OK	22.9452	0	-inf	nan	5e-05	0.000398241	yes
XLOC_000687	AAEL014268	supercont1.1052:188100-202703	ax_mg	cnr_mg	OK	4.86564	7.00767	0.526304	0.428187	0.6078	0.734579	no
XLOC_000688	AAEL017503	supercont1.1052:203471-228522	ax_mg	cnr_mg	OK	12.4289	17.6403	0.50517	0.604619	0.2889	0.441327	no
XLOC_000689	AAEL014269	supercont1.1052:32945-61493	ax_mg	cnr_mg	NOTEST	0	0	0	0	1	1	no
XLOC_000690	AAEL014271	supercont1.1052:142275-168072	ax_mg	cnr_mg	OK	9.56	16.1013	0.752098	0.884506	0.17995	0.326324	no
XLOC_000691	AAEL014265	supercont1.1052:188100-202703	ax_mg	cnr_mg	NOTEST	1.06726	1.69301	0.665681	0	1	1	no
XLOC_000692	AAEL014267	supercont1.1052:203471-228522	ax_mg	cnr_mg	OK	1.07685	4.51304	2.06729	0.954791	0.3056	0.45915	no
XLOC_000693	AAEL014270	supercont1.1052:228671-237838	ax_mg	cnr_mg	NOTEST	0	0	0	0	1	1	no
XLOC_000694	AAEL014266	supercont1.1052:242635-259154	ax_mg	cnr_mg	NOTEST	2.61059	2.56677	-0.0244183	0	1	1	no
XLOC_000695	AAEL014274	supercont1.1053:88730-179027	ax_mg	cnr_mg	OK	12.381	31.7993	1.36087	1.69536	0.0041	0.0172663	yes
XLOC_000696	AAEL014275	supercont1.1053:182990-207735	ax_mg	cnr_mg	OK	95.9848	81.7096	-0.232299	-0.127345	0.8541	0.909303	no
XLOC_000697	AAEL014273	supercont1.1053:230373-237641	ax_mg	cnr_mg	OK	46.3878	21.2894	-1.12361	-1.2617	0.02385	0.07203	no
XLOC_000698	AAEL014272	supercont1.1053:182990-207735	ax_mg	cnr_mg	OK	202.624	162.643	-0.317101	-0.247283	0.65	0.767249	no
XLOC_000699	AAEL014276	supercont1.1054:42413-43358	ax_mg	cnr_mg	NOTEST	0	0	0	0	1	1	no
XLOC_000700	AAEL014279	supercont1.1056:89917-93251	ax_mg	cnr_mg	OK	4.17525	4.06578	-0.0383299	-0.0518238	0.9275	0.955493	no
XLOC_000701	AAEL016908	supercont1.1056:99027-127350	ax_mg	cnr_mg	NOTEST	0	0	0	0	1	1	no
XLOC_000702	AAEL014278	supercont1.1056:99027-127350	ax_mg	cnr_mg	OK	3.45877	3.25812	-0.0862198	-0.11087	0.8466	0.904366	no
XLOC_000703	AAEL014277	supercont1.1056:232900-236056	ax_mg	cnr_mg	NOTEST	0	0	0	0	1	1	no
XLOC_000704	AAEL014285	supercont1.1057:9967-10888	ax_mg	cnr_mg	OK	144.19	103.379	-0.480029	-0.645773	0.2549	0.404796	no
XLOC_000705	AAEL014280	supercont1.1057:11740-44007	ax_mg	cnr_mg	OK	4.12569	3.5471	-0.217995	-0.107757	0.88135	0.926889	no
XLOC_000706	AAEL014286	supercont1.1057:44448-76322	ax_mg	cnr_mg	OK	2.73206	4.15049	0.603292	0.711458	0.21165	0.363038	no
XLOC_000707	AAEL014282	supercont1.1057:89093-112148	ax_mg	cnr_mg	OK	8.36333	18.7023	1.16107	0.762455	0.2047	0.355374	no
XLOC_000708	AAEL014288	supercont1.1057:232551-234114	ax_mg	cnr_mg	NOTEST	0	0	0	0	1	1	no
XLOC_000709	AAEL014283	supercont1.1057:11740-44007	ax_mg	cnr_mg	OK	7.89797	16.1941	1.03592	1.21511	0.04445	0.117643	no
XLOC_000710	AAEL017411	supercont1.1057:11740-44007	ax_mg	cnr_mg	NOTEST	0.823642	0.254313	-1.69541	0	1	1	no
XLOC_000711	AAEL014287	supercont1.1057:44448-76322	ax_mg	cnr_mg	OK	1.62269	14.0115	3.11015	1.58126	0.1888	0.336136	no
XLOC_000712	AAEL014281	supercont1.1057:89093-112148	ax_mg	cnr_mg	OK	34.4522	41.0143	0.251531	0.29715	0.59345	0.723054	no
XLOC_000713	AAEL017326	supercont1.1057:130224-131643	ax_mg	cnr_mg	NOTEST	0	0	0	0	1	1	no
XLOC_000714	AAEL014284	supercont1.1057:160333-169790	ax_mg	cnr_mg	NOTEST	0	0.143649	inf	0	1	1	no
XLOC_000715	AAEL014290	supercont1.1058:26937-65052	ax_mg	cnr_mg	NOTEST	0.680629	0	-inf	0	1	1	no
XLOC_000716	AAEL014289	supercont1.1058:226074-228955	ax_mg	cnr_mg	OK	3.53149	1.66126	-1.088	-1.3477	0.01745	0.0562661	no
XLOC_000717	AAEL014291	supercont1.1058:242230-254925	ax_mg	cnr_mg	NOTEST	0.137342	0.195191	0.507121	0	1	1	no
XLOC_000718	AAEL014293	supercont1.1059:107832-108346	ax_mg	cnr_mg	NOTEST	0	0	0	0	1	1	no
XLOC_000719	AAEL014292	supercont1.1059:149066-149948	ax_mg	cnr_mg	OK	332.747	231.847	-0.521254	-0.712256	0.2076	0.358599	no
XLOC_000720	AAEL004077	supercont1.106:25324-147679	ax_mg	cnr_mg	NOTEST	0.385419	1.19228	1.62922	0	1	1	no
XLOC_000721	AAEL004071	supercont1.106:392590-393337	ax_mg	cnr_mg	OK	200.615	135.002	-0.571441	-0.764932	0.1586	0.298288	no
XLOC_000722	AAEL004067	supercont1.106:424350-425583	ax_mg	cnr_mg	OK	378.582	212.406	-0.83378	-0.972458	0.0843	0.19254	no
XLOC_000723	AAEL004063	supercont1.106:436973-480435	ax_mg	cnr_mg	OK	16.3801	23.4275	0.51626	0.702286	0.20805	0.359111	no
XLOC_000724	AAEL004064	supercont1.106:520419-563718	ax_mg	cnr_mg	OK	1.99824	3.22948	0.692572	0.934573	0.1069	0.228928	no
XLOC_000725	AAEL004045	supercont1.106:580221-643789	ax_mg	cnr_mg	OK	20.0578	7.66473	-1.38786	-1.76352	0.00245	0.0113048	yes
XLOC_000726	AAEL004049	supercont1.106:644111-685356	ax_mg	cnr_mg	OK	0.71353	3.60593	2.33733	1.14247	0.13175	0.263175	no
XLOC_000727	AAEL004053	supercont1.106:685569-699264	ax_mg	cnr_mg	OK	6.49031	10.4977	0.693715	0.97053	0.09735	0.213981	no
XLOC_000728	AAEL017198	supercont1.106:1015953-1023740	ax_mg	cnr_mg	OK	4606.56	5841.54	0.342659	0.449536	0.40865	0.562247	no
XLOC_000729	AAEL004080	supercont1.106:1654570-1655790	ax_mg	cnr_mg	NOTEST	0	0	0	0	1	1	no
XLOC_000730	AAEL004061	supercont1.106:1710797-1862145	ax_mg	cnr_mg	NOTEST	0.0369219	0.050627	0.455429	0	1	1	no
XLOC_000731	AAEL004060	supercont1.106:2011767-2015452	ax_mg	cnr_mg	OK	856.697	1250.73	0.545912	0.699148	0.22045	0.373071	no
XLOC_000732	AAEL004044,AAEL004047	supercont1.106:2041553-2215517	ax_mg	cnr_mg	OK	1.12738	3.29647	1.54795	0.683578	0.2193	0.371703	no
XLOC_000733	AAEL018309	supercont1.106:2251909-2377837	ax_mg	cnr_mg	NOTEST	1.46811	2.13864	0.542735	0	1	1	no
XLOC_000734	AAEL004059	supercont1.106:2405705-2430472	ax_mg	cnr_mg	OK	656.12	281.851	-1.21903	-1.54962	0.0074	0.0280794	yes
XLOC_000735	AAEL004073	supercont1.106:2496794-2497820	ax_mg	cnr_mg	NOTEST	0.249208	0.367044	0.5586	0	1	1	no
XLOC_000736	AAEL004075	supercont1.106:369342-386569	ax_mg	cnr_mg	OK	5.73599	3.45501	-0.731353	-1.04051	0.0752	0.176398	no
XLOC_000737	AAEL004069	supercont1.106:412116-412711	ax_mg	cnr_mg	OK	80.0639	146.791	0.874545	1.21583	0.0382	0.104498	no
XLOC_000738	AAEL004057	supercont1.106:434317-436646	ax_mg	cnr_mg	OK	3.37248	5.16421	0.614739	0.820963	0.15535	0.294216	no
XLOC_000739	AAEL004065	supercont1.106:489776-518529	ax_mg	cnr_mg	OK	135.062	157.351	0.220366	0.294295	0.5874	0.718227	no
XLOC_000740	AAEL004043	supercont1.106:563727-565730	ax_mg	cnr_mg	OK	13.3226	5.48672	-1.27985	-1.50999	0.01135	0.0397954	yes
XLOC_000741	AAEL004055	supercont1.106:580221-643789	ax_mg	cnr_mg	OK	5.84566	12.7918	1.12979	0.583724	0.3405	0.495381	no
XLOC_000742	AAEL004056	supercont1.106:644111-685356	ax_mg	cnr_mg	OK	15.1814	22.0754	0.540134	0.638837	0.25705	0.406922	no
XLOC_000743	AAEL004052	supercont1.106:712251-729960	ax_mg	cnr_mg	OK	15.1275	15.5527	0.0399859	0.0592221	0.9141	0.94732	no
XLOC_000744	AAEL004042	supercont1.106:735737-760567	ax_mg	cnr_mg	OK	128.579	147.707	0.200081	0.261238	0.66275	0.777058	no
XLOC_000745	AAEL004076	supercont1.106:774842-778660	ax_mg	cnr_mg	OK	27.9527	26.2558	-0.0903469	-0.108464	0.8522	0.908047	no
XLOC_000746	AAEL004054	supercont1.106:789853-820925	ax_mg	cnr_mg	OK	5.16242	48.4477	3.23031	3.96501	5e-05	0.000398241	yes
XLOC_000747	AAEL004046	supercont1.106:867828-938932	ax_mg	cnr_mg	OK	3.17636	7.49532	1.23862	1.40497	0.0099	0.0355787	yes
XLOC_000748	AAEL004068	supercont1.106:982399-1008809	ax_mg	cnr_mg	OK	4.87931	8.24806	0.757379	1.10973	0.05275	0.134235	no
XLOC_000749	AAEL004048	supercont1.106:1897056-1946214	ax_mg	cnr_mg	OK	295.92	387.541	0.389142	0.419879	0.4354	0.586922	no
XLOC_000750	-	supercont1.106:1989445-1997480	ax_mg	cnr_mg	OK	99.5301	6.0109	-4.04948	-2.80343	0.00265	0.0120244	yes
XLOC_000751	AAEL004050	supercont1.106:2031180-2039203	ax_mg	cnr_mg	OK	7.56792	12.7066	0.747606	1.05886	0.06465	0.156762	no
XLOC_000752	AAEL004070	supercont1.106:2041553-2215517	ax_mg	cnr_mg	OK	37.7414	13.009	-1.53663	-0.718429	0.2602	0.410339	no
XLOC_000753	AAEL004079	supercont1.106:2041553-2215517	ax_mg	cnr_mg	NOTEST	0	0	0	0	1	1	no
XLOC_000754	AAEL004074	supercont1.106:2041553-2215517	ax_mg	cnr_mg	OK	12.4532	10.3445	-0.267648	-0.272917	0.63565	0.756412	no
XLOC_000755	AAEL016321	supercont1.106:2041553-2215517	ax_mg	cnr_mg	NOTEST	0	0	0	0	1	1	no
XLOC_000756	AAEL004062	supercont1.106:2215754-2216892	ax_mg	cnr_mg	NOTEST	2.47493	2.49068	0.00915318	0	1	1	no
XLOC_000757	AAEL004072	supercont1.106:2230583-2230864	ax_mg	cnr_mg	NOTEST	0	0	0	0	1	1	no
XLOC_000758	AAEL004081	supercont1.106:2453869-2455358	ax_mg	cnr_mg	OK	20.6402	44.5497	1.10996	1.62913	0.0046	0.0190073	yes
XLOC_000759	AAEL004051,AAEL004078	supercont1.106:2458640-2482083	ax_mg	cnr_mg	NOTEST	0	0	0	0	1	1	no
XLOC_000760	AAEL004066	supercont1.106:2507514-2597188	ax_mg	cnr_mg	NOTEST	0.277008	0.627695	1.18014	0	1	1	no
XLOC_000761	-	supercont1.1060:11299-158811	ax_mg	cnr_mg	OK	86.7473	0	-inf	nan	5e-05	0.000398241	yes
XLOC_000762	AAEL014294	supercont1.1060:209896-217509	ax_mg	cnr_mg	OK	15.6823	25.0052	0.673091	0.991395	0.0848	0.193443	no
XLOC_000763	AAEL014295	supercont1.1060:246769-248201	ax_mg	cnr_mg	OK	10.5953	15.6784	0.565348	0.79109	0.1739	0.318584	no
XLOC_000764	AAEL014297	supercont1.1061:186881-218987	ax_mg	cnr_mg	NOTEST	0.42403	1.04359	1.29931	0	1	1	no
XLOC_000765	AAEL014296	supercont1.1061:67596-142728	ax_mg	cnr_mg	OK	39.3268	35.3915	-0.152107	-0.201378	0.7226	0.820575	no
XLOC_000766	AAEL014298,AAEL014299	supercont1.1062:184610-313117	ax_mg	cnr_mg	OK	14.7629	1.25266	-3.55891	-3.9528	5e-05	0.000398241	yes
XLOC_000767	AAEL016909	supercont1.1062:7962-8035	ax_mg	cnr_mg	NOTEST	0	0	0	0	1	1	no
XLOC_000768	AAEL014300	supercont1.1063:235420-235832	ax_mg	cnr_mg	OK	6.18906	12.7901	1.04724	1.00716	0.09825	0.215408	no
XLOC_000769	AAEL014303	supercont1.1064:120088-189378	ax_mg	cnr_mg	NOTEST	0.178119	2.17714	3.61152	0	1	1	no
XLOC_000770	AAEL017875	supercont1.1064:120088-189378	ax_mg	cnr_mg	NOTEST	0	0	0	0	1	1	no
XLOC_000771	AAEL014302	supercont1.1064:199605-262760	ax_mg	cnr_mg	OK	1.02182	9.2757	3.18232	2.85826	0.0553	0.139123	no
XLOC_000772	AAEL014301	supercont1.1064:269680-293689	ax_mg	cnr_mg	OK	7.98221	12.8628	0.688348	0.946251	0.10135	0.220384	no
XLOC_000773	AAEL014305	supercont1.1065:10365-14045	ax_mg	cnr_mg	NOTEST	0.30548	0.192878	-0.663384	0	1	1	no
XLOC_000774	AAEL017190	supercont1.1065:115490-188736	ax_mg	cnr_mg	OK	15.5037	0	-inf	nan	0.18155	0.327774	no
XLOC_000775	AAEL014306	supercont1.1065:251736-252000	ax_mg	cnr_mg	NOTEST	1.2824	1.64793	0.361815	0	1	1	no
XLOC_000776	AAEL014304	supercont1.1065:256208-256472	ax_mg	cnr_mg	NOTEST	0.700229	0.80672	0.204242	0	1	1	no
XLOC_000777	AAEL014307,AAEL014308	supercont1.1065:115490-188736	ax_mg	cnr_mg	OK	8.19842	1.11429	-2.87922	-3.28807	5e-05	0.000398241	yes
XLOC_000778	AAEL014309	supercont1.1066:254423-260024	ax_mg	cnr_mg	OK	5.1608	19.6466	1.92861	2.65484	5e-05	0.000398241	yes
XLOC_000779	AAEL014313	supercont1.1067:50698-100327	ax_mg	cnr_mg	NOTEST	0.00647459	0	-inf	0	1	1	no
XLOC_000780	AAEL014310	supercont1.1067:120191-127999	ax_mg	cnr_mg	OK	30.29	18.1278	-0.740641	-1.00868	0.0879	0.198791	no
XLOC_000781	AAEL014311	supercont1.1067:207345-232833	ax_mg	cnr_mg	OK	1.43663	3.51075	1.28909	1.15204	0.0648	0.157034	no
XLOC_000782	AAEL014312	supercont1.1067:233412-265557	ax_mg	cnr_mg	NOTEST	0.00893784	0.4838	5.75834	0	1	1	no
XLOC_000783	AAEL014318	supercont1.1068:12746-89941	ax_mg	cnr_mg	OK	45.36	171.272	1.9168	2.39704	5e-05	0.000398241	yes
XLOC_000784	AAEL014314	supercont1.1068:138281-140664	ax_mg	cnr_mg	OK	2.6321	13.0392	2.30856	2.90607	5e-05	0.000398241	yes
XLOC_000785	AAEL014315	supercont1.1068:153735-170255	ax_mg	cnr_mg	NOTEST	0.118341	1.32674	3.48687	0	1	1	no
XLOC_000786	AAEL014317	supercont1.1068:109921-134234	ax_mg	cnr_mg	OK	11.2651	6.57863	-0.775996	-0.843783	0.14635	0.283374	no
XLOC_000787	AAEL014316	supercont1.1068:174047-222592	ax_mg	cnr_mg	OK	1.68925	3.41133	1.01395	1.19402	0.0387	0.105601	no
XLOC_000788	AAEL014319	supercont1.1069:14710-16763	ax_mg	cnr_mg	OK	15.1387	17.8191	0.235187	0.327069	0.5666	0.701243	no
XLOC_000789	-	supercont1.1069:197757-211827	ax_mg	cnr_mg	OK	57.9562	8.23778	-2.81463	-3.24258	0.021	0.0651066	no
XLOC_000790	AAEL014321	supercont1.1069:39360-42499	ax_mg	cnr_mg	NOTEST	0.187651	0.351068	0.903699	0	1	1	no
XLOC_000791	AAEL014322	supercont1.1069:132003-170144	ax_mg	cnr_mg	NOTEST	0	0.0843557	inf	0	1	1	no
XLOC_000792	AAEL014320	supercont1.1069:253612-260155	ax_mg	cnr_mg	NOTEST	0.395533	0.246915	-0.679784	0	1	1	no
XLOC_000793	AAEL004084	supercont1.107:9644-30016	ax_mg	cnr_mg	OK	2.3973	4.51822	0.914343	1.07596	0.06065	0.149313	no
XLOC_000794	AAEL004089,AAEL004093	supercont1.107:241128-349144	ax_mg	cnr_mg	OK	0.774265	7.98458	3.36632	3.09017	5e-05	0.000398241	yes
XLOC_000795	AAEL004120	supercont1.107:349217-350378	ax_mg	cnr_mg	OK	2.42586	86.6341	5.15837	5.3134	5e-05	0.000398241	yes
XLOC_000796	AAEL004083,AAEL004109	supercont1.107:419262-494399	ax_mg	cnr_mg	OK	30.151	24.054	-0.325931	-0.454321	0.42345	0.576017	no
XLOC_000797	AAEL017878	supercont1.107:508966-509051	ax_mg	cnr_mg	NOTEST	0	0	0	0	1	1	no
XLOC_000798	AAEL018310	supercont1.107:533229-556096	ax_mg	cnr_mg	OK	12.8099	8.18895	-0.645509	-0.966396	0.0864	0.196155	no
XLOC_000799	AAEL004106	supercont1.107:575718-577016	ax_mg	cnr_mg	OK	1.02611	3.08865	1.5898	1.45432	0.01835	0.0585598	no
XLOC_000800	AAEL004101	supercont1.107:945437-946330	ax_mg	cnr_mg	NOTEST	0.298948	0.241218	-0.30956	0	1	1	no
XLOC_000801	AAEL004094	supercont1.107:1272146-1299852	ax_mg	cnr_mg	NOTEST	0.263498	0.226645	-0.217358	0	1	1	no
XLOC_000802	AAEL004113	supercont1.107:2065208-2066191	ax_mg	cnr_mg	OK	14.8966	21.8802	0.554647	0.729942	0.19905	0.348651	no
XLOC_000803	AAEL004110	supercont1.107:2072300-2081713	ax_mg	cnr_mg	OK	5.90922	5.52336	-0.0974227	-0.143975	0.8014	0.874996	no
XLOC_000804	AAEL004086	supercont1.107:2110852-2112285	ax_mg	cnr_mg	OK	57.2092	44.4691	-0.363442	-0.469123	0.41005	0.563461	no
XLOC_000805	AAEL004095	supercont1.107:2112446-2122817	ax_mg	cnr_mg	OK	10.5887	1.26506	-3.06526	-0.307377	0.3097	0.463413	no
XLOC_000806	AAEL004118	supercont1.107:2112446-2122817	ax_mg	cnr_mg	OK	219.438	71.9499	-1.60875	-1.62237	0.02185	0.0671861	no
XLOC_000807	AAEL004104	supercont1.107:2148937-2150252	ax_mg	cnr_mg	NOTEST	0.094882	0	-inf	0	1	1	no
XLOC_000808	AAEL004096	supercont1.107:2162627-2164009	ax_mg	cnr_mg	OK	10.5805	10.8218	0.0325371	0.0461639	0.93605	0.960683	no
XLOC_000809	AAEL004088	supercont1.107:2167384-2174211	ax_mg	cnr_mg	OK	257.973	196.378	-0.393591	-0.463423	0.41015	0.563525	no
XLOC_000810	AAEL004103	supercont1.107:2304439-2317464	ax_mg	cnr_mg	OK	10.2633	0.245653	-5.38472	-0.250461	0.15905	0.298855	no
XLOC_000811	AAEL004119	supercont1.107:2325800-2377504	ax_mg	cnr_mg	OK	10.2467	13.0755	0.351701	0.461683	0.4104	0.563762	no
XLOC_000812	AAEL004115	supercont1.107:2395916-2396372	ax_mg	cnr_mg	NOTEST	0	0	0	0	1	1	no
XLOC_000813	AAEL004111	supercont1.107:2396373-2396574	ax_mg	cnr_mg	NOTEST	0	0	0	0	1	1	no
XLOC_000814	-	supercont1.107:2440269-2501214	ax_mg	cnr_mg	OK	17.4122	2.06822	-3.07363	-1.64437	0.2849	0.437179	no
XLOC_000815	AAEL004108	supercont1.107:2501444-2502569	ax_mg	cnr_mg	OK	6.80311	2.05202	-1.72915	-1.99081	0.0018	0.0087472	yes
XLOC_000816	AAEL004105	supercont1.107:69464-101692	ax_mg	cnr_mg	NOTEST	0.18099	0.191676	0.0827534	0	1	1	no
XLOC_000817	AAEL018448	supercont1.107:508966-509051	ax_mg	cnr_mg	NOTEST	0	0	0	0	1	1	no
XLOC_000818	AAEL017209	supercont1.107:820176-825969	ax_mg	cnr_mg	OK	13.8217	0.761996	-4.18101	-4.20843	5e-05	0.000398241	yes
XLOC_000819	AAEL004114	supercont1.107:1312374-1316806	ax_mg	cnr_mg	OK	0.239487	3.73925	3.96473	3.10708	0.01145	0.0400876	yes
XLOC_000820	AAEL004098	supercont1.107:1349565-1597106	ax_mg	cnr_mg	OK	6.93788	15.4209	1.15232	1.64216	0.0054	0.021675	yes
XLOC_000821	-	supercont1.107:1597168-1746973	ax_mg	cnr_mg	OK	64.4924	6.77612	-3.2506	-2.16229	0.111	0.234819	no
XLOC_000822	AAEL004091	supercont1.107:1773056-1784988	ax_mg	cnr_mg	NOTEST	0.319491	1.89339	2.56712	0	1	1	no
XLOC_000823	AAEL004097	supercont1.107:1803962-1805416	ax_mg	cnr_mg	OK	7.5944	24.5333	1.69173	2.24525	5e-05	0.000398241	yes
XLOC_000824	AAEL016322	supercont1.107:1979743-1979815	ax_mg	cnr_mg	NOTEST	0	0	0	0	1	1	no
XLOC_000825	AAEL004107	supercont1.107:2016664-2033557	ax_mg	cnr_mg	OK	8.10801	9.20823	0.183576	0.246262	0.66735	0.780586	no
XLOC_000826	AAEL004117	supercont1.107:2033948-2051400	ax_mg	cnr_mg	OK	10.7524	9.11538	-0.238278	-0.344926	0.54	0.679229	no
XLOC_000827	-	supercont1.107:2051548-2062890	ax_mg	cnr_mg	OK	13.2889	1.4922	-3.15471	-2.11515	0.0124	0.0426951	yes
XLOC_000828	AAEL004112,AAEL004116	supercont1.107:2094565-2104221	ax_mg	cnr_mg	OK	270.437	291.009	0.10577	0.13233	0.8189	0.886629	no
XLOC_000829	AAEL004102	supercont1.107:2129480-2131070	ax_mg	cnr_mg	OK	57.9196	41.5923	-0.477736	-0.556549	0.3157	0.46975	no
XLOC_000830	AAEL018311	supercont1.107:2179181-2242604	ax_mg	cnr_mg	OK	12.3631	17.8058	0.526307	0.65051	0.2562	0.405993	no
XLOC_000831	AAEL004092	supercont1.107:2304439-2317464	ax_mg	cnr_mg	OK	155.061	78.5647	-0.980882	-1.03714	0.0734	0.173116	no
XLOC_000832	AAEL004090	supercont1.107:2415202-2426085	ax_mg	cnr_mg	OK	35.9984	12.8922	-1.48143	-2.03048	0.00075	0.00418407	yes
XLOC_000833	AAEL014323	supercont1.1070:152228-196189	ax_mg	cnr_mg	OK	12.8576	13.8961	0.112056	0.166767	0.7703	0.853667	no
XLOC_000834	-	supercont1.1070:229262-229459	ax_mg	cnr_mg	OK	0	7.53815	inf	nan	0.02115	0.0654707	no
XLOC_000835	AAEL017307	supercont1.1070:229688-246143	ax_mg	cnr_mg	NOTEST	0	0	0	0	1	1	no
XLOC_000836	AAEL017432	supercont1.1070:248122-249414	ax_mg	cnr_mg	NOTEST	0	0	0	0	1	1	no
XLOC_000837	AAEL014325	supercont1.1071:199304-218800	ax_mg	cnr_mg	OK	34.8601	45.9732	0.399215	0.521986	0.36465	0.519818	no
XLOC_000838	AAEL014324	supercont1.1071:232496-239793	ax_mg	cnr_mg	NOTEST	0	0	0	0	1	1	no
XLOC_000839	AAEL014326	supercont1.1072:7361-24110	ax_mg	cnr_mg	NOTEST	2.18577	1.82951	-0.256687	0	1	1	no
XLOC_000840	AAEL014328	supercont1.1073:124560-126410	ax_mg	cnr_mg	NOTEST	0	0	0	0	1	1	no
XLOC_000841	AAEL014327	supercont1.1073:279097-279388	ax_mg	cnr_mg	NOTEST	0	0	0	0	1	1	no
XLOC_000842	-	supercont1.1074:243794-243996	ax_mg	cnr_mg	OK	275.398	10.4905	-4.71436	-4.83401	0.0032	0.014053	yes
XLOC_000843	AAEL014329	supercont1.1075:2564-36770	ax_mg	cnr_mg	OK	12.2834	5.89276	-1.05969	-1.49041	0.01105	0.0389325	yes
XLOC_000844	AAEL014330	supercont1.1075:64226-66790	ax_mg	cnr_mg	NOTEST	0.582539	0.586761	0.010418	0	1	1	no
XLOC_000845	-	supercont1.1075:163356-217838	ax_mg	cnr_mg	NOTEST	0	0	0	0	1	1	no
XLOC_000846	AAEL014332	supercont1.1076:61895-89439	ax_mg	cnr_mg	NOTEST	1.69436	2.51819	0.571649	0	1	1	no
XLOC_000847	AAEL017261	supercont1.1076:159031-243827	ax_mg	cnr_mg	NOTEST	1.64298	0.231835	-2.82514	0	1	1	no
XLOC_000848	AAEL014331	supercont1.1076:61895-89439	ax_mg	cnr_mg	OK	12.8254	7.90342	-0.69846	-0.94879	0.09685	0.213402	no
XLOC_000849	AAEL014333	supercont1.1076:89636-102714	ax_mg	cnr_mg	NOTEST	0.179455	0.82865	2.20714	0	1	1	no
XLOC_000850	AAEL017157	supercont1.1077:70107-70806	ax_mg	cnr_mg	NOTEST	0	0	0	0	1	1	no
XLOC_000851	AAEL014334	supercont1.1079:34832-108239	ax_mg	cnr_mg	NOTEST	0	0.0585818	inf	0	1	1	no
XLOC_000852	AAEL004123	supercont1.108:224434-224653	ax_mg	cnr_mg	NOTEST	0	0	0	0	1	1	no
XLOC_000853	AAEL004148	supercont1.108:1206753-1208527	ax_mg	cnr_mg	OK	72.5348	99.9078	0.461924	0.614533	0.2822	0.434269	no
XLOC_000854	AAEL004130	supercont1.108:1432839-1434057	ax_mg	cnr_mg	NOTEST	0	0	0	0	1	1	no
XLOC_000855	AAEL004136	supercont1.108:1539394-1542290	ax_mg	cnr_mg	NOTEST	1.7545	2.11509	0.269664	0	1	1	no
XLOC_000856	AAEL004146	supercont1.108:1657212-1672577	ax_mg	cnr_mg	OK	9.36288	8.44014	-0.149685	-0.218499	0.6937	0.79985	no
XLOC_000857	AAEL004143	supercont1.108:1850897-1869237	ax_mg	cnr_mg	OK	9.94681	6.97883	-0.51125	-0.715516	0.2062	0.357019	no
XLOC_000858	AAEL004138	supercont1.108:2214360-2221703	ax_mg	cnr_mg	OK	5.72653	7.96048	0.475195	0.601636	0.3066	0.460204	no
XLOC_000859	AAEL017150	supercont1.108:2221808-2222615	ax_mg	cnr_mg	OK	8.80404	21.6558	1.29851	1.71701	0.0042	0.0176198	yes
XLOC_000860	AAEL004125	supercont1.108:2251330-2329591	ax_mg	cnr_mg	OK	6.03315	3.14282	-0.940853	-1.27072	0.02785	0.0814692	no
XLOC_000861	AAEL018312	supercont1.108:2383069-2414331	ax_mg	cnr_mg	NOTEST	0.257219	0.769481	1.58089	0	1	1	no
XLOC_000862	-	supercont1.108:2431297-2485172	ax_mg	cnr_mg	NOTEST	14.4411	0	-inf	0	1	1	no
XLOC_000863	-	supercont1.108:2554323-2554582	ax_mg	cnr_mg	OK	41.8108	0	-inf	nan	0.003	0.0133272	yes
XLOC_000864	AAEL004147	supercont1.108:2554697-2555534	ax_mg	cnr_mg	OK	8.27316	19.8609	1.26342	1.64241	0.0065	0.0252658	yes
XLOC_000865	AAEL004134	supercont1.108:2631714-2633894	ax_mg	cnr_mg	OK	13.2755	3.77897	-1.8127	-2.5098	5e-05	0.000398241	yes
XLOC_000866	AAEL004144	supercont1.108:595687-596080	ax_mg	cnr_mg	NOTEST	0	0	0	0	1	1	no
XLOC_000867	-	supercont1.108:675810-676013	ax_mg	cnr_mg	OK	14.9089	28.5388	0.936751	1.38834	0.378	0.533002	no
XLOC_000868	AAEL004133	supercont1.108:676327-733621	ax_mg	cnr_mg	OK	1.91126	3.11868	0.706412	0.931041	0.1115	0.235564	no
XLOC_000869	AAEL004129	supercont1.108:1210889-1287100	ax_mg	cnr_mg	OK	20.9037	8.43751	-1.30887	-1.63861	0.0041	0.0172663	yes
XLOC_000870	AAEL004122	supercont1.108:1210889-1287100	ax_mg	cnr_mg	NOTEST	0	0	0	0	1	1	no
XLOC_000871	AAEL004121	supercont1.108:1549034-1621438	ax_mg	cnr_mg	OK	20.8276	9.95922	-1.06439	-1.51697	0.0084	0.0311118	yes
XLOC_000872	AAEL004140,AAEL004141	supercont1.108:1697031-1789845	ax_mg	cnr_mg	OK	332.511	71.6726	-2.21391	-2.51123	0.00015	0.00105666	yes
XLOC_000873	AAEL004142	supercont1.108:1800521-1841776	ax_mg	cnr_mg	OK	9.91762	11.2187	0.177838	0.258057	0.63485	0.755822	no
XLOC_000874	AAEL017037	supercont1.108:1873404-1874826	ax_mg	cnr_mg	NOTEST	0	0	0	0	1	1	no
XLOC_000875	AAEL017125	supercont1.108:1888841-1890288	ax_mg	cnr_mg	NOTEST	0	0	0	0	1	1	no
XLOC_000876	AAEL004131	supercont1.108:1902226-1957978	ax_mg	cnr_mg	OK	13.5266	5.62397	-1.26614	-1.82701	0.00165	0.00813291	yes
XLOC_000877	AAEL004127	supercont1.108:1959581-1962341	ax_mg	cnr_mg	OK	59.9599	10.6364	-2.49499	-2.94421	5e-05	0.000398241	yes
XLOC_000878	AAEL004137	supercont1.108:1977681-1980020	ax_mg	cnr_mg	OK	59.7501	20.5984	-1.53641	-2.00416	0.0011	0.00579392	yes
XLOC_000879	AAEL004126,AAEL004135	supercont1.108:2058525-2114182	ax_mg	cnr_mg	OK	238.46	34.7838	-2.77726	-2.93584	5e-05	0.000398241	yes
XLOC_000880	AAEL004124	supercont1.108:2185667-2201238	ax_mg	cnr_mg	OK	25.9438	5.95014	-2.1244	-2.84378	5e-05	0.000398241	yes
XLOC_000881	AAEL004128	supercont1.108:2364692-2379498	ax_mg	cnr_mg	NOTEST	1.25348	1.14114	-0.135461	0	1	1	no
XLOC_000882	AAEL004132	supercont1.108:2532100-2545870	ax_mg	cnr_mg	OK	8.51965	12.4836	0.551166	0.750114	0.18255	0.328875	no
XLOC_000883	AAEL014336	supercont1.1080:67195-71011	ax_mg	cnr_mg	NOTEST	0	0.186832	inf	0	1	1	no
XLOC_000884	AAEL014335	supercont1.1080:204018-229767	ax_mg	cnr_mg	OK	40.7526	14.2971	-1.51117	-2.04524	0.0018	0.0087472	yes
XLOC_000885	AAEL014337	supercont1.1080:295445-297288	ax_mg	cnr_mg	NOTEST	0.155103	0.196332	0.340075	0	1	1	no
XLOC_000886	AAEL014338	supercont1.1081:241750-257438	ax_mg	cnr_mg	NOTEST	2.76934	2.57231	-0.106479	0	1	1	no
XLOC_000887	AAEL014339	supercont1.1082:17663-58565	ax_mg	cnr_mg	OK	22.4503	28.5758	0.348064	0.521984	0.35605	0.511306	no
XLOC_000888	AAEL017517	supercont1.1082:82871-83392	ax_mg	cnr_mg	NOTEST	0	0	0	0	1	1	no
XLOC_000889	AAEL014340	supercont1.1082:105681-116252	ax_mg	cnr_mg	OK	3.17028	1.27851	-1.31015	-0.96452	0.0784	0.1821	no
XLOC_000890	-	supercont1.1083:14381-14572	ax_mg	cnr_mg	NOTEST	5.9096	0	-inf	0	1	1	no
XLOC_000891	AAEL014341,AAEL014342	supercont1.1083:14826-41920	ax_mg	cnr_mg	OK	3.45027	9.78729	1.5042	1.09724	0.0276	0.0808793	no
XLOC_000892	AAEL014343	supercont1.1083:62802-71325	ax_mg	cnr_mg	NOTEST	0	0.0969777	inf	0	1	1	no
XLOC_000893	AAEL014344	supercont1.1084:244671-265033	ax_mg	cnr_mg	NOTEST	0.178195	1.82141	3.35353	0	1	1	no
XLOC_000894	AAEL014348	supercont1.1085:88733-89923	ax_mg	cnr_mg	OK	22.2262	17.1699	-0.372381	-0.510064	0.35535	0.51061	no
XLOC_000895	AAEL014347	supercont1.1085:97375-145611	ax_mg	cnr_mg	NOTEST	1.1547	0.154236	-2.9043	0	1	1	no
XLOC_000896	AAEL014349	supercont1.1085:162532-236297	ax_mg	cnr_mg	OK	1.3615	9.07722	2.73705	0.434116	0.1333	0.265381	no
XLOC_000897	AAEL014350,AAEL014353	supercont1.1085:162532-236297	ax_mg	cnr_mg	NOTEST	0.514756	2.22342	2.11082	0	1	1	no
XLOC_000898	AAEL014354	supercont1.1085:162532-236297	ax_mg	cnr_mg	OK	0.447672	5.75817	3.68509	0.354655	0.1403	0.275045	no
XLOC_000899	AAEL014345	supercont1.1085:8403-19691	ax_mg	cnr_mg	OK	89.4365	126.051	0.49507	0.561057	0.3386	0.493425	no
XLOC_000900	AAEL014355	supercont1.1085:34492-66111	ax_mg	cnr_mg	OK	3.04101	4.79267	0.656278	0.796583	0.16225	0.303215	no
XLOC_000901	AAEL018273	supercont1.1085:162532-236297	ax_mg	cnr_mg	OK	62.3208	19.621	-1.66731	-1.96525	0.0059	0.023347	yes
XLOC_000902	AAEL014351	supercont1.1085:162532-236297	ax_mg	cnr_mg	OK	0	13.3537	inf	nan	0.19035	0.338039	no
XLOC_000903	AAEL014358	supercont1.1086:143728-162250	ax_mg	cnr_mg	OK	2.77977	1.05119	-1.40294	-1.6162	0.01035	0.0368906	yes
XLOC_000904	AAEL014356,AAEL014357	supercont1.1086:197131-303280	ax_mg	cnr_mg	OK	4.36953	0.91908	-2.24922	-1.09999	0.0009	0.0048819	yes
XLOC_000905	AAEL014359	supercont1.1087:27546-28863	ax_mg	cnr_mg	NOTEST	0	0	0	0	1	1	no
XLOC_000906	AAEL014360	supercont1.1088:37178-56965	ax_mg	cnr_mg	OK	3.96482	0.857984	-2.20823	-2.92139	5e-05	0.000398241	yes
XLOC_000907	AAEL014361	supercont1.1088:107503-172929	ax_mg	cnr_mg	OK	4.66997	5.91281	0.340433	0.470129	0.41255	0.565747	no
XLOC_000908	AAEL016968	supercont1.1088:60119-102979	ax_mg	cnr_mg	NOTEST	2.34075	2.27425	-0.0415797	0	1	1	no
XLOC_000909	AAEL014362	supercont1.1089:72962-96055	ax_mg	cnr_mg	NOTEST	0	0	0	0	1	1	no
XLOC_000910	AAEL004182	supercont1.109:57067-62662	ax_mg	cnr_mg	OK	3.88079	4.67989	0.270124	0.341106	0.5504	0.688068	no
XLOC_000911	AAEL004190	supercont1.109:115082-116171	ax_mg	cnr_mg	NOTEST	0	0	0	0	1	1	no
XLOC_000912	AAEL004154	supercont1.109:190753-205838	ax_mg	cnr_mg	OK	2.50474	3.12156	0.317604	0.399846	0.48735	0.633828	no
XLOC_000913	AAEL004165	supercont1.109:230006-247117	ax_mg	cnr_mg	NOTEST	0.566102	2.24722	1.98901	0	1	1	no
XLOC_000914	AAEL004161	supercont1.109:250128-250894	ax_mg	cnr_mg	OK	48.874	86.7506	0.827806	1.13478	0.0502	0.129136	no
XLOC_000915	AAEL004177	supercont1.109:324894-357638	ax_mg	cnr_mg	NOTEST	0.637056	0.512283	-0.31448	0	1	1	no
XLOC_000916	AAEL018535	supercont1.109:324894-357638	ax_mg	cnr_mg	NOTEST	0	0	0	0	1	1	no
XLOC_000917	AAEL018367	supercont1.109:324894-357638	ax_mg	cnr_mg	NOTEST	0	0	0	0	1	1	no
XLOC_000918	AAEL004178	supercont1.109:383849-413063	ax_mg	cnr_mg	OK	31.2392	72.3633	1.2119	1.70762	0.00285	0.0127726	yes
XLOC_000919	AAEL004172	supercont1.109:456455-459143	ax_mg	cnr_mg	NOTEST	0.644792	1.21442	0.913366	0	1	1	no
XLOC_000920	AAEL016323	supercont1.109:477195-519911	ax_mg	cnr_mg	OK	27.4015	0	-inf	nan	0.08885	0.200483	no
XLOC_000921	AAEL016323	supercont1.109:477195-519911	ax_mg	cnr_mg	NOTEST	0	0	0	0	1	1	no
XLOC_000922	AAEL004166	supercont1.109:520254-768815	ax_mg	cnr_mg	OK	8.74963	0.88854	-3.29971	-3.64938	5e-05	0.000398241	yes
XLOC_000923	AAEL004192	supercont1.109:520254-768815	ax_mg	cnr_mg	NOTEST	0	0	0	0	1	1	no
XLOC_000924	-	supercont1.109:769136-788141	ax_mg	cnr_mg	OK	190.576	0	-inf	nan	5e-05	0.000398241	yes
XLOC_000925	-	supercont1.109:789779-794603	ax_mg	cnr_mg	OK	113.508	0	-inf	nan	5e-05	0.000398241	yes
XLOC_000926	AAEL004186	supercont1.109:794886-881768	ax_mg	cnr_mg	OK	17.816	10.6948	-0.736262	-1.08665	0.0593	0.146747	no
XLOC_000927	AAEL018316	supercont1.109:948703-1009174	ax_mg	cnr_mg	NOTEST	0	0	0	0	1	1	no
XLOC_000928	AAEL004162	supercont1.109:1126603-1134022	ax_mg	cnr_mg	NOTEST	0	0	0	0	1	1	no
XLOC_000929	AAEL004156	supercont1.109:1170406-1171670	ax_mg	cnr_mg	NOTEST	1.02483	2.58698	1.33588	0	1	1	no
XLOC_000930	AAEL004181	supercont1.109:1186285-1209937	ax_mg	cnr_mg	OK	4.67098	0.17086	-4.77284	-5.52848	5e-05	0.000398241	yes
XLOC_000931	AAEL004168	supercont1.109:1250539-1263596	ax_mg	cnr_mg	OK	13.2369	8.41098	-0.654217	-0.895416	0.12055	0.247699	no
XLOC_000932	AAEL004151	supercont1.109:1272960-1273750	ax_mg	cnr_mg	OK	3329.17	3884.78	0.222671	0.292107	0.59755	0.726345	no
XLOC_000933	AAEL004183	supercont1.109:1287950-1303483	ax_mg	cnr_mg	OK	19.2578	16.4486	-0.227476	-0.323183	0.5761	0.708866	no
XLOC_000934	AAEL004174	supercont1.109:1479437-1484025	ax_mg	cnr_mg	NOTEST	0.141378	1.8036	3.67325	0	1	1	no
XLOC_000935	AAEL004193	supercont1.109:1725408-1778088	ax_mg	cnr_mg	OK	10.5005	2.56079	-2.0358	-2.86329	5e-05	0.000398241	yes
XLOC_000936	AAEL004149	supercont1.109:1912902-1925745	ax_mg	cnr_mg	OK	1546.23	768.875	-1.00793	-1.25528	0.0307	0.0880589	no
XLOC_000937	AAEL004179	supercont1.109:1947760-2044395	ax_mg	cnr_mg	NOTEST	1.81816	1.14033	-0.673028	0	1	1	no
XLOC_000938	AAEL004198	supercont1.109:26713-56516	ax_mg	cnr_mg	OK	2.06065	2.75661	0.419795	0.450108	0.43135	0.583209	no
XLOC_000939	AAEL004173	supercont1.109:68452-72205	ax_mg	cnr_mg	OK	3.75555	6.08681	0.696662	0.860868	0.1341	0.26645	no
XLOC_000940	AAEL018315	supercont1.109:152924-177508	ax_mg	cnr_mg	NOTEST	0.067565	0.0860822	0.349439	0	1	1	no
XLOC_000941	AAEL004170	supercont1.109:208922-214020	ax_mg	cnr_mg	NOTEST	0.545126	0.696487	0.353506	0	1	1	no
XLOC_000942	AAEL004176	supercont1.109:256747-306115	ax_mg	cnr_mg	OK	58.3273	90.7693	0.638034	0.820305	0.1621	0.303013	no
XLOC_000943	AAEL004175	supercont1.109:314550-321576	ax_mg	cnr_mg	OK	2785.58	3073.39	0.14185	0.185868	0.7321	0.82739	no
XLOC_000944	AAEL004152	supercont1.109:368335-376407	ax_mg	cnr_mg	OK	25.227	37.0871	0.55595	0.792202	0.1693	0.312528	no
XLOC_000945	AAEL004185	supercont1.109:468674-469668	ax_mg	cnr_mg	NOTEST	0.261556	0	-inf	0	1	1	no
XLOC_000946	AAEL016324	supercont1.109:520254-768815	ax_mg	cnr_mg	NOTEST	0	0	0	0	1	1	no
XLOC_000947	AAEL004199	supercont1.109:520254-768815	ax_mg	cnr_mg	NOTEST	0	0	0	0	1	1	no
XLOC_000948	AAEL004171	supercont1.109:520254-768815	ax_mg	cnr_mg	NOTEST	0	0.0366056	inf	0	1	1	no
XLOC_000949	AAEL004184	supercont1.109:1113192-1114285	ax_mg	cnr_mg	NOTEST	0	0.856334	inf	0	1	1	no
XLOC_000950	AAEL004157	supercont1.109:1150880-1151431	ax_mg	cnr_mg	OK	2749.19	893.184	-1.62198	-1.7774	0.002	0.00954257	yes
XLOC_000951	AAEL004150	supercont1.109:1157824-1159668	ax_mg	cnr_mg	NOTEST	0	1.05345	inf	0	1	1	no
XLOC_000952	AAEL004188	supercont1.109:1180271-1184082	ax_mg	cnr_mg	OK	39.0384	7.24651	-2.42953	-3.03021	5e-05	0.000398241	yes
XLOC_000953	AAEL004196	supercont1.109:1222525-1226797	ax_mg	cnr_mg	OK	4.35557	4.59226	0.076342	0.113183	0.8394	0.89971	no
XLOC_000954	AAEL004191	supercont1.109:1268433-1270002	ax_mg	cnr_mg	OK	1.79937	3.25465	0.855012	1.01127	0.08385	0.191755	no
XLOC_000955	AAEL004159	supercont1.109:1659389-1660389	ax_mg	cnr_mg	NOTEST	0	0	0	0	1	1	no
XLOC_000956	AAEL004195	supercont1.109:1788511-1855349	ax_mg	cnr_mg	OK	234.903	100.271	-1.22815	-1.49162	0.0103	0.0367437	yes
XLOC_000957	AAEL004163	supercont1.109:1865347-1867765	ax_mg	cnr_mg	NOTEST	1.45072	2.02467	0.480918	0	1	1	no
XLOC_000958	AAEL004155	supercont1.109:1883885-1895353	ax_mg	cnr_mg	NOTEST	0	0.534084	inf	0	1	1	no
XLOC_000959	-	supercont1.109:1912902-1925745	ax_mg	cnr_mg	OK	0.405745	40.7088	6.64862	0.0845821	0.24705	0.399041	no
XLOC_000960	AAEL004169,AAEL004197	supercont1.109:1912902-1925745	ax_mg	cnr_mg	OK	1440.41	161.622	-3.15579	-0.551085	0.01005	0.0360144	yes
XLOC_000961	AAEL004164	supercont1.109:1928816-1932003	ax_mg	cnr_mg	NOTEST	0.268201	0	-inf	0	1	1	no
XLOC_000962	AAEL004180	supercont1.109:1947760-2044395	ax_mg	cnr_mg	OK	15.1978	12.7724	-0.250826	-0.294036	0.61225	0.737971	no
XLOC_000963	AAEL017081	supercont1.109:2112208-2113006	ax_mg	cnr_mg	OK	103.948	65.2087	-0.67273	-0.956941	0.09005	0.202455	no
XLOC_000964	AAEL004167	supercont1.109:2318059-2347425	ax_mg	cnr_mg	OK	17.1236	13.7609	-0.315407	-0.459835	0.43155	0.583366	no
XLOC_000965	AAEL004160	supercont1.109:2350629-2376077	ax_mg	cnr_mg	NOTEST	0.0784693	0.407255	2.37573	0	1	1	no
XLOC_000966	AAEL004189	supercont1.109:2422486-2506276	ax_mg	cnr_mg	NOTEST	0	0	0	0	1	1	no
XLOC_000967	AAEL014367	supercont1.1090:61268-69103	ax_mg	cnr_mg	OK	4.56987	14.358	1.65163	1.97683	0.0011	0.00579392	yes
XLOC_000968	AAEL014363	supercont1.1090:81053-81860	ax_mg	cnr_mg	NOTEST	0	0	0	0	1	1	no
XLOC_000969	AAEL014365	supercont1.1090:96046-132388	ax_mg	cnr_mg	OK	0.431631	10.8794	4.65566	3.9592	0.00015	0.00105666	yes
XLOC_000970	AAEL014364	supercont1.1090:147773-151734	ax_mg	cnr_mg	NOTEST	0	0	0	0	1	1	no
XLOC_000971	AAEL014366	supercont1.1090:156292-225023	ax_mg	cnr_mg	OK	9.66243	8.34749	-0.211044	-0.289975	0.6105	0.736582	no
XLOC_000972	AAEL014369	supercont1.1091:186064-225702	ax_mg	cnr_mg	OK	0.445654	19.5241	5.45319	3.09527	0.1631	0.304374	no
XLOC_000973	AAEL014370	supercont1.1091:1268-2479	ax_mg	cnr_mg	NOTEST	0.145063	0.184261	0.345071	0	1	1	no
XLOC_000974	AAEL014368	supercont1.1091:225795-229377	ax_mg	cnr_mg	OK	6.91798	6.26327	-0.143434	-0.173735	0.7623	0.848197	no
XLOC_000975	-	supercont1.1092:69546-170093	ax_mg	cnr_mg	OK	0	19.2758	inf	nan	0.00225	0.0105271	yes
XLOC_000976	AAEL014371	supercont1.1092:249502-251186	ax_mg	cnr_mg	OK	23.6068	15.1249	-0.642277	-0.662331	0.2463	0.398352	no
XLOC_000977	AAEL014373	supercont1.1093:117533-189084	ax_mg	cnr_mg	NOTEST	0	0.188135	inf	0	1	1	no
XLOC_000978	AAEL014372	supercont1.1093:208210-210264	ax_mg	cnr_mg	NOTEST	0	0.0985696	inf	0	1	1	no
XLOC_000979	AAEL014374	supercont1.1094:52594-53408	ax_mg	cnr_mg	NOTEST	0.811351	0	-inf	0	1	1	no
XLOC_000980	AAEL014378	supercont1.1094:110645-146165	ax_mg	cnr_mg	OK	22.1122	5.73927	-1.9459	-1.21857	0.011	0.0387855	yes
XLOC_000981	AAEL014380	supercont1.1094:164955-177840	ax_mg	cnr_mg	NOTEST	0	0.0843497	inf	0	1	1	no
XLOC_000982	AAEL014377	supercont1.1094:224721-229489	ax_mg	cnr_mg	NOTEST	2.34422	2.4733	0.0773332	0	1	1	no
XLOC_000983	AAEL018515	supercont1.1094:110645-146165	ax_mg	cnr_mg	OK	0	42.9565	inf	nan	0.20635	0.357178	no
XLOC_000984	AAEL014375	supercont1.1094:110645-146165	ax_mg	cnr_mg	OK	16.1571	30.3494	0.909499	0.422879	0.3149	0.468885	no
XLOC_000985	AAEL014379	supercont1.1094:186189-213813	ax_mg	cnr_mg	OK	85.0175	89.5361	0.0747092	0.102288	0.85995	0.912932	no
XLOC_000986	AAEL014376	supercont1.1094:224721-229489	ax_mg	cnr_mg	OK	3.06476	2.96361	-0.0484209	-0.0302117	0.95935	0.974795	no
XLOC_000987	AAEL014383	supercont1.1095:14731-15016	ax_mg	cnr_mg	OK	9.218	1.5768	-2.54746	-1.59008	0.06545	0.158257	no
XLOC_000988	AAEL014389	supercont1.1095:56747-58912	ax_mg	cnr_mg	OK	5.79725	3.19657	-0.858841	-1.06148	0.0523	0.133314	no
XLOC_000989	AAEL014384	supercont1.1095:175743-176052	ax_mg	cnr_mg	NOTEST	0	0	0	0	1	1	no
XLOC_000990	AAEL014382	supercont1.1095:203613-204905	ax_mg	cnr_mg	OK	0.225912	4.30995	4.25383	1.11049	0.45445	0.604212	no
XLOC_000991	AAEL014386	supercont1.1095:286896-288087	ax_mg	cnr_mg	NOTEST	0	0	0	0	1	1	no
XLOC_000992	AAEL014381	supercont1.1095:15078-17577	ax_mg	cnr_mg	OK	11.1809	3.08898	-1.85583	-2.46354	0.00015	0.00105666	yes
XLOC_000993	AAEL014388	supercont1.1095:45126-46555	ax_mg	cnr_mg	OK	2.72443	4.9497	0.861386	1.0154	0.07815	0.181684	no
XLOC_000994	AAEL014390	supercont1.1095:203613-204905	ax_mg	cnr_mg	OK	0.934408	7.47499	2.99995	2.2721	0.21975	0.372223	no
XLOC_000995	AAEL014385	supercont1.1095:221677-222031	ax_mg	cnr_mg	NOTEST	0	1.16625	inf	0	1	1	no
XLOC_000996	AAEL014387	supercont1.1095:224460-225327	ax_mg	cnr_mg	NOTEST	0.149976	0.206194	0.45927	0	1	1	no
XLOC_000997	AAEL016910	supercont1.1096:97968-98040	ax_mg	cnr_mg	NOTEST	0	0	0	0	1	1	no
XLOC_000998	AAEL014391	supercont1.1096:119930-144500	ax_mg	cnr_mg	NOTEST	1.26503	2.33441	0.883888	0	1	1	no
XLOC_000999	-	supercont1.1096:156966-157191	ax_mg	cnr_mg	OK	185.3	28.4597	-2.70287	-2.72841	0.0001	0.000739791	yes
XLOC_001000	-	supercont1.1097:201080-201294	ax_mg	cnr_mg	OK	18.036	6.37604	-1.50014	-1.23528	0.2269	0.379817	no
XLOC_001001	AAEL017490	supercont1.1097:232417-242747	ax_mg	cnr_mg	OK	0.578727	7.75166	3.74355	1.67968	0.00495	0.0201911	yes
XLOC_001002	AAEL014392	supercont1.1097:36207-53115	ax_mg	cnr_mg	OK	2.3988	31.1293	3.69789	3.30774	0.17385	0.318526	no
XLOC_001003	AAEL014393	supercont1.1099:61775-71692	ax_mg	cnr_mg	OK	27.9717	10.0414	-1.47801	-2.02466	0.0009	0.0048819	yes
XLOC_001004	AAEL000573	supercont1.11:27617-28934	ax_mg	cnr_mg	NOTEST	0	0	0	0	1	1	no
XLOC_001005	-	supercont1.11:259679-333789	ax_mg	cnr_mg	NOTEST	0	0	0	0	1	1	no
XLOC_001006	AAEL000577	supercont1.11:334036-576569	ax_mg	cnr_mg	OK	1.51189	7.69755	2.34805	2.74247	5e-05	0.000398241	yes
XLOC_001007	AAEL018336	supercont1.11:594872-768397	ax_mg	cnr_mg	OK	12.0137	22.5834	0.910582	0.390418	0.37575	0.530766	no
XLOC_001008	AAEL000594	supercont1.11:768618-791975	ax_mg	cnr_mg	OK	6.22941	5.77856	-0.108385	-0.144729	0.80505	0.877553	no
XLOC_001009	AAEL000584	supercont1.11:1433473-1434868	ax_mg	cnr_mg	NOTEST	0	0.237647	inf	0	1	1	no
XLOC_001010	-	supercont1.11:1955167-1966440	ax_mg	cnr_mg	OK	30.4748	11.8735	-1.35987	-1.28465	0.03	0.0864882	no
XLOC_001011	AAEL000589	supercont1.11:2070298-2282343	ax_mg	cnr_mg	OK	23.7535	8.94447	-1.40907	-2.07559	0.0007	0.00394795	yes
XLOC_001012	AAEL000586	supercont1.11:2070298-2282343	ax_mg	cnr_mg	OK	44.4125	0	-inf	nan	0.07095	0.16854	no
XLOC_001013	AAEL000576	supercont1.11:2562140-2675929	ax_mg	cnr_mg	NOTEST	1.15847	0.283805	-2.02925	0	1	1	no
XLOC_001014	AAEL000595	supercont1.11:3522322-3558515	ax_mg	cnr_mg	NOTEST	0.176151	0.78578	2.15731	0	1	1	no
XLOC_001015	-	supercont1.11:3613147-3613325	ax_mg	cnr_mg	OK	5278.77	49.7789	-6.72852	-9.16662	5e-05	0.000398241	yes
XLOC_001016	AAEL000585	supercont1.11:3613751-3616922	ax_mg	cnr_mg	OK	397.188	102.815	-1.94977	-1.71311	0.0067	0.0258944	yes
XLOC_001017	AAEL000569	supercont1.11:3687609-3700995	ax_mg	cnr_mg	OK	9.36013	3.51845	-1.41159	-2.03186	0.0005	0.00297629	yes
XLOC_001018	AAEL000574	supercont1.11:3786814-3803542	ax_mg	cnr_mg	OK	39.4935	60.8534	0.623722	0.833977	0.15625	0.295248	no
XLOC_001019	AAEL000566	supercont1.11:3865488-3871532	ax_mg	cnr_mg	OK	24.5202	5.11511	-2.26113	-2.90309	5e-05	0.000398241	yes
XLOC_001020	AAEL000590	supercont1.11:3892804-3906819	ax_mg	cnr_mg	OK	17.1398	6.76026	-1.3422	-1.8869	0.00145	0.00729277	yes
XLOC_001021	AAEL000587	supercont1.11:3918496-3932785	ax_mg	cnr_mg	OK	5.97026	17.4714	1.54913	1.50764	0.0187	0.0594249	no
XLOC_001022	AAEL000565,AAEL000591	supercont1.11:3933114-4210284	ax_mg	cnr_mg	OK	6.29728	2.72733	-1.20724	-1.02879	0.06445	0.156401	no
XLOC_001023	AAEL016045	supercont1.11:3933114-4210284	ax_mg	cnr_mg	NOTEST	0	0	0	0	1	1	no
XLOC_001024	AAEL017183	supercont1.11:3933114-4210284	ax_mg	cnr_mg	OK	14.6029	23.0395	0.657852	0.608413	0.27485	0.426393	no
XLOC_001025	AAEL000581	supercont1.11:4218203-4250024	ax_mg	cnr_mg	OK	34.8092	5.94876	-2.54881	-3.37017	5e-05	0.000398241	yes
XLOC_001026	AAEL000593	supercont1.11:4382413-4384726	ax_mg	cnr_mg	OK	41.9526	48.6434	0.213483	0.302936	0.6021	0.729883	no
XLOC_001027	AAEL000575	supercont1.11:4502541-4504309	ax_mg	cnr_mg	OK	87.3974	38.1614	-1.19548	-1.18521	0.0434	0.115394	no
XLOC_001028	AAEL000567	supercont1.11:594872-768397	ax_mg	cnr_mg	OK	8.81881	25.5732	1.53598	1.38243	0.07425	0.17468	no
XLOC_001029	AAEL000579	supercont1.11:594872-768397	ax_mg	cnr_mg	OK	2.88576	3.62236	0.327981	0.0596326	0.8877	0.930906	no
XLOC_001030	AAEL000568	supercont1.11:794876-797112	ax_mg	cnr_mg	OK	14.4355	17.0266	0.238168	0.346588	0.54925	0.687117	no
XLOC_001031	AAEL000578	supercont1.11:1972811-1994131	ax_mg	cnr_mg	NOTEST	0.0882221	0.735603	3.05971	0	1	1	no
XLOC_001032	AAEL000580	supercont1.11:1994555-2020613	ax_mg	cnr_mg	NOTEST	0.0286247	0.198953	2.7971	0	1	1	no
XLOC_001033	AAEL000571	supercont1.11:2301809-2308491	ax_mg	cnr_mg	NOTEST	0.0595724	1.17396	4.30059	0	1	1	no
XLOC_001034	AAEL000592	supercont1.11:3390311-3435732	ax_mg	cnr_mg	NOTEST	0	0	0	0	1	1	no
XLOC_001035	AAEL000572	supercont1.11:3709036-3776143	ax_mg	cnr_mg	OK	40.4221	44.3369	0.133364	0.179231	0.7535	0.841948	no
XLOC_001036	AAEL000583	supercont1.11:3824267-3836846	ax_mg	cnr_mg	OK	8.89949	5.17785	-0.78137	-1.08393	0.0621	0.15203	no
XLOC_001037	AAEL000564	supercont1.11:4261278-4352969	ax_mg	cnr_mg	OK	11.7267	6.13229	-0.935296	-1.3765	0.01995	0.0625208	no
XLOC_001038	AAEL016046	supercont1.11:4261278-4352969	ax_mg	cnr_mg	NOTEST	0	0	0	0	1	1	no
XLOC_001039	AAEL000582	supercont1.11:4401648-4451953	ax_mg	cnr_mg	NOTEST	0.0332	0	-inf	0	1	1	no
XLOC_001040	AAEL004217	supercont1.110:79873-89934	ax_mg	cnr_mg	NOTEST	0	0	0	0	1	1	no
XLOC_001041	AAEL004204	supercont1.110:91059-94399	ax_mg	cnr_mg	NOTEST	0	0	0	0	1	1	no
XLOC_001042	-	supercont1.110:201189-202374	ax_mg	cnr_mg	OK	64.0511	2.15554	-4.89311	-2.6093	0.18055	0.326662	no
XLOC_001043	AAEL004209	supercont1.110:486129-519315	ax_mg	cnr_mg	OK	20.4828	13.6614	-0.584309	-0.853187	0.13905	0.273234	no
XLOC_001044	AAEL004224	supercont1.110:557723-559263	ax_mg	cnr_mg	NOTEST	0.171405	0.561387	1.71159	0	1	1	no
XLOC_001045	AAEL004210	supercont1.110:575185-576730	ax_mg	cnr_mg	NOTEST	0.551572	0.257732	-1.09768	0	1	1	no
XLOC_001046	AAEL017305	supercont1.110:987964-990752	ax_mg	cnr_mg	NOTEST	0	0	0	0	1	1	no
XLOC_001047	AAEL004219	supercont1.110:1017410-1140147	ax_mg	cnr_mg	NOTEST	0.153515	0.0901827	-0.767457	0	1	1	no
XLOC_001048	AAEL017211	supercont1.110:1017410-1140147	ax_mg	cnr_mg	NOTEST	0	0	0	0	1	1	no
XLOC_001049	AAEL004202	supercont1.110:1141502-1142293	ax_mg	cnr_mg	NOTEST	0.0969408	0	-inf	0	1	1	no
XLOC_001050	AAEL016325	supercont1.110:1346509-1471371	ax_mg	cnr_mg	NOTEST	0	0	0	0	1	1	no
XLOC_001051	-	supercont1.110:2093090-2101080	ax_mg	cnr_mg	NOTEST	0	0	0	0	1	1	no
XLOC_001052	-	supercont1.110:2101680-2146750	ax_mg	cnr_mg	OK	24.983	0	-inf	nan	0.01345	0.0456088	yes
XLOC_001053	AAEL004214	supercont1.110:2147437-2202255	ax_mg	cnr_mg	OK	2.37738	8.42006	1.82446	2.26379	5e-05	0.000398241	yes
XLOC_001054	AAEL004206	supercont1.110:2252651-2268674	ax_mg	cnr_mg	OK	118.351	3.1825	-5.21677	-1.35249	0.0162	0.0530253	no
XLOC_001055	AAEL004216	supercont1.110:2293318-2312460	ax_mg	cnr_mg	OK	2.06872	38.1481	4.2048	4.86836	5e-05	0.000398241	yes
XLOC_001056	AAEL004208	supercont1.110:410992-414995	ax_mg	cnr_mg	OK	2.85068	1.37011	-1.05702	-0.825988	0.1586	0.298288	no
XLOC_001057	AAEL004215	supercont1.110:581164-624456	ax_mg	cnr_mg	OK	6.63215	8.78692	0.405882	0.510331	0.3616	0.516745	no
XLOC_001058	AAEL017043	supercont1.110:846788-848226	ax_mg	cnr_mg	NOTEST	0	0	0	0	1	1	no
XLOC_001059	AAEL004218	supercont1.110:862181-863615	ax_mg	cnr_mg	NOTEST	0	0	0	0	1	1	no
XLOC_001060	AAEL017221	supercont1.110:1000712-1002164	ax_mg	cnr_mg	NOTEST	0	0	0	0	1	1	no
XLOC_001061	AAEL004220	supercont1.110:1017410-1140147	ax_mg	cnr_mg	OK	0.165218	15.5643	6.55773	0.610081	0.1325	0.264268	no
XLOC_001062	AAEL004223	supercont1.110:1017410-1140147	ax_mg	cnr_mg	OK	79.8178	27.9217	-1.51532	-0.357478	0.2703	0.421408	no
XLOC_001063	AAEL017260	supercont1.110:1017410-1140147	ax_mg	cnr_mg	NOTEST	0	0	0	0	1	1	no
XLOC_001064	AAEL004212	supercont1.110:1155081-1216429	ax_mg	cnr_mg	OK	5.32235	5.88641	0.145324	0.157704	0.76185	0.84788	no
XLOC_001065	AAEL004211	supercont1.110:1252952-1309304	ax_mg	cnr_mg	NOTEST	1.78683	0.359109	-2.31491	0	1	1	no
XLOC_001066	AAEL004222	supercont1.110:1346509-1471371	ax_mg	cnr_mg	NOTEST	0.151228	0.315004	1.05865	0	1	1	no
XLOC_001067	AAEL018317	supercont1.110:1491123-1680213	ax_mg	cnr_mg	NOTEST	0.310793	0.484392	0.64022	0	1	1	no
XLOC_001068	AAEL016326	supercont1.110:1694014-1694086	ax_mg	cnr_mg	NOTEST	0	0	0	0	1	1	no
XLOC_001069	AAEL004200	supercont1.110:2218278-2235197	ax_mg	cnr_mg	OK	3.10172	6.1577	0.989324	1.31357	0.0277	0.081114	no
XLOC_001070	AAEL004203	supercont1.110:2252651-2268674	ax_mg	cnr_mg	OK	4.80362	63.079	3.71497	1.40875	0.08795	0.198867	no
XLOC_001071	AAEL004205	supercont1.110:2280043-2281426	ax_mg	cnr_mg	OK	1.94333	23.9905	3.62586	4.05558	5e-05	0.000398241	yes
XLOC_001072	AAEL004221	supercont1.110:2320075-2331240	ax_mg	cnr_mg	OK	27.5071	33.8382	0.298849	0.408895	0.4689	0.617294	no
XLOC_001073	AAEL004213	supercont1.110:2394359-2404806	ax_mg	cnr_mg	NOTEST	0	0	0	0	1	1	no
XLOC_001074	AAEL004226	supercont1.110:2418857-2420890	ax_mg	cnr_mg	NOTEST	0	0.1471	inf	0	1	1	no
XLOC_001075	AAEL016911	supercont1.1100:66627-66699	ax_mg	cnr_mg	NOTEST	0	0	0	0	1	1	no
XLOC_001076	AAEL014394	supercont1.1100:85844-105152	ax_mg	cnr_mg	OK	5.35535	5.53002	0.0463054	0.0475347	0.9421	0.96429	no
XLOC_001077	AAEL014395,AAEL016961	supercont1.1100:150956-232777	ax_mg	cnr_mg	OK	47.7303	4.6428	-3.36184	-3.70909	5e-05	0.000398241	yes
XLOC_001078	AAEL016912	supercont1.1100:67067-67139	ax_mg	cnr_mg	NOTEST	0	0	0	0	1	1	no
XLOC_001079	AAEL014396	supercont1.1100:125121-141470	ax_mg	cnr_mg	OK	32.4314	19.5483	-0.730345	-0.94622	0.10235	0.221893	no
XLOC_001080	AAEL014399,AAEL014403	supercont1.1101:785-14098	ax_mg	cnr_mg	NOTEST	1.32625	0.868652	-0.610505	0	1	1	no
XLOC_001081	AAEL014398	supercont1.1101:71335-218912	ax_mg	cnr_mg	NOTEST	2.01438	1.31783	-0.612173	0	1	1	no
XLOC_001082	AAEL018275	supercont1.1101:71335-218912	ax_mg	cnr_mg	NOTEST	0.55102	0.456471	-0.271583	0	1	1	no
XLOC_001083	AAEL014397	supercont1.1101:71335-218912	ax_mg	cnr_mg	NOTEST	0.0578082	0.09266	0.680672	0	1	1	no
XLOC_001084	AAEL014404	supercont1.1101:71335-218912	ax_mg	cnr_mg	NOTEST	0.141052	0.138397	-0.027419	0	1	1	no
XLOC_001085	AAEL014402	supercont1.1101:71335-218912	ax_mg	cnr_mg	NOTEST	0.682296	0.750418	0.137297	0	1	1	no
XLOC_001086	AAEL014406	supercont1.1101:32083-34520	ax_mg	cnr_mg	NOTEST	1.22781	1.08907	-0.172983	0	1	1	no
XLOC_001087	AAEL014405	supercont1.1101:52045-56015	ax_mg	cnr_mg	NOTEST	0.622766	0.108828	-2.51664	0	1	1	no
XLOC_001088	AAEL014407	supercont1.1101:71335-218912	ax_mg	cnr_mg	NOTEST	0.381722	0.535893	0.489423	0	1	1	no
XLOC_001089	AAEL014408	supercont1.1102:36985-42469	ax_mg	cnr_mg	OK	3.23673	3.82068	0.239295	0.285314	0.60325	0.730798	no
XLOC_001090	AAEL014409	supercont1.1103:221281-221749	ax_mg	cnr_mg	OK	0	5.62663	inf	nan	5e-05	0.000398241	yes
XLOC_001091	AAEL014414	supercont1.1104:29052-52617	ax_mg	cnr_mg	OK	18.926	31.7407	0.745962	1.09198	0.0577	0.143642	no
XLOC_001092	AAEL014413	supercont1.1104:57193-179725	ax_mg	cnr_mg	OK	53.8373	57.4939	0.0948017	0.10713	0.85495	0.909818	no
XLOC_001093	AAEL014412	supercont1.1104:57193-179725	ax_mg	cnr_mg	OK	0.108699	3.78711	5.12269	0.364739	0.35005	0.505242	no
XLOC_001094	AAEL014411	supercont1.1104:57193-179725	ax_mg	cnr_mg	OK	24.7014	10.1575	-1.28204	-0.670408	0.31945	0.473605	no
XLOC_001095	AAEL014410	supercont1.1104:57193-179725	ax_mg	cnr_mg	OK	3.81775	3.36546	-0.181919	-0.0519592	0.92615	0.954734	no
XLOC_001096	AAEL018003	supercont1.1104:182985-183631	ax_mg	cnr_mg	NOTEST	0	0	0	0	1	1	no
XLOC_001097	AAEL016913	supercont1.1107:110809-110881	ax_mg	cnr_mg	NOTEST	0	0	0	0	1	1	no
XLOC_001098	AAEL014415	supercont1.1108:10989-12030	ax_mg	cnr_mg	OK	4.45995	3.04677	-0.549745	-0.630087	0.2846	0.436845	no
XLOC_001099	AAEL014416	supercont1.1108:91244-105339	ax_mg	cnr_mg	OK	0.0638112	5.64473	6.46695	1.12382	0.2889	0.441327	no
XLOC_001100	-	supercont1.1108:173302-198693	ax_mg	cnr_mg	NOTEST	6.03433	2.38929	-1.33661	0	1	1	no
XLOC_001101	AAEL014418	supercont1.1108:200045-206733	ax_mg	cnr_mg	OK	0	10.5522	inf	nan	5e-05	0.000398241	yes
XLOC_001102	AAEL014420	supercont1.1108:220301-220598	ax_mg	cnr_mg	NOTEST	0	0.870588	inf	0	1	1	no
XLOC_001103	AAEL014417,AAEL014419	supercont1.1108:30893-36979	ax_mg	cnr_mg	OK	0.110085	4.77846	5.43986	0.312871	0.24885	0.400262	no
XLOC_001104	AAEL004245	supercont1.111:833627-834518	ax_mg	cnr_mg	NOTEST	0.105748	0	-inf	0	1	1	no
XLOC_001105	-	supercont1.111:1349154-1413094	ax_mg	cnr_mg	OK	1.62563	32.7488	4.33237	3.41025	0.06655	0.160375	no
XLOC_001106	AAEL004229	supercont1.111:1449447-1464765	ax_mg	cnr_mg	OK	110.22	73.7454	-0.579765	-0.770825	0.161	0.30151	no
XLOC_001107	AAEL004242	supercont1.111:1494811-1563640	ax_mg	cnr_mg	OK	137.094	55.2613	-1.31082	-1.59048	0.00855	0.0315636	yes
XLOC_001108	AAEL004235	supercont1.111:1563826-1705490	ax_mg	cnr_mg	OK	10.4965	10.7512	0.0345939	0.0469907	0.93535	0.960225	no
XLOC_001109	AAEL004238	supercont1.111:1720980-1726990	ax_mg	cnr_mg	NOTEST	2.1111	2.60119	0.301178	0	1	1	no
XLOC_001110	AAEL004227	supercont1.111:1763891-1881229	ax_mg	cnr_mg	OK	192.062	13.8457	-3.79406	-4.64526	5e-05	0.000398241	yes
XLOC_001111	AAEL017284	supercont1.111:1881850-1882942	ax_mg	cnr_mg	OK	128.395	34.3898	-1.90053	-2.45628	5e-05	0.000398241	yes
XLOC_001112	-	supercont1.111:1906179-1906401	ax_mg	cnr_mg	OK	44.5971	4.32418	-3.36645	-3.06366	0.3376	0.492442	no
XLOC_001113	AAEL004230	supercont1.111:1906499-1953332	ax_mg	cnr_mg	OK	36.8474	14.6814	-1.32757	-1.72883	0.00395	0.0167541	yes
XLOC_001114	-	supercont1.111:2194885-2229003	ax_mg	cnr_mg	OK	84.3096	5.69108	-3.88892	-3.81349	0.0003	0.001924	yes
XLOC_001115	-	supercont1.111:2229414-2229775	ax_mg	cnr_mg	OK	326.245	7.45337	-5.45192	-4.73396	0.00415	0.0174441	yes
XLOC_001116	AAEL004236	supercont1.111:2230946-2292619	ax_mg	cnr_mg	OK	32.2431	7.68346	-2.06916	-2.90563	5e-05	0.000398241	yes
XLOC_001117	-	supercont1.111:2293092-2293381	ax_mg	cnr_mg	OK	109.928	13.0155	-3.07825	-2.71117	0.02295	0.0698521	no
XLOC_001118	AAEL004239	supercont1.111:2307468-2308617	ax_mg	cnr_mg	OK	5138.99	4341.82	-0.243185	-0.210758	0.69735	0.8024	no
XLOC_001119	AAEL004237	supercont1.111:2344562-2357800	ax_mg	cnr_mg	OK	7.7873	5.80366	-0.42416	-0.631923	0.2695	0.420581	no
XLOC_001120	AAEL004240	supercont1.111:2725430-2727343	ax_mg	cnr_mg	NOTEST	1.72547	2.64538	0.616486	0	1	1	no
XLOC_001121	AAEL004244	supercont1.111:1483685-1494418	ax_mg	cnr_mg	OK	1.51818	6.37941	2.07108	2.40004	0.00025	0.0016459	yes
XLOC_001122	AAEL004241	supercont1.111:1494811-1563640	ax_mg	cnr_mg	NOTEST	0.161461	0.102418	-0.656713	0	1	1	no
XLOC_001123	AAEL016327	supercont1.111:1563826-1705490	ax_mg	cnr_mg	NOTEST	0	0	0	0	1	1	no
XLOC_001124	AAEL004232	supercont1.111:1754846-1757464	ax_mg	cnr_mg	OK	4.32269	5.59003	0.370925	0.508222	0.369	0.524134	no
XLOC_001125	AAEL004234	supercont1.111:1963515-1978128	ax_mg	cnr_mg	OK	183.308	180.108	-0.0254079	-0.0343543	0.95285	0.970903	no
XLOC_001126	AAEL004228	supercont1.111:2318590-2332139	ax_mg	cnr_mg	OK	29.4252	36.7759	0.321711	0.442824	0.44335	0.593951	no
XLOC_001127	AAEL004243	supercont1.111:2375210-2392757	ax_mg	cnr_mg	NOTEST	1.52744	2.70099	0.822375	0	1	1	no
XLOC_001128	AAEL004231	supercont1.111:2397438-2414110	ax_mg	cnr_mg	NOTEST	0.0690512	0.149179	1.1113	0	1	1	no
XLOC_001129	AAEL004233	supercont1.111:2581906-2593753	ax_mg	cnr_mg	NOTEST	0.0849336	0.145596	0.777562	0	1	1	no
XLOC_001130	AAEL018276	supercont1.1110:56975-78534	ax_mg	cnr_mg	OK	6.18629	7.71674	0.318917	0.474032	0.39455	0.548772	no
XLOC_001131	AAEL016914	supercont1.1110:225138-225202	ax_mg	cnr_mg	NOTEST	0	0	0	0	1	1	no
XLOC_001132	AAEL014422	supercont1.1110:97095-139850	ax_mg	cnr_mg	NOTEST	1.08606	1.87802	0.790101	0	1	1	no
XLOC_001133	AAEL014421	supercont1.1110:218682-219978	ax_mg	cnr_mg	OK	2.60079	4.86291	0.90287	1.0522	0.0686	0.164217	no
XLOC_001134	-	supercont1.1111:126820-165038	ax_mg	cnr_mg	OK	15.6827	0	-inf	nan	0.12665	0.256062	no
XLOC_001135	AAEL014428	supercont1.1111:165200-184929	ax_mg	cnr_mg	OK	3.05638	4.72292	0.627853	0.749654	0.188	0.335169	no
XLOC_001136	AAEL014425	supercont1.1111:234852-258128	ax_mg	cnr_mg	NOTEST	0.369417	0.301128	-0.294872	0	1	1	no
XLOC_001137	AAEL014427	supercont1.1111:197104-197767	ax_mg	cnr_mg	NOTEST	0	1.23322	inf	0	1	1	no
XLOC_001138	AAEL014426	supercont1.1111:278670-296968	ax_mg	cnr_mg	OK	1.23119	10.4663	3.08763	3.69976	5e-05	0.000398241	yes
XLOC_001139	AAEL017505	supercont1.1112:221387-222765	ax_mg	cnr_mg	NOTEST	0	0	0	0	1	1	no
XLOC_001140	AAEL014429	supercont1.1114:6463-64533	ax_mg	cnr_mg	NOTEST	0	0.327286	inf	0	1	1	no
XLOC_001141	AAEL014431	supercont1.1115:105856-173346	ax_mg	cnr_mg	NOTEST	0.124005	0.233551	0.913338	0	1	1	no
XLOC_001142	AAEL014430	supercont1.1115:105856-173346	ax_mg	cnr_mg	OK	55.8054	0	-inf	nan	0.0603	0.148631	no
XLOC_001143	AAEL014430	supercont1.1115:105856-173346	ax_mg	cnr_mg	NOTEST	0.141894	0.25699	0.856901	0	1	1	no
XLOC_001144	-	supercont1.1115:173453-187755	ax_mg	cnr_mg	OK	13.3865	2.86244	-2.22547	-2.02073	0.00375	0.0160449	yes
XLOC_001145	AAEL014433	supercont1.1116:181358-191059	ax_mg	cnr_mg	OK	27.0545	49.5776	0.873819	0.859728	0.09865	0.216026	no
XLOC_001146	AAEL014432	supercont1.1116:215985-217405	ax_mg	cnr_mg	NOTEST	0	0.513577	inf	0	1	1	no
XLOC_001147	AAEL014438	supercont1.1117:43927-45416	ax_mg	cnr_mg	OK	56.3239	6.66749	-3.07853	-3.12506	5e-05	0.000398241	yes
XLOC_001148	AAEL014437	supercont1.1117:61760-63246	ax_mg	cnr_mg	OK	43.4208	10.7087	-2.01961	-2.75812	5e-05	0.000398241	yes
XLOC_001149	AAEL014434,AAEL014436	supercont1.1117:67117-137797	ax_mg	cnr_mg	OK	294.866	57.4927	-2.35861	-2.25824	0.00145	0.00729277	yes
XLOC_001150	AAEL014439	supercont1.1117:67117-137797	ax_mg	cnr_mg	OK	54.0969	18.248	-1.56781	-0.507781	0.4543	0.604058	no
XLOC_001151	AAEL014441	supercont1.1117:147903-166631	ax_mg	cnr_mg	OK	76.0392	62.0929	-0.292316	-0.337634	0.532	0.672659	no
XLOC_001152	AAEL014435	supercont1.1117:188223-189860	ax_mg	cnr_mg	OK	99.6798	37.5492	-1.40852	-1.4433	0.01995	0.0625208	no
XLOC_001153	AAEL014440	supercont1.1117:67117-137797	ax_mg	cnr_mg	NOTEST	1.57141	1.46963	-0.0966012	0	1	1	no
XLOC_001154	-	supercont1.1118:5691-5881	ax_mg	cnr_mg	NOTEST	0	0	0	0	1	1	no
XLOC_001155	AAEL014446	supercont1.1118:93733-108672	ax_mg	cnr_mg	NOTEST	0	0	0	0	1	1	no
XLOC_001156	AAEL014443	supercont1.1118:110739-111250	ax_mg	cnr_mg	NOTEST	0	0	0	0	1	1	no
XLOC_001157	AAEL018277	supercont1.1118:136624-209728	ax_mg	cnr_mg	OK	5.90448	3.24331	-0.864341	-1.29397	0.0239	0.0721522	no
XLOC_001158	AAEL014445	supercont1.1118:21502-43214	ax_mg	cnr_mg	OK	0.810794	13.0404	4.00751	3.68231	5e-05	0.000398241	yes
XLOC_001159	AAEL014447	supercont1.1119:89123-89366	ax_mg	cnr_mg	NOTEST	0	2.68949	inf	0	1	1	no
XLOC_001160	AAEL014450	supercont1.1119:105167-128697	ax_mg	cnr_mg	OK	11.2657	28.59	1.34357	1.68926	0.00405	0.017102	yes
XLOC_001161	AAEL014448	supercont1.1119:255873-257530	ax_mg	cnr_mg	NOTEST	0.991574	0.279215	-1.82835	0	1	1	no
XLOC_001162	-	supercont1.1119:25317-25525	ax_mg	cnr_mg	OK	419.808	265.791	-0.659437	-0.643136	0.2466	0.398671	no
XLOC_001163	AAEL014449	supercont1.1119:142676-211954	ax_mg	cnr_mg	OK	8.69353	7.7972	-0.156986	-0.201857	0.71575	0.815717	no
XLOC_001164	AAEL004265	supercont1.112:63895-64279	ax_mg	cnr_mg	NOTEST	0	0	0	0	1	1	no
XLOC_001165	AAEL004264	supercont1.112:125711-175291	ax_mg	cnr_mg	OK	11.1983	68.9055	2.62134	3.45021	5e-05	0.000398241	yes
XLOC_001166	AAEL004249	supercont1.112:208985-227500	ax_mg	cnr_mg	OK	1.04014	58.4095	5.81136	5.20495	5e-05	0.000398241	yes
XLOC_001167	AAEL004263	supercont1.112:879765-880638	ax_mg	cnr_mg	OK	5.31897	11.0357	1.05296	1.27937	0.02915	0.0844929	no
XLOC_001168	AAEL004266	supercont1.112:889639-890973	ax_mg	cnr_mg	NOTEST	0.700416	0.285529	-1.29458	0	1	1	no
XLOC_001169	AAEL004254	supercont1.112:935088-935667	ax_mg	cnr_mg	NOTEST	1.01457	0	-inf	0	1	1	no
XLOC_001170	AAEL004252	supercont1.112:939198-959028	ax_mg	cnr_mg	NOTEST	0	0	0	0	1	1	no
XLOC_001171	AAEL004253	supercont1.112:1246543-1334135	ax_mg	cnr_mg	NOTEST	0	0	0	0	1	1	no
XLOC_001172	AAEL016328	supercont1.112:1359764-1359837	ax_mg	cnr_mg	NOTEST	0	0	0	0	1	1	no
XLOC_001173	AAEL004262	supercont1.112:1548475-1614564	ax_mg	cnr_mg	NOTEST	0.996417	0.909556	-0.131587	0	1	1	no
XLOC_001174	AAEL004270	supercont1.112:2449173-2459516	ax_mg	cnr_mg	NOTEST	0.080082	0	-inf	0	1	1	no
XLOC_001175	AAEL004269	supercont1.112:279458-307315	ax_mg	cnr_mg	NOTEST	1.95785	1.00955	-0.955558	0	1	1	no
XLOC_001176	AAEL004248	supercont1.112:353212-453767	ax_mg	cnr_mg	OK	9.16959	14.0924	0.619984	0.823384	0.15405	0.292703	no
XLOC_001177	-	supercont1.112:665576-708783	ax_mg	cnr_mg	OK	15.9364	3.88314	-2.03703	-1.42387	0.48735	0.633828	no
XLOC_001178	AAEL004250	supercont1.112:881121-881993	ax_mg	cnr_mg	NOTEST	0	0.539955	inf	0	1	1	no
XLOC_001179	AAEL004257	supercont1.112:905830-906666	ax_mg	cnr_mg	NOTEST	0	0	0	0	1	1	no
XLOC_001180	AAEL004261	supercont1.112:922051-923614	ax_mg	cnr_mg	NOTEST	0.0622848	0	-inf	0	1	1	no
XLOC_001181	AAEL018318	supercont1.112:939198-959028	ax_mg	cnr_mg	OK	11.2945	8.49819	-0.410392	-0.564882	0.31875	0.472942	no
XLOC_001182	AAEL004246	supercont1.112:970919-1166898	ax_mg	cnr_mg	NOTEST	0.139864	1.53441	3.45559	0	1	1	no
XLOC_001183	AAEL004258	supercont1.112:1246543-1334135	ax_mg	cnr_mg	NOTEST	0.0732214	0.0725968	-0.0123581	0	1	1	no
XLOC_001184	-	supercont1.112:1334205-1336045	ax_mg	cnr_mg	NOTEST	0	0.659604	inf	0	1	1	no
XLOC_001185	AAEL004259	supercont1.112:1548475-1614564	ax_mg	cnr_mg	OK	5.49822	1.29167	-2.08972	-0.976512	0.0723	0.171034	no
XLOC_001186	AAEL004255	supercont1.112:1712788-1849571	ax_mg	cnr_mg	NOTEST	0.0207647	0.0988253	2.25074	0	1	1	no
XLOC_001187	AAEL016329	supercont1.112:2182590-2182662	ax_mg	cnr_mg	NOTEST	0	0	0	0	1	1	no
XLOC_001188	AAEL004251	supercont1.112:2212158-2242207	ax_mg	cnr_mg	NOTEST	0.55388	0.645108	0.219968	0	1	1	no
XLOC_001189	AAEL004247	supercont1.112:2343700-2382815	ax_mg	cnr_mg	OK	47.7874	39.9688	-0.257756	-0.219462	0.6654	0.779188	no
XLOC_001190	AAEL004256	supercont1.112:2391221-2427080	ax_mg	cnr_mg	OK	9.84579	4.26543	-1.20682	-1.29669	0.02815	0.0821895	no
XLOC_001191	AAEL004268	supercont1.112:2459697-2483634	ax_mg	cnr_mg	NOTEST	0.570086	0.158386	-1.84773	0	1	1	no
XLOC_001192	AAEL014454	supercont1.1120:79268-80043	ax_mg	cnr_mg	OK	3.768	1.53265	-1.29777	-0.927267	0.11705	0.243123	no
XLOC_001193	AAEL014453	supercont1.1120:123956-125241	ax_mg	cnr_mg	NOTEST	0.11162	0.365328	1.71059	0	1	1	no
XLOC_001194	AAEL014456	supercont1.1120:187426-227292	ax_mg	cnr_mg	OK	7.28622	51.6288	2.82493	3.55655	5e-05	0.000398241	yes
XLOC_001195	AAEL014452	supercont1.1120:30602-42453	ax_mg	cnr_mg	OK	288.727	39.2759	-2.87799	-3.33174	5e-05	0.000398241	yes
XLOC_001196	AAEL014451	supercont1.1120:54423-57472	ax_mg	cnr_mg	NOTEST	0.0465066	0.870771	4.22679	0	1	1	no
XLOC_001197	AAEL014455	supercont1.1120:153744-155441	ax_mg	cnr_mg	NOTEST	0.908514	2.55169	1.48987	0	1	1	no
XLOC_001198	AAEL014457	supercont1.1121:123404-168045	ax_mg	cnr_mg	NOTEST	0.112404	0.707854	2.65476	0	1	1	no
XLOC_001199	AAEL014480	supercont1.1124:187748-188648	ax_mg	cnr_mg	NOTEST	0	0	0	0	1	1	no
XLOC_001200	AAEL014481	supercont1.1124:205792-206674	ax_mg	cnr_mg	NOTEST	0	0	0	0	1	1	no
XLOC_001201	AAEL014484	supercont1.1127:183881-185037	ax_mg	cnr_mg	OK	52.4186	87.1082	0.732728	1.05277	0.0635	0.154643	no
XLOC_001202	AAEL014482	supercont1.1127:108896-109459	ax_mg	cnr_mg	NOTEST	0	0	0	0	1	1	no
XLOC_001203	AAEL014483	supercont1.1127:161226-170011	ax_mg	cnr_mg	NOTEST	1.0797	2.17964	1.01345	0	1	1	no
XLOC_001204	AAEL016915	supercont1.1128:103914-103986	ax_mg	cnr_mg	NOTEST	0	0	0	0	1	1	no
XLOC_001205	AAEL014485	supercont1.1128:152049-188924	ax_mg	cnr_mg	NOTEST	0.0212582	0	-inf	0	1	1	no
XLOC_001206	AAEL014486	supercont1.1129:81658-96802	ax_mg	cnr_mg	OK	3.87219	3.35321	-0.207605	-0.268577	0.62935	0.751531	no
XLOC_001207	AAEL017264	supercont1.113:599432-599741	ax_mg	cnr_mg	NOTEST	0.574368	0	-inf	0	1	1	no
XLOC_001208	AAEL016330	supercont1.113:942247-942317	ax_mg	cnr_mg	NOTEST	0	0	0	0	1	1	no
XLOC_001209	AAEL004294	supercont1.113:1232408-1258317	ax_mg	cnr_mg	OK	113.147	122.982	0.120248	0.16063	0.77535	0.857178	no
XLOC_001210	AAEL004301	supercont1.113:1275694-1282945	ax_mg	cnr_mg	NOTEST	0.629559	0.268602	-1.22887	0	1	1	no
XLOC_001211	AAEL004287,AAEL004304	supercont1.113:1299057-1313057	ax_mg	cnr_mg	OK	61.5607	20.3763	-1.59512	-0.988889	0.0442	0.117115	no
XLOC_001212	AAEL004282	supercont1.113:1345320-1367784	ax_mg	cnr_mg	OK	34.2414	29.5812	-0.211061	-0.214371	0.6922	0.79866	no
XLOC_001213	AAEL004295	supercont1.113:1368006-1405520	ax_mg	cnr_mg	NOTEST	0.562008	2.25493	2.00442	0	1	1	no
XLOC_001214	AAEL004292	supercont1.113:1508636-1517272	ax_mg	cnr_mg	OK	3.50226	253.447	6.17726	6.77159	5e-05	0.000398241	yes
XLOC_001215	AAEL004281	supercont1.113:1544601-1555998	ax_mg	cnr_mg	OK	0	4.70287	inf	nan	5e-05	0.000398241	yes
XLOC_001216	AAEL004273	supercont1.113:1568108-1587855	ax_mg	cnr_mg	OK	0.259958	8.20477	4.98011	2.3391	0.10405	0.224568	no
XLOC_001217	AAEL004300	supercont1.113:1647335-1679027	ax_mg	cnr_mg	OK	16.3189	17.7996	0.125299	0.181966	0.75075	0.840098	no
XLOC_001218	AAEL018319	supercont1.113:1776602-1804526	ax_mg	cnr_mg	OK	2.95018	6.87188	1.2199	1.73384	0.00375	0.0160449	yes
XLOC_001219	AAEL004278	supercont1.113:1842014-1893564	ax_mg	cnr_mg	OK	79.4914	35.3411	-1.16945	-1.18798	0.04605	0.120801	no
XLOC_001220	AAEL004302	supercont1.113:1944122-1949359	ax_mg	cnr_mg	OK	1.13432	3.2775	1.53077	1.80548	0.0032	0.014053	yes
XLOC_001221	AAEL004284	supercont1.113:1964239-1985070	ax_mg	cnr_mg	OK	688.562	515.537	-0.41751	-0.427109	0.4337	0.585321	no
XLOC_001222	AAEL004289	supercont1.113:2030491-2048669	ax_mg	cnr_mg	OK	2.9297	4.04452	0.465219	0.68472	0.2281	0.380886	no
XLOC_001223	AAEL004285	supercont1.113:2073301-2132176	ax_mg	cnr_mg	NOTEST	2.44973	0.486277	-2.33277	0	1	1	no
XLOC_001224	AAEL004291	supercont1.113:2156395-2158110	ax_mg	cnr_mg	OK	11.697	12.5513	0.101699	0.14492	0.8021	0.87549	no
XLOC_001225	AAEL004298	supercont1.113:85025-86401	ax_mg	cnr_mg	NOTEST	0	0	0	0	1	1	no
XLOC_001226	AAEL004303	supercont1.113:178790-205700	ax_mg	cnr_mg	NOTEST	0.050339	0.0972119	0.949456	0	1	1	no
XLOC_001227	AAEL004280	supercont1.113:274814-282871	ax_mg	cnr_mg	OK	52.1817	66.433	0.348357	0.331915	0.5131	0.656587	no
XLOC_001228	AAEL004275	supercont1.113:491383-492981	ax_mg	cnr_mg	NOTEST	0	0	0	0	1	1	no
XLOC_001229	AAEL004296	supercont1.113:717600-725149	ax_mg	cnr_mg	NOTEST	0	0	0	0	1	1	no
XLOC_001230	AAEL004283	supercont1.113:1041445-1061024	ax_mg	cnr_mg	OK	7.92197	8.11258	0.0343005	0.0335976	0.94975	0.968881	no
XLOC_001231	-	supercont1.113:1061291-1110552	ax_mg	cnr_mg	OK	62.8701	10.2826	-2.61217	-2.2199	0.0448	0.118323	no
XLOC_001232	AAEL004293	supercont1.113:1193631-1221484	ax_mg	cnr_mg	NOTEST	0.209661	0	-inf	0	1	1	no
XLOC_001233	AAEL004276	supercont1.113:1341103-1341958	ax_mg	cnr_mg	OK	4.07746	9.48735	1.21833	1.44831	0.0175	0.056401	no
XLOC_001234	AAEL004290	supercont1.113:1345320-1367784	ax_mg	cnr_mg	OK	4.09857	12.2301	1.57724	1.34494	0.04595	0.120594	no
XLOC_001235	AAEL004274	supercont1.113:1368006-1405520	ax_mg	cnr_mg	NOTEST	1.53698	0.735897	-1.06252	0	1	1	no
XLOC_001236	AAEL004271	supercont1.113:1457637-1461907	ax_mg	cnr_mg	NOTEST	0	0	0	0	1	1	no
XLOC_001237	AAEL004299	supercont1.113:1591367-1607737	ax_mg	cnr_mg	NOTEST	0.240896	1.08272	2.16817	0	1	1	no
XLOC_001238	AAEL004288	supercont1.113:1642205-1643332	ax_mg	cnr_mg	OK	38.1659	46.3933	0.281632	0.397454	0.48525	0.631904	no
XLOC_001239	AAEL004297	supercont1.113:1685628-1757379	ax_mg	cnr_mg	OK	63.8129	43.5772	-0.550275	-0.750978	0.2137	0.365426	no
XLOC_001240	AAEL004277	supercont1.113:1831450-1834441	ax_mg	cnr_mg	OK	8.94617	3.73775	-1.2591	-1.24539	0.2299	0.382906	no
XLOC_001241	AAEL017378	supercont1.113:1995944-2022221	ax_mg	cnr_mg	OK	10.3344	9.61987	-0.103369	-0.134133	0.8104	0.881148	no
XLOC_001242	AAEL004279	supercont1.113:2192549-2470026	ax_mg	cnr_mg	NOTEST	0.632172	1.0081	0.673253	0	1	1	no
XLOC_001243	AAEL014487,AAEL014488	supercont1.1131:6379-170561	ax_mg	cnr_mg	NOTEST	2.32889	0.410691	-2.50352	0	1	1	no
XLOC_001244	AAEL014489	supercont1.1131:183092-188622	ax_mg	cnr_mg	OK	18.3767	25.6945	0.483583	0.663137	0.2452	0.397471	no
XLOC_001245	AAEL014490	supercont1.1131:213554-216841	ax_mg	cnr_mg	OK	21.2878	75.3664	1.82389	2.22502	0.00055	0.00322428	yes
XLOC_001246	AAEL014493	supercont1.1132:13868-34464	ax_mg	cnr_mg	OK	39.9187	11.1637	-1.83825	-2.24153	5e-05	0.000398241	yes
XLOC_001247	AAEL018366	supercont1.1132:37561-37660	ax_mg	cnr_mg	NOTEST	0	0	0	0	1	1	no
XLOC_001248	AAEL018409	supercont1.1132:37688-37843	ax_mg	cnr_mg	NOTEST	0	0	0	0	1	1	no
XLOC_001249	AAEL014497	supercont1.1132:41217-48968	ax_mg	cnr_mg	NOTEST	0.812117	1.29784	0.676352	0	1	1	no
XLOC_001250	AAEL014496	supercont1.1132:155010-172769	ax_mg	cnr_mg	OK	10.5312	0	-inf	nan	0.13365	0.265841	no
XLOC_001251	AAEL014495	supercont1.1132:172938-175861	ax_mg	cnr_mg	NOTEST	1.80624	0.526847	-1.77754	0	1	1	no
XLOC_001252	-	supercont1.1132:177305-185533	ax_mg	cnr_mg	OK	31.3014	0	-inf	nan	0.12655	0.255944	no
XLOC_001253	AAEL014492	supercont1.1132:49807-50635	ax_mg	cnr_mg	OK	52.5315	70.6639	0.42779	0.602314	0.2844	0.436639	no
XLOC_001254	AAEL014491	supercont1.1132:67982-143579	ax_mg	cnr_mg	OK	6.13712	6.488	0.080212	0.116795	0.8338	0.896204	no
XLOC_001255	AAEL014494	supercont1.1132:155010-172769	ax_mg	cnr_mg	OK	11.1243	8.05293	-0.466124	-0.650439	0.2667	0.417532	no
XLOC_001256	AAEL017166	supercont1.1134:10323-10533	ax_mg	cnr_mg	NOTEST	0	0	0	0	1	1	no
XLOC_001257	AAEL014500	supercont1.1137:124159-175611	ax_mg	cnr_mg	NOTEST	2.70435	1.05834	-1.35348	0	1	1	no
XLOC_001258	AAEL014498	supercont1.1137:175946-176705	ax_mg	cnr_mg	OK	3.30258	7.26088	1.13655	1.26967	0.03235	0.0918912	no
XLOC_001259	AAEL014499	supercont1.1137:124159-175611	ax_mg	cnr_mg	OK	4.09348	6.54453	0.676964	0.74201	0.20325	0.353641	no
XLOC_001260	AAEL014501	supercont1.1138:107483-109385	ax_mg	cnr_mg	OK	18.2527	19.8625	0.121937	0.174779	0.7712	0.854325	no
XLOC_001261	AAEL014505	supercont1.1138:120207-146372	ax_mg	cnr_mg	OK	75.4122	69.8099	-0.111367	-0.123644	0.8298	0.8935	no
XLOC_001262	AAEL014502	supercont1.1138:182584-188285	ax_mg	cnr_mg	OK	3.36934	1.4335	-1.23292	-1.51787	0.009	0.0329342	yes
XLOC_001263	AAEL014503	supercont1.1138:190671-207224	ax_mg	cnr_mg	OK	4.66992	7.00768	0.585539	0.836066	0.1514	0.289429	no
XLOC_001264	-	supercont1.1138:12607-90423	ax_mg	cnr_mg	NOTEST	0	0	0	0	1	1	no
XLOC_001265	AAEL014504	supercont1.1138:120207-146372	ax_mg	cnr_mg	OK	7.40581	16.7321	1.17589	0.629317	0.3983	0.552426	no
XLOC_001266	AAEL014509	supercont1.1139:68772-95375	ax_mg	cnr_mg	OK	3.07148	1.29714	-1.2436	-1.48932	0.01035	0.0368906	yes
XLOC_001267	AAEL014506	supercont1.1139:118551-160144	ax_mg	cnr_mg	OK	14.9122	5.47329	-1.44601	-1.92434	0.00125	0.00644976	yes
XLOC_001268	AAEL014508	supercont1.1139:171256-188092	ax_mg	cnr_mg	OK	4.58995	2.43193	-0.916376	-1.21134	0.0361	0.0999806	no
XLOC_001269	AAEL014507	supercont1.1139:27545-43990	ax_mg	cnr_mg	OK	11.7918	4.22336	-1.48132	-2.07065	0.0005	0.00297629	yes
XLOC_001270	AAEL017495	supercont1.114:11804-13164	ax_mg	cnr_mg	NOTEST	0	0	0	0	1	1	no
XLOC_001271	AAEL004305	supercont1.114:125064-424830	ax_mg	cnr_mg	NOTEST	0.296228	2.43109	3.03682	0	1	1	no
XLOC_001272	AAEL004323	supercont1.114:451287-957979	ax_mg	cnr_mg	NOTEST	0.112816	0	-inf	0	1	1	no
XLOC_001273	AAEL004307	supercont1.114:1126853-1279478	ax_mg	cnr_mg	OK	63.329	46.076	-0.458852	-0.647952	0.2669	0.417754	no
XLOC_001274	AAEL004319	supercont1.114:1574271-1665997	ax_mg	cnr_mg	OK	5.33913	5.30629	-0.00890107	-0.0125654	0.98275	0.989017	no
XLOC_001275	AAEL004325	supercont1.114:1986882-1991252	ax_mg	cnr_mg	OK	2266.32	2320.24	0.0339261	0.0445983	0.93345	0.959099	no
XLOC_001276	AAEL004311	supercont1.114:2058639-2073209	ax_mg	cnr_mg	OK	4.33537	10.9797	1.34061	1.74997	0.00335	0.0146096	yes
XLOC_001277	AAEL004320	supercont1.114:2092626-2137885	ax_mg	cnr_mg	OK	11.225	5.1384	-1.12732	-1.57493	0.0074	0.0280794	yes
XLOC_001278	AAEL004321	supercont1.114:2138372-2138585	ax_mg	cnr_mg	OK	65.0577	59.2746	-0.134305	-0.170681	0.76445	0.849602	no
XLOC_001279	AAEL004326	supercont1.114:2226682-2280402	ax_mg	cnr_mg	NOTEST	0.593332	0.664226	0.162836	0	1	1	no
XLOC_001280	AAEL004317	supercont1.114:2332790-2357471	ax_mg	cnr_mg	NOTEST	2.1441	1.91101	-0.166037	0	1	1	no
XLOC_001281	AAEL004318	supercont1.114:2394370-2395956	ax_mg	cnr_mg	NOTEST	0.0585554	0.0985462	0.750999	0	1	1	no
XLOC_001282	AAEL004315	supercont1.114:2413771-2417005	ax_mg	cnr_mg	NOTEST	0	0	0	0	1	1	no
XLOC_001283	AAEL018320	supercont1.114:451287-957979	ax_mg	cnr_mg	OK	10.1957	2.78795	-1.87068	-1.44891	0.0091	0.0332435	yes
XLOC_001284	AAEL004313	supercont1.114:994799-1099513	ax_mg	cnr_mg	OK	308.271	152.453	-1.01583	-1.19394	0.04165	0.111747	no
XLOC_001285	-	supercont1.114:1912123-1912605	ax_mg	cnr_mg	OK	438.152	117.136	-1.90324	-1.91021	0.0015	0.00750434	yes
XLOC_001286	AAEL004308	supercont1.114:1978649-1979996	ax_mg	cnr_mg	OK	86.3151	118.676	0.45935	0.601335	0.28645	0.438736	no
XLOC_001287	AAEL004312	supercont1.114:2051327-2051911	ax_mg	cnr_mg	OK	4.21938	3.50606	-0.267181	-0.236635	0.6977	0.802681	no
XLOC_001288	AAEL004310	supercont1.114:2055481-2055803	ax_mg	cnr_mg	NOTEST	0	0	0	0	1	1	no
XLOC_001289	AAEL004306	supercont1.114:2162085-2163588	ax_mg	cnr_mg	OK	20.8576	34.8843	0.742005	0.960965	0.0969	0.213482	no
XLOC_001290	AAEL004316	supercont1.114:2374379-2376032	ax_mg	cnr_mg	NOTEST	0.187729	0.307493	0.711905	0	1	1	no
XLOC_001291	AAEL004309	supercont1.114:2413771-2417005	ax_mg	cnr_mg	OK	2.45744	3.78256	0.622206	0.830705	0.14955	0.287313	no
XLOC_001292	AAEL014510	supercont1.1140:3354-31830	ax_mg	cnr_mg	OK	5.66351	1.56182	-1.85847	-2.47587	5e-05	0.000398241	yes
XLOC_001293	-	supercont1.1141:14068-80139	ax_mg	cnr_mg	NOTEST	0	0	0	0	1	1	no
XLOC_001294	AAEL014512	supercont1.1142:54245-88096	ax_mg	cnr_mg	OK	2.95112	14.6217	2.30878	3.0219	5e-05	0.000398241	yes
XLOC_001295	AAEL014511	supercont1.1142:97304-147080	ax_mg	cnr_mg	OK	31.2889	3.94962	-2.98586	-2.70801	5e-05	0.000398241	yes
XLOC_001296	AAEL014513	supercont1.1143:19747-46233	ax_mg	cnr_mg	NOTEST	1.17415	0	-inf	0	1	1	no
XLOC_001297	AAEL017427	supercont1.1143:60588-61943	ax_mg	cnr_mg	NOTEST	0	0	0	0	1	1	no
XLOC_001298	AAEL018447	supercont1.1144:41817-41972	ax_mg	cnr_mg	NOTEST	0	0	0	0	1	1	no
XLOC_001299	AAEL018600	supercont1.1144:42000-42099	ax_mg	cnr_mg	NOTEST	0	0	0	0	1	1	no
XLOC_001300	AAEL014514	supercont1.1145:1327-8288	ax_mg	cnr_mg	OK	8.83228	11.3648	0.363709	0.352965	0.49795	0.64337	no
XLOC_001301	AAEL014516	supercont1.1145:20754-22785	ax_mg	cnr_mg	NOTEST	0	0	0	0	1	1	no
XLOC_001302	AAEL014515	supercont1.1145:36538-37465	ax_mg	cnr_mg	OK	10.7302	4.13047	-1.37729	-1.34084	0.038	0.104048	no
XLOC_001303	AAEL014517	supercont1.1145:112888-114061	ax_mg	cnr_mg	NOTEST	0	0	0	0	1	1	no
XLOC_001304	AAEL014518	supercont1.1145:184382-185730	ax_mg	cnr_mg	NOTEST	0.547388	1.24767	1.1886	0	1	1	no
XLOC_001305	AAEL014520	supercont1.1146:102979-113672	ax_mg	cnr_mg	NOTEST	0.564053	2.63573	2.2243	0	1	1	no
XLOC_001306	AAEL014519	supercont1.1146:131014-131584	ax_mg	cnr_mg	OK	6.08736	2.13662	-1.51049	-1.52422	0.01675	0.0544677	no
XLOC_001307	AAEL014521	supercont1.1147:161849-195095	ax_mg	cnr_mg	NOTEST	0.0133609	0.0495765	1.89164	0	1	1	no
XLOC_001308	AAEL004329	supercont1.115:110656-124128	ax_mg	cnr_mg	OK	8.84453	4.65172	-0.927022	-0.249999	0.6403	0.759976	no
XLOC_001309	-	supercont1.115:136760-136982	ax_mg	cnr_mg	OK	43.8082	1.64793	-4.73247	-2.27209	0.18095	0.327073	no
XLOC_001310	AAEL004348	supercont1.115:138308-146776	ax_mg	cnr_mg	NOTEST	0.768141	0.473714	-0.697355	0	1	1	no
XLOC_001311	AAEL004332	supercont1.115:147837-167595	ax_mg	cnr_mg	NOTEST	1.60584	2.21564	0.464394	0	1	1	no
XLOC_001312	AAEL004330	supercont1.115:172615-199820	ax_mg	cnr_mg	OK	4.12194	4.23661	0.0395856	0.0583955	0.91745	0.949294	no
XLOC_001313	-	supercont1.115:232237-232829	ax_mg	cnr_mg	NOTEST	8.57202	1.52108	-2.49454	0	1	1	no
XLOC_001314	-	supercont1.115:233109-240067	ax_mg	cnr_mg	NOTEST	0	3.51538	inf	0	1	1	no
XLOC_001315	AAEL004331	supercont1.115:240365-271476	ax_mg	cnr_mg	NOTEST	0.811658	2.04433	1.33268	0	1	1	no
XLOC_001316	AAEL016331	supercont1.115:556805-741282	ax_mg	cnr_mg	NOTEST	0	0	0	0	1	1	no
XLOC_001317	AAEL004339	supercont1.115:962465-1220006	ax_mg	cnr_mg	NOTEST	0	0	0	0	1	1	no
XLOC_001318	AAEL004335	supercont1.115:962465-1220006	ax_mg	cnr_mg	OK	191.578	120.791	-0.665417	-0.562102	0.29005	0.442501	no
XLOC_001319	AAEL004349	supercont1.115:1373568-1418217	ax_mg	cnr_mg	NOTEST	0	0.560179	inf	0	1	1	no
XLOC_001320	AAEL004344	supercont1.115:1978961-1996614	ax_mg	cnr_mg	NOTEST	0	0.132004	inf	0	1	1	no
XLOC_001321	AAEL004345	supercont1.115:2435779-2455887	ax_mg	cnr_mg	OK	25.8291	14.2972	-0.853259	-1.16836	0.0388	0.105824	no
XLOC_001322	AAEL004338	supercont1.115:71774-89099	ax_mg	cnr_mg	OK	130.369	161.165	0.305933	0.410195	0.4823	0.629258	no
XLOC_001323	AAEL004328	supercont1.115:92207-95936	ax_mg	cnr_mg	OK	2.26914	4.91293	1.11444	1.44434	0.0143	0.0479054	yes
XLOC_001324	AAEL004327	supercont1.115:110656-124128	ax_mg	cnr_mg	OK	96.4127	48.0924	-1.00341	-1.27585	0.027	0.0794316	no
XLOC_001325	AAEL004334	supercont1.115:138308-146776	ax_mg	cnr_mg	OK	3.55957	6.21073	0.80306	0.907489	0.12165	0.249186	no
XLOC_001326	AAEL004337,AAEL004346	supercont1.115:275296-556555	ax_mg	cnr_mg	OK	9.19569	1.51448	-2.60214	-2.21548	5e-05	0.000398241	yes
XLOC_001327	AAEL016331	supercont1.115:556805-741282	ax_mg	cnr_mg	NOTEST	35.9112	0	-inf	0	1	1	no
XLOC_001328	AAEL004336	supercont1.115:962465-1220006	ax_mg	cnr_mg	NOTEST	0.830613	0.0594312	-3.80488	0	1	1	no
XLOC_001329	AAEL018102	supercont1.115:962465-1220006	ax_mg	cnr_mg	NOTEST	0	0.256736	inf	0	1	1	no
XLOC_001330	AAEL004342	supercont1.115:962465-1220006	ax_mg	cnr_mg	NOTEST	0	0	0	0	1	1	no
XLOC_001331	AAEL004343	supercont1.115:962465-1220006	ax_mg	cnr_mg	NOTEST	0.363349	1.44947	1.99609	0	1	1	no
XLOC_001332	AAEL004340	supercont1.115:1342895-1358441	ax_mg	cnr_mg	NOTEST	0.406242	0.565819	0.478002	0	1	1	no
XLOC_001333	AAEL004333	supercont1.115:1418514-1432549	ax_mg	cnr_mg	OK	5.27139	3.83511	-0.458914	-0.586242	0.31085	0.464595	no
XLOC_001334	AAEL004341	supercont1.115:1720878-1723059	ax_mg	cnr_mg	NOTEST	0	0	0	0	1	1	no
XLOC_001335	AAEL016332	supercont1.115:1831334-1831406	ax_mg	cnr_mg	NOTEST	0	0	0	0	1	1	no
XLOC_001336	AAEL004347	supercont1.115:2415091-2425165	ax_mg	cnr_mg	OK	151.358	148.769	-0.0248947	-0.0332427	0.954	0.971539	no
XLOC_001337	AAEL014525	supercont1.1150:13395-14376	ax_mg	cnr_mg	OK	4.0452	3.60927	-0.164506	-0.187948	0.75225	0.841137	no
XLOC_001338	AAEL014522	supercont1.1150:86193-101590	ax_mg	cnr_mg	OK	8.87529	9.09048	0.0345624	0.0492724	0.9313	0.957825	no
XLOC_001339	AAEL014523	supercont1.1150:154311-186790	ax_mg	cnr_mg	OK	5.03071	7.41479	0.559645	0.710577	0.20705	0.357968	no
XLOC_001340	AAEL014524	supercont1.1150:38366-42597	ax_mg	cnr_mg	OK	2.77819	7.59496	1.4509	1.88667	0.0019	0.00914617	yes
XLOC_001341	AAEL014527	supercont1.1152:134969-141213	ax_mg	cnr_mg	OK	0.84934	8.09947	3.25341	3.83608	5e-05	0.000398241	yes
XLOC_001342	AAEL014526	supercont1.1152:174898-175920	ax_mg	cnr_mg	OK	96.4544	218.514	1.17981	1.63005	0.0059	0.023347	yes
XLOC_001343	AAEL014529	supercont1.1152:184833-200067	ax_mg	cnr_mg	OK	30.6215	22.2208	-0.462634	-0.641846	0.2667	0.417532	no
XLOC_001344	AAEL018428	supercont1.1152:173592-173915	ax_mg	cnr_mg	NOTEST	0	0	0	0	1	1	no
XLOC_001345	AAEL014528	supercont1.1152:206636-226348	ax_mg	cnr_mg	OK	24.0973	21.987	-0.132225	-0.193473	0.72705	0.823857	no
XLOC_001346	AAEL014530	supercont1.1153:1865-14673	ax_mg	cnr_mg	OK	22.5478	38.2174	0.761241	1.07978	0.05535	0.139207	no
XLOC_001347	AAEL014532	supercont1.1154:243706-244023	ax_mg	cnr_mg	NOTEST	0	0	0	0	1	1	no
XLOC_001348	AAEL014531	supercont1.1154:274306-276180	ax_mg	cnr_mg	OK	2.78627	1.75491	-0.666936	-0.712078	0.21235	0.36387	no
XLOC_001349	AAEL014533	supercont1.1155:65376-77228	ax_mg	cnr_mg	OK	2.7887	0.646202	-2.10953	-2.5692	0.0002	0.0013579	yes
XLOC_001350	AAEL014535	supercont1.1155:31579-63172	ax_mg	cnr_mg	NOTEST	1.15483	0.620542	-0.89608	0	1	1	no
XLOC_001351	AAEL014534	supercont1.1155:81672-96060	ax_mg	cnr_mg	OK	4.02868	1.67952	-1.26225	-1.74364	0.00475	0.0195236	yes
XLOC_001352	AAEL014537	supercont1.1156:916-20006	ax_mg	cnr_mg	NOTEST	0	0	0	0	1	1	no
XLOC_001353	AAEL014541	supercont1.1156:44174-46908	ax_mg	cnr_mg	OK	220.57	78.5054	-1.49037	-1.36949	0.03505	0.0977746	no
XLOC_001354	-	supercont1.1156:61555-61763	ax_mg	cnr_mg	OK	21.481	0	-inf	nan	0.01345	0.0456088	yes
XLOC_001355	AAEL014539	supercont1.1156:62563-81099	ax_mg	cnr_mg	OK	7.08216	1.25878	-2.49216	-2.31015	0.00135	0.00687401	yes
XLOC_001356	AAEL014543	supercont1.1156:90786-93320	ax_mg	cnr_mg	OK	20.9728	1.78922	-3.55112	-3.41607	5e-05	0.000398241	yes
XLOC_001357	AAEL014536	supercont1.1156:123654-140095	ax_mg	cnr_mg	OK	4.74828	8.34513	0.81353	1.13606	0.05205	0.132811	no
XLOC_001358	AAEL014542	supercont1.1156:159044-159266	ax_mg	cnr_mg	OK	4.24717	6.66149	0.649343	0.332504	0.5069	0.651207	no
XLOC_001359	AAEL014540	supercont1.1156:96452-112201	ax_mg	cnr_mg	NOTEST	2.56512	2.52297	-0.0239067	0	1	1	no
XLOC_001360	AAEL014538	supercont1.1156:172992-174005	ax_mg	cnr_mg	NOTEST	0	0	0	0	1	1	no
XLOC_001361	AAEL014544	supercont1.1157:124171-231593	ax_mg	cnr_mg	OK	0.687167	6.06893	3.14271	3.27856	5e-05	0.000398241	yes
XLOC_001362	AAEL017414	supercont1.1157:124171-231593	ax_mg	cnr_mg	NOTEST	0	0	0	0	1	1	no
XLOC_001363	AAEL016916	supercont1.1158:228229-228301	ax_mg	cnr_mg	NOTEST	0	0	0	0	1	1	no
XLOC_001364	AAEL014548	supercont1.1159:109827-128887	ax_mg	cnr_mg	OK	111.815	87.0598	-0.361035	-0.382516	0.47335	0.621248	no
XLOC_001365	AAEL014546	supercont1.1159:131793-172067	ax_mg	cnr_mg	OK	3.32561	3.30967	-0.00693395	-0.00861136	0.98185	0.988537	no
XLOC_001366	AAEL014547	supercont1.1159:7971-35557	ax_mg	cnr_mg	NOTEST	0.130359	0	-inf	0	1	1	no
XLOC_001367	AAEL014545	supercont1.1159:62690-82660	ax_mg	cnr_mg	OK	5.98301	3.77767	-0.663375	-0.83996	0.14	0.274616	no
XLOC_001368	AAEL014549	supercont1.1159:96208-97302	ax_mg	cnr_mg	OK	15.9692	10.5116	-0.603316	-0.873421	0.1262	0.255487	no
XLOC_001369	AAEL014550	supercont1.1159:183714-207821	ax_mg	cnr_mg	NOTEST	0.483949	0.458224	-0.0788028	0	1	1	no
XLOC_001370	AAEL018321	supercont1.116:3009-237129	ax_mg	cnr_mg	OK	7.33944	5.10463	-0.523863	-0.725067	0.22105	0.37372	no
XLOC_001371	AAEL016333	supercont1.116:278433-542171	ax_mg	cnr_mg	NOTEST	0	0	0	0	1	1	no
XLOC_001372	AAEL004353	supercont1.116:278433-542171	ax_mg	cnr_mg	NOTEST	0	0	0	0	1	1	no
XLOC_001373	AAEL004382	supercont1.116:278433-542171	ax_mg	cnr_mg	NOTEST	0.0584594	0	-inf	0	1	1	no
XLOC_001374	AAEL004352	supercont1.116:643183-667900	ax_mg	cnr_mg	NOTEST	0.53446	0.725882	0.441653	0	1	1	no
XLOC_001375	AAEL004369	supercont1.116:695389-697762	ax_mg	cnr_mg	NOTEST	0.0782059	0.442642	2.50079	0	1	1	no
XLOC_001376	AAEL004384	supercont1.116:733296-765079	ax_mg	cnr_mg	OK	33.4525	16.325	-1.03503	-1.38577	0.01915	0.060533	no
XLOC_001377	AAEL004360	supercont1.116:821451-822671	ax_mg	cnr_mg	NOTEST	0.177847	0.732696	2.04258	0	1	1	no
XLOC_001378	AAEL004361	supercont1.116:845293-901022	ax_mg	cnr_mg	OK	4.77052	7.15526	0.584858	0.766538	0.1906	0.338336	no
XLOC_001379	AAEL018322	supercont1.116:940239-957519	ax_mg	cnr_mg	NOTEST	0.687797	1.11571	0.697911	0	1	1	no
XLOC_001380	AAEL004355	supercont1.116:968745-981425	ax_mg	cnr_mg	OK	5.18409	8.18206	0.658374	0.919783	0.1058	0.227237	no
XLOC_001381	-	supercont1.116:1032441-1035636	ax_mg	cnr_mg	OK	8454.15	2427.87	-1.79997	-2.34198	5e-05	0.000398241	yes
XLOC_001382	AAEL004350	supercont1.116:1053918-1072650	ax_mg	cnr_mg	OK	17.142	32.775	0.935055	1.09771	0.06415	0.155861	no
XLOC_001383	AAEL017833	supercont1.116:1267202-1267283	ax_mg	cnr_mg	NOTEST	0	0	0	0	1	1	no
XLOC_001384	AAEL017602	supercont1.116:1319147-1319233	ax_mg	cnr_mg	NOTEST	0	0	0	0	1	1	no
XLOC_001385	AAEL004383	supercont1.116:1473054-1490325	ax_mg	cnr_mg	NOTEST	0.170342	1.18206	2.79479	0	1	1	no
XLOC_001386	AAEL004379	supercont1.116:1561818-1634682	ax_mg	cnr_mg	OK	16.856	6.83906	-1.30139	-1.73054	0.00295	0.0131451	yes
XLOC_001387	AAEL004366	supercont1.116:1661859-1673386	ax_mg	cnr_mg	NOTEST	0.547731	0.658239	0.265144	0	1	1	no
XLOC_001388	AAEL004380	supercont1.116:1678041-1682301	ax_mg	cnr_mg	NOTEST	0.159235	0.388936	1.28838	0	1	1	no
XLOC_001389	AAEL004358	supercont1.116:1747790-1758809	ax_mg	cnr_mg	OK	15.9911	26.5897	0.733602	1.06199	0.06825	0.163562	no
XLOC_001390	AAEL004351	supercont1.116:278433-542171	ax_mg	cnr_mg	OK	23.6312	5.37207	-2.13714	-3.11307	5e-05	0.000398241	yes
XLOC_001391	AAEL004354	supercont1.116:542287-566476	ax_mg	cnr_mg	OK	25.055	2.82747	-3.14752	-2.48957	0.00445	0.0184865	yes
XLOC_001392	-	supercont1.116:568001-602534	ax_mg	cnr_mg	OK	236.388	0	-inf	nan	5e-05	0.000398241	yes
XLOC_001393	AAEL004373	supercont1.116:615714-615954	ax_mg	cnr_mg	NOTEST	1.61079	2.34585	0.542346	0	1	1	no
XLOC_001394	AAEL004367	supercont1.116:678305-678974	ax_mg	cnr_mg	OK	66.1399	148.225	1.1642	1.20722	0.03435	0.0962018	no
XLOC_001395	AAEL004374	supercont1.116:678988-680330	ax_mg	cnr_mg	OK	71.6067	59.0562	-0.278006	-0.28868	0.57355	0.706801	no
XLOC_001396	AAEL004361	supercont1.116:845293-901022	ax_mg	cnr_mg	OK	61.5894	40.4814	-0.605422	-0.239591	0.7144	0.814721	no
XLOC_001397	-	supercont1.116:901171-901369	ax_mg	cnr_mg	OK	102.101	24.8751	-2.03722	-1.87757	0.0034	0.0147936	yes
XLOC_001398	AAEL004368	supercont1.116:901852-934870	ax_mg	cnr_mg	OK	9.70225	5.21535	-0.895557	-1.29575	0.02605	0.0772114	no
XLOC_001399	AAEL004371	supercont1.116:965407-966840	ax_mg	cnr_mg	OK	4.92308	12.0771	1.29464	1.80956	0.00235	0.010914	yes
XLOC_001400	AAEL004364	supercont1.116:981914-985089	ax_mg	cnr_mg	OK	10.0948	8.63676	-0.225056	-0.333318	0.5628	0.698236	no
XLOC_001401	AAEL004359	supercont1.116:985376-986066	ax_mg	cnr_mg	OK	0.405248	5.45686	3.75119	1.84527	0.2523	0.402405	no
XLOC_001402	AAEL004370	supercont1.116:990254-1019926	ax_mg	cnr_mg	OK	9.23196	15.013	0.701502	1.03652	0.0669	0.160999	no
XLOC_001403	AAEL004372	supercont1.116:1021938-1022707	ax_mg	cnr_mg	NOTEST	1.18045	0.891265	-0.405412	0	1	1	no
XLOC_001404	AAEL016995	supercont1.116:1035652-1037722	ax_mg	cnr_mg	OK	5829.4	2645.27	-1.13994	-1.53624	0.0089	0.0326381	yes
XLOC_001405	AAEL004376,AAEL004385	supercont1.116:1053918-1072650	ax_mg	cnr_mg	OK	5.27031	6.98001	0.405341	0.253535	0.69745	0.80248	no
XLOC_001406	AAEL004378	supercont1.116:1688592-1700751	ax_mg	cnr_mg	OK	236.83	233.678	-0.0193318	-0.0258722	0.9633	0.977097	no
XLOC_001407	AAEL004356	supercont1.116:1708339-1738522	ax_mg	cnr_mg	OK	4.80293	2.8135	-0.77155	-1.11272	0.05425	0.13717	no
XLOC_001408	AAEL004363,AAEL004381	supercont1.116:1771498-1917728	ax_mg	cnr_mg	OK	7.47465	7.25538	-0.0429557	-0.0577284	0.9147	0.947652	no
XLOC_001409	-	supercont1.116:1918328-2005491	ax_mg	cnr_mg	NOTEST	0	0	0	0	1	1	no
XLOC_001410	AAEL004357	supercont1.116:2215744-2229422	ax_mg	cnr_mg	NOTEST	0.0706264	0.147122	1.05873	0	1	1	no
XLOC_001411	AAEL014552	supercont1.1161:34947-43718	ax_mg	cnr_mg	NOTEST	0.310111	0.863367	1.47719	0	1	1	no
XLOC_001412	AAEL014553	supercont1.1161:73051-89901	ax_mg	cnr_mg	NOTEST	0.0624052	1.54212	4.6271	0	1	1	no
XLOC_001413	AAEL014551	supercont1.1161:100523-102476	ax_mg	cnr_mg	OK	0.325884	3.01785	3.21109	2.44663	0.00405	0.017102	yes
XLOC_001414	-	supercont1.1162:54432-109966	ax_mg	cnr_mg	NOTEST	0.809895	0	-inf	0	1	1	no
XLOC_001415	-	supercont1.1162:110285-144977	ax_mg	cnr_mg	NOTEST	0	1.04155	inf	0	1	1	no
XLOC_001416	-	supercont1.1162:146200-146403	ax_mg	cnr_mg	NOTEST	7.09415	2.75441	-1.36489	0	1	1	no
XLOC_001417	-	supercont1.1162:146714-204281	ax_mg	cnr_mg	NOTEST	1.53131	0	-inf	0	1	1	no
XLOC_001418	AAEL014554	supercont1.1163:163933-165344	ax_mg	cnr_mg	NOTEST	1.08326	1.27699	0.237369	0	1	1	no
XLOC_001419	-	supercont1.1164:151981-169420	ax_mg	cnr_mg	NOTEST	10.3282	2.54399	-2.02142	0	1	1	no
XLOC_001420	-	supercont1.1164:170071-170637	ax_mg	cnr_mg	OK	43.0536	3.084	-3.80326	-2.40191	0.24475	0.39739	no
XLOC_001421	-	supercont1.1164:171498-219834	ax_mg	cnr_mg	OK	34.9354	5.46379	-2.67672	-1.74696	0.03685	0.101611	no
XLOC_001422	AAEL014555	supercont1.1165:48751-49496	ax_mg	cnr_mg	OK	84.7998	119.743	0.497803	0.695659	0.19935	0.348976	no
XLOC_001423	AAEL014556	supercont1.1165:30177-32666	ax_mg	cnr_mg	NOTEST	0.0503098	0.0742262	0.561089	0	1	1	no
XLOC_001424	AAEL014557	supercont1.1165:95598-147950	ax_mg	cnr_mg	OK	76.6214	21.4144	-1.83916	-1.73182	0.0033	0.014422	yes
XLOC_001425	AAEL014561	supercont1.1166:68963-69675	ax_mg	cnr_mg	NOTEST	0	0	0	0	1	1	no
XLOC_001426	-	supercont1.1166:338-608	ax_mg	cnr_mg	OK	0	40.1825	inf	nan	5e-05	0.000398241	yes
XLOC_001427	AAEL014559	supercont1.1166:949-48966	ax_mg	cnr_mg	OK	6.45999	16.0481	1.3128	1.73722	0.00255	0.0116912	yes
XLOC_001428	AAEL014560	supercont1.1166:91320-91893	ax_mg	cnr_mg	NOTEST	0	0	0	0	1	1	no
XLOC_001429	AAEL014558	supercont1.1166:121137-164084	ax_mg	cnr_mg	OK	17.4975	5.23733	-1.74025	-2.41193	5e-05	0.000398241	yes
XLOC_001430	-	supercont1.1166:195412-203884	ax_mg	cnr_mg	OK	0	10.7102	inf	nan	0.00155	0.00771128	yes
XLOC_001431	AAEL014566	supercont1.1168:38151-120968	ax_mg	cnr_mg	NOTEST	0.376836	1.7542	2.2188	0	1	1	no
XLOC_001432	AAEL014564	supercont1.1168:139338-168003	ax_mg	cnr_mg	OK	17.3157	15.1541	-0.192373	-0.287847	0.6242	0.747471	no
XLOC_001433	AAEL014562	supercont1.1168:175932-183158	ax_mg	cnr_mg	OK	3089.84	2503.22	-0.303746	-0.397112	0.4579	0.607387	no
XLOC_001434	AAEL014563	supercont1.1168:27837-31973	ax_mg	cnr_mg	NOTEST	0	0	0	0	1	1	no
XLOC_001435	AAEL014565	supercont1.1168:38151-120968	ax_mg	cnr_mg	NOTEST	0	3.46648	inf	0	1	1	no
XLOC_001436	AAEL004390	supercont1.117:315923-318632	ax_mg	cnr_mg	NOTEST	0.0357828	0	-inf	0	1	1	no
XLOC_001437	AAEL004386	supercont1.117:347260-349821	ax_mg	cnr_mg	NOTEST	0	0	0	0	1	1	no
XLOC_001438	AAEL004399	supercont1.117:473455-549150	ax_mg	cnr_mg	NOTEST	0.931673	0.993909	0.0932903	0	1	1	no
XLOC_001439	AAEL016334	supercont1.117:1366521-1492257	ax_mg	cnr_mg	NOTEST	0	0	0	0	1	1	no
XLOC_001440	AAEL016335	supercont1.117:1617209-1617282	ax_mg	cnr_mg	NOTEST	0	0	0	0	1	1	no
XLOC_001441	AAEL004389	supercont1.117:2061498-2126562	ax_mg	cnr_mg	NOTEST	1.19074	0.950484	-0.325126	0	1	1	no
XLOC_001442	AAEL004395	supercont1.117:2289745-2290637	ax_mg	cnr_mg	NOTEST	0.144432	0.246166	0.76924	0	1	1	no
XLOC_001443	AAEL017431	supercont1.117:2369515-2370286	ax_mg	cnr_mg	NOTEST	1.04847	0.36783	-1.51118	0	1	1	no
XLOC_001444	AAEL004393	supercont1.117:5568-136653	ax_mg	cnr_mg	OK	5.39595	0.649003	-3.05558	-3.53171	5e-05	0.000398241	yes
XLOC_001445	-	supercont1.117:136805-154463	ax_mg	cnr_mg	OK	6.73929	2.36921	-1.50819	-1.51118	0.01885	0.059788	no
XLOC_001446	AAEL004401	supercont1.117:291590-310460	ax_mg	cnr_mg	NOTEST	0.0373785	0.0945326	1.3386	0	1	1	no
XLOC_001447	AAEL004388	supercont1.117:362284-383373	ax_mg	cnr_mg	NOTEST	0.0379757	0	-inf	0	1	1	no
XLOC_001448	AAEL004396	supercont1.117:640124-789723	ax_mg	cnr_mg	NOTEST	0.170002	0	-inf	0	1	1	no
XLOC_001449	AAEL004398	supercont1.117:1114924-1175073	ax_mg	cnr_mg	NOTEST	0	0	0	0	1	1	no
XLOC_001450	AAEL004391	supercont1.117:1315307-1366360	ax_mg	cnr_mg	NOTEST	0.306368	1.87985	2.61728	0	1	1	no
XLOC_001451	AAEL016334	supercont1.117:1366521-1492257	ax_mg	cnr_mg	NOTEST	0	0.524729	inf	0	1	1	no
XLOC_001452	-	supercont1.117:1493053-1493407	ax_mg	cnr_mg	NOTEST	0	0	0	0	1	1	no
XLOC_001453	AAEL004394	supercont1.117:1760243-1775702	ax_mg	cnr_mg	NOTEST	0.888659	0.458063	-0.956086	0	1	1	no
XLOC_001454	AAEL004387	supercont1.117:2164921-2168449	ax_mg	cnr_mg	NOTEST	1.45231	2.28723	0.655248	0	1	1	no
XLOC_001455	AAEL004397	supercont1.117:2177827-2179239	ax_mg	cnr_mg	OK	8.11032	1.66307	-2.28591	-2.58172	0.0004	0.00246114	yes
XLOC_001456	-	supercont1.117:2215035-2233772	ax_mg	cnr_mg	NOTEST	1.5827	0	-inf	0	1	1	no
XLOC_001457	AAEL004392	supercont1.117:2370710-2380741	ax_mg	cnr_mg	OK	3.75527	0.226135	-4.05366	-0.944518	0.09845	0.215734	no
XLOC_001458	AAEL016336	supercont1.117:2370710-2380741	ax_mg	cnr_mg	NOTEST	0	0	0	0	1	1	no
XLOC_001459	AAEL014567,AAEL014570	supercont1.1170:3703-69997	ax_mg	cnr_mg	NOTEST	0.955287	2.19338	1.19915	0	1	1	no
XLOC_001460	AAEL014568	supercont1.1170:115712-118534	ax_mg	cnr_mg	NOTEST	0	0.0397723	inf	0	1	1	no
XLOC_001461	AAEL014571	supercont1.1170:106404-108135	ax_mg	cnr_mg	NOTEST	0.0666574	0	-inf	0	1	1	no
XLOC_001462	AAEL014569	supercont1.1170:154787-189333	ax_mg	cnr_mg	NOTEST	0.553456	1.19153	1.10628	0	1	1	no
XLOC_001463	AAEL014573	supercont1.1171:116665-120233	ax_mg	cnr_mg	OK	33.9396	6.3162	-2.42584	-3.00935	5e-05	0.000398241	yes
XLOC_001464	AAEL017267	supercont1.1171:120539-121343	ax_mg	cnr_mg	OK	54.0814	14.3843	-1.91064	-2.59085	5e-05	0.000398241	yes
XLOC_001465	AAEL014572,AAEL017559	supercont1.1171:182772-211283	ax_mg	cnr_mg	OK	5.48997	27.89	2.34488	2.78913	5e-05	0.000398241	yes
XLOC_001466	AAEL014575	supercont1.1171:75283-75546	ax_mg	cnr_mg	NOTEST	0	0	0	0	1	1	no
XLOC_001467	AAEL014574	supercont1.1171:155834-163295	ax_mg	cnr_mg	NOTEST	1.69412	0.188955	-3.16442	0	1	1	no
XLOC_001468	AAEL016917	supercont1.1172:82988-83060	ax_mg	cnr_mg	NOTEST	0	0	0	0	1	1	no
XLOC_001469	AAEL014577	supercont1.1172:182289-192887	ax_mg	cnr_mg	NOTEST	0.694451	0.720476	0.0530757	0	1	1	no
XLOC_001470	AAEL014576	supercont1.1172:172897-181747	ax_mg	cnr_mg	OK	11.3624	11.5199	0.0198576	0.0260158	0.96415	0.977603	no
XLOC_001471	AAEL014578	supercont1.1172:194763-197341	ax_mg	cnr_mg	OK	17.9674	10.6746	-0.751199	-1.11156	0.04695	0.122557	no
XLOC_001472	AAEL014580	supercont1.1173:220055-220954	ax_mg	cnr_mg	NOTEST	2.38194	1.17754	-1.01636	0	1	1	no
XLOC_001473	AAEL014581	supercont1.1173:1778-140756	ax_mg	cnr_mg	NOTEST	0.175693	0	-inf	0	1	1	no
XLOC_001474	AAEL014579	supercont1.1173:181765-186411	ax_mg	cnr_mg	NOTEST	0.383457	0.231991	-0.724996	0	1	1	no
XLOC_001475	AAEL014584	supercont1.1174:83940-85453	ax_mg	cnr_mg	NOTEST	0.0612408	0.0837716	0.451968	0	1	1	no
XLOC_001476	AAEL014582	supercont1.1174:106062-109004	ax_mg	cnr_mg	NOTEST	1.66136	1.76922	0.0907494	0	1	1	no
XLOC_001477	AAEL014585	supercont1.1174:5768-25807	ax_mg	cnr_mg	OK	2.84958	2.15041	-0.406136	-0.397653	0.4672	0.61574	no
XLOC_001478	AAEL014583	supercont1.1174:72266-73387	ax_mg	cnr_mg	OK	5886.37	5841.83	-0.0109571	-0.0137817	0.98035	0.987702	no
XLOC_001479	AAEL017106	supercont1.1174:142656-146020	ax_mg	cnr_mg	NOTEST	0.0898781	0.267313	1.57249	0	1	1	no
XLOC_001480	-	supercont1.1175:50186-89737	ax_mg	cnr_mg	OK	118.385	0	-inf	nan	5e-05	0.000398241	yes
XLOC_001481	-	supercont1.1175:200791-205177	ax_mg	cnr_mg	OK	51.0571	0	-inf	nan	0.001	0.00534102	yes
XLOC_001482	-	supercont1.1176:32361-62128	ax_mg	cnr_mg	OK	79.4178	0	-inf	nan	5e-05	0.000398241	yes
XLOC_001483	AAEL014589	supercont1.1179:22030-23740	ax_mg	cnr_mg	OK	1.48529	5.28372	1.83081	1.99803	0.0008	0.00442202	yes
XLOC_001484	AAEL014590	supercont1.1179:176665-176914	ax_mg	cnr_mg	NOTEST	0.763204	0.606043	-0.33265	0	1	1	no
XLOC_001485	AAEL004410	supercont1.118:106084-126558	ax_mg	cnr_mg	NOTEST	1.77666	1.37633	-0.368348	0	1	1	no
XLOC_001486	AAEL016337	supercont1.118:106084-126558	ax_mg	cnr_mg	NOTEST	0	0	0	0	1	1	no
XLOC_001487	-	supercont1.118:128312-142545	ax_mg	cnr_mg	NOTEST	0	0	0	0	1	1	no
XLOC_001488	-	supercont1.118:1011119-1056953	ax_mg	cnr_mg	OK	52.7402	26.8676	-0.973036	-0.77816	0.20565	0.356447	no
XLOC_001489	AAEL004409	supercont1.118:1057664-1084933	ax_mg	cnr_mg	OK	9.72173	34.4613	1.82569	2.47507	5e-05	0.000398241	yes
XLOC_001490	AAEL004407	supercont1.118:2164008-2254972	ax_mg	cnr_mg	NOTEST	0.839686	0.214265	-1.97045	0	1	1	no
XLOC_001491	AAEL004414	supercont1.118:2351803-2356050	ax_mg	cnr_mg	OK	24.8471	17.0473	-0.543534	-0.698506	0.2059	0.356651	no
XLOC_001492	AAEL004413	supercont1.118:2356098-2392509	ax_mg	cnr_mg	OK	29.4388	0	-inf	nan	0.10665	0.228547	no
XLOC_001493	AAEL004405,AAEL004411	supercont1.118:2393279-2436593	ax_mg	cnr_mg	NOTEST	1.5635	1.6587	0.0852724	0	1	1	no
XLOC_001494	-	supercont1.118:19896-23564	ax_mg	cnr_mg	OK	0	7.97658	inf	nan	0.02165	0.0666795	no
XLOC_001495	AAEL004404	supercont1.118:42006-42611	ax_mg	cnr_mg	OK	126.212	98.7016	-0.354703	-0.486949	0.3768	0.531853	no
XLOC_001496	AAEL004403	supercont1.118:1915778-1917137	ax_mg	cnr_mg	NOTEST	0	0	0	0	1	1	no
XLOC_001497	AAEL016338	supercont1.118:1984674-1984747	ax_mg	cnr_mg	NOTEST	0	0	0	0	1	1	no
XLOC_001498	AAEL016339	supercont1.118:1985301-1985373	ax_mg	cnr_mg	NOTEST	0	0	0	0	1	1	no
XLOC_001499	AAEL004402,AAEL004406	supercont1.118:2126636-2158150	ax_mg	cnr_mg	OK	79.2309	63.9792	-0.30846	-0.387313	0.4996	0.644889	no
XLOC_001500	AAEL004412	supercont1.118:2164008-2254972	ax_mg	cnr_mg	OK	25.1944	4.54313	-2.47134	-3.45474	5e-05	0.000398241	yes
XLOC_001501	AAEL004408	supercont1.118:2255848-2256034	ax_mg	cnr_mg	OK	75.0181	2.27684	-5.04213	-3.98711	0.09425	0.209389	no
XLOC_001502	-	supercont1.118:2256248-2330160	ax_mg	cnr_mg	OK	85.8908	5.80574	-3.88695	-2.62477	0.00265	0.0120244	yes
XLOC_001503	AAEL004415	supercont1.118:2356098-2392509	ax_mg	cnr_mg	OK	15.8976	25.7137	0.693727	0.931585	0.1025	0.22214	no
XLOC_001504	AAEL014591	supercont1.1180:395-4917	ax_mg	cnr_mg	OK	1.94712	7.40362	1.92689	2.53683	5e-05	0.000398241	yes
XLOC_001505	AAEL014593	supercont1.1181:11401-11955	ax_mg	cnr_mg	NOTEST	0	1.01714	inf	0	1	1	no
XLOC_001506	AAEL014594	supercont1.1181:12138-66393	ax_mg	cnr_mg	OK	8.0419	19.8626	1.30444	1.69678	0.00505	0.0205194	yes
XLOC_001507	-	supercont1.1181:66580-105734	ax_mg	cnr_mg	OK	17.7197	5.17115	-1.7768	-2.05531	0.41705	0.56999	no
XLOC_001508	AAEL014592	supercont1.1181:132366-168676	ax_mg	cnr_mg	OK	2.42271	2.99033	0.303685	0.425199	0.46655	0.615148	no
XLOC_001509	AAEL014595	supercont1.1183:34715-96256	ax_mg	cnr_mg	NOTEST	0.248392	1.55877	2.64972	0	1	1	no
XLOC_001510	AAEL014596	supercont1.1185:193179-194405	ax_mg	cnr_mg	OK	3.73305	4.35675	0.222897	0.179474	0.746	0.836821	no
XLOC_001511	AAEL014597	supercont1.1185:202649-216751	ax_mg	cnr_mg	OK	3.80931	12.0193	1.65776	2.21635	0.0001	0.000739791	yes
XLOC_001512	AAEL014600	supercont1.1186:61208-68400	ax_mg	cnr_mg	OK	9.74622	50.0191	2.35956	3.06794	5e-05	0.000398241	yes
XLOC_001513	AAEL014599	supercont1.1186:68558-85189	ax_mg	cnr_mg	NOTEST	0	0.347534	inf	0	1	1	no
XLOC_001514	AAEL014598	supercont1.1186:101567-175614	ax_mg	cnr_mg	OK	21.4685	2.29625	-3.22487	-3.85529	5e-05	0.000398241	yes
XLOC_001515	AAEL014602	supercont1.1187:47362-55875	ax_mg	cnr_mg	NOTEST	0	0	0	0	1	1	no
XLOC_001516	AAEL014601	supercont1.1187:135319-158338	ax_mg	cnr_mg	NOTEST	2.44654	0.702522	-1.80013	0	1	1	no
XLOC_001517	AAEL014617	supercont1.1188:32147-33821	ax_mg	cnr_mg	OK	81.997	15.3183	-2.42031	-2.45779	0.0001	0.000739791	yes
XLOC_001518	AAEL014607	supercont1.1188:47247-49040	ax_mg	cnr_mg	OK	143.807	70.3935	-1.03062	-1.02953	0.0592	0.146575	no
XLOC_001519	AAEL014616	supercont1.1188:185261-186934	ax_mg	cnr_mg	OK	64.4742	21.3885	-1.59189	-1.7571	0.0029	0.012955	yes
XLOC_001520	AAEL014603,AAEL014610	supercont1.1188:2926-14622	ax_mg	cnr_mg	OK	1.84708	5.12343	1.47186	1.71221	0.0045	0.0186587	yes
XLOC_001521	AAEL014609	supercont1.1188:49550-51215	ax_mg	cnr_mg	OK	300.906	85.5728	-1.81409	-1.5557	0.0162	0.0530253	no
XLOC_001522	AAEL017366	supercont1.1188:71084-72111	ax_mg	cnr_mg	OK	38.1392	7.37448	-2.37066	-2.86929	5e-05	0.000398241	yes
XLOC_001523	AAEL014613	supercont1.1188:73218-74905	ax_mg	cnr_mg	OK	33.4715	7.87685	-2.08724	-2.12771	0.0013	0.00666705	yes
XLOC_001524	AAEL014606	supercont1.1188:75969-78742	ax_mg	cnr_mg	OK	9.28577	8.94761	-0.0535197	-0.0760813	0.89595	0.936277	no
XLOC_001525	AAEL014615	supercont1.1188:86222-87884	ax_mg	cnr_mg	NOTEST	0	0	0	0	1	1	no
XLOC_001526	AAEL014612,AAEL014619	supercont1.1188:100137-107119	ax_mg	cnr_mg	OK	10.274	10.8049	0.07269	0.0856183	0.8853	0.929321	no
XLOC_001527	AAEL014604	supercont1.1188:110231-111910	ax_mg	cnr_mg	NOTEST	1.70673	0.227885	-2.90485	0	1	1	no
XLOC_001528	AAEL014608	supercont1.1188:121210-158750	ax_mg	cnr_mg	OK	14.8116	4.52093	-1.71204	-0.503519	0.35615	0.511394	no
XLOC_001529	AAEL014611,AAEL014618	supercont1.1188:121210-158750	ax_mg	cnr_mg	OK	55.3357	2.34594	-4.55997	-0.986446	0.00625	0.0244658	yes
XLOC_001530	AAEL014614	supercont1.1188:121210-158750	ax_mg	cnr_mg	OK	22.388	15.8319	-0.499896	-0.251273	0.77715	0.858356	no
XLOC_001531	AAEL014605	supercont1.1188:121210-158750	ax_mg	cnr_mg	OK	80.5639	46.0846	-0.80585	-0.612001	0.2804	0.432311	no
XLOC_001532	AAEL014620	supercont1.1189:191683-206062	ax_mg	cnr_mg	OK	9.4459	48.2262	2.35206	2.97327	5e-05	0.000398241	yes
XLOC_001533	AAEL004422	supercont1.119:79273-92110	ax_mg	cnr_mg	OK	2.93487	4.50762	0.619067	0.775895	0.16955	0.31284	no
XLOC_001534	AAEL004424	supercont1.119:204095-205078	ax_mg	cnr_mg	NOTEST	0	0	0	0	1	1	no
XLOC_001535	AAEL004427	supercont1.119:225806-226690	ax_mg	cnr_mg	OK	71.4347	112.847	0.659668	0.928487	0.10645	0.228235	no
XLOC_001536	AAEL004448	supercont1.119:264510-296894	ax_mg	cnr_mg	OK	27.2808	21.6377	-0.334344	-0.375144	0.46875	0.617168	no
XLOC_001537	-	supercont1.119:297707-297890	ax_mg	cnr_mg	OK	107.004	11.4443	-3.22497	-2.631	0.02255	0.0688973	no
XLOC_001538	AAEL004446	supercont1.119:360260-361708	ax_mg	cnr_mg	NOTEST	0.191468	0.999604	2.38426	0	1	1	no
XLOC_001539	AAEL004439	supercont1.119:402049-457602	ax_mg	cnr_mg	OK	3.53445	12.5439	1.82742	0.214807	0.27945	0.431244	no
XLOC_001540	AAEL004416	supercont1.119:468796-584946	ax_mg	cnr_mg	NOTEST	0.430921	1.76519	2.03433	0	1	1	no
XLOC_001541	AAEL004442	supercont1.119:1052388-1073273	ax_mg	cnr_mg	NOTEST	2.18956	0.260215	-3.07286	0	1	1	no
XLOC_001542	AAEL004445	supercont1.119:1103977-1112112	ax_mg	cnr_mg	OK	44.0873	33.1322	-0.412129	-0.569144	0.30605	0.459635	no
XLOC_001543	AAEL004419	supercont1.119:1145627-1166326	ax_mg	cnr_mg	OK	66.0595	63.8886	-0.0482066	-0.0646082	0.90895	0.944095	no
XLOC_001544	AAEL004431	supercont1.119:1226962-1274305	ax_mg	cnr_mg	OK	6.30039	4.67268	-0.431191	-0.643419	0.2612	0.411414	no
XLOC_001545	AAEL004441	supercont1.119:1938561-1958830	ax_mg	cnr_mg	OK	18.0018	20.6736	0.199645	0.291769	0.58565	0.716738	no
XLOC_001546	AAEL004426	supercont1.119:1997944-2010515	ax_mg	cnr_mg	OK	11.9511	13.698	0.196825	0.289274	0.61605	0.741023	no
XLOC_001547	AAEL004435	supercont1.119:2025436-2036242	ax_mg	cnr_mg	OK	53.9738	56.9848	0.0783202	0.109872	0.8474	0.904837	no
XLOC_001548	AAEL004421	supercont1.119:2065650-2065963	ax_mg	cnr_mg	OK	546.799	114.124	-2.26041	-2.85471	5e-05	0.000398241	yes
XLOC_001549	AAEL004443	supercont1.119:2416626-2424138	ax_mg	cnr_mg	NOTEST	0	0	0	0	1	1	no
XLOC_001550	AAEL004444	supercont1.119:16831-63593	ax_mg	cnr_mg	OK	4.05302	5.43427	0.423088	0.526787	0.3471	0.50217	no
XLOC_001551	AAEL004417	supercont1.119:132136-147937	ax_mg	cnr_mg	OK	72.4944	32.1104	-1.17483	-1.53485	0.00845	0.031262	yes
XLOC_001552	AAEL004430	supercont1.119:165403-196178	ax_mg	cnr_mg	OK	19.88	39.4094	0.987225	1.31709	0.01955	0.0615269	no
XLOC_001553	AAEL004436	supercont1.119:250182-251451	ax_mg	cnr_mg	OK	38.7996	47.3321	0.286778	0.404471	0.47215	0.620196	no
XLOC_001554	AAEL004428	supercont1.119:298126-321989	ax_mg	cnr_mg	NOTEST	0.50293	2.35285	2.22598	0	1	1	no
XLOC_001555	AAEL004420	supercont1.119:387192-389782	ax_mg	cnr_mg	OK	2.83542	5.41216	0.932641	1.15519	0.04	0.108366	no
XLOC_001556	AAEL004423	supercont1.119:402049-457602	ax_mg	cnr_mg	OK	615.145	912.442	0.568806	0.690582	0.21385	0.365577	no
XLOC_001557	AAEL004440	supercont1.119:468796-584946	ax_mg	cnr_mg	OK	13.1505	7.80643	-0.75238	-0.448195	0.3921	0.546388	no
XLOC_001558	AAEL004425	supercont1.119:468796-584946	ax_mg	cnr_mg	OK	33.5464	46.8713	0.482546	0.429269	0.49775	0.643175	no
XLOC_001559	AAEL004418	supercont1.119:623842-647438	ax_mg	cnr_mg	NOTEST	0.461205	1.13802	1.30304	0	1	1	no
XLOC_001560	AAEL004432	supercont1.119:752518-762846	ax_mg	cnr_mg	NOTEST	0	0	0	0	1	1	no
XLOC_001561	AAEL004433	supercont1.119:1141375-1142028	ax_mg	cnr_mg	OK	47.8022	85.1735	0.833328	1.12731	0.04205	0.112586	no
XLOC_001562	AAEL004438	supercont1.119:1166367-1178260	ax_mg	cnr_mg	OK	146.251	117.532	-0.315393	-0.400508	0.4839	0.630694	no
XLOC_001563	-	supercont1.119:1339773-1504378	ax_mg	cnr_mg	OK	7.11753	0	-inf	nan	5e-05	0.000398241	yes
XLOC_001564	AAEL004437	supercont1.119:1781232-1925531	ax_mg	cnr_mg	OK	5.8507	8.83504	0.594627	0.775456	0.17485	0.319875	no
XLOC_001565	AAEL004434	supercont1.119:1973002-1997461	ax_mg	cnr_mg	OK	89.4532	119.781	0.421194	0.558497	0.33905	0.4939	no
XLOC_001566	AAEL017519	supercont1.119:2253450-2261588	ax_mg	cnr_mg	OK	20.1647	25.685	0.34909	0.501434	0.3787	0.5337	no
XLOC_001567	AAEL017546	supercont1.119:2262289-2316157	ax_mg	cnr_mg	OK	3.68393	1.03188	-1.83597	-2.55699	0.0001	0.000739791	yes
XLOC_001568	AAEL004447	supercont1.119:2330994-2386410	ax_mg	cnr_mg	OK	11.6186	0.419509	-4.79159	-0.78699	0.2452	0.397471	no
XLOC_001569	AAEL004429	supercont1.119:2404671-2410377	ax_mg	cnr_mg	NOTEST	0	0	0	0	1	1	no
XLOC_001570	-	supercont1.1190:13140-25856	ax_mg	cnr_mg	OK	55.0997	0	-inf	nan	5e-05	0.000398241	yes
XLOC_001571	AAEL014622	supercont1.1190:133482-148461	ax_mg	cnr_mg	NOTEST	0.968654	1.04566	0.110364	0	1	1	no
XLOC_001572	AAEL014621	supercont1.1190:106074-107471	ax_mg	cnr_mg	NOTEST	0	0	0	0	1	1	no
XLOC_001573	AAEL017967	supercont1.1191:97783-97884	ax_mg	cnr_mg	NOTEST	0	0	0	0	1	1	no
XLOC_001574	AAEL014625	supercont1.1192:113332-123362	ax_mg	cnr_mg	OK	35.9395	78.7205	1.13117	1.58661	0.00735	0.0279224	yes
XLOC_001575	AAEL014624	supercont1.1192:156716-184804	ax_mg	cnr_mg	NOTEST	0.160931	0.367071	1.18962	0	1	1	no
XLOC_001576	AAEL016965	supercont1.1192:5842-80151	ax_mg	cnr_mg	NOTEST	0	0	0	0	1	1	no
XLOC_001577	AAEL014623	supercont1.1192:197611-198104	ax_mg	cnr_mg	NOTEST	0.183023	0.31818	0.797817	0	1	1	no
XLOC_001578	AAEL014627	supercont1.1193:132924-157020	ax_mg	cnr_mg	NOTEST	0.10856	1.08591	3.32234	0	1	1	no
XLOC_001579	AAEL014626	supercont1.1193:188739-197018	ax_mg	cnr_mg	NOTEST	0	0	0	0	1	1	no
XLOC_001580	AAEL014628	supercont1.1194:6844-12313	ax_mg	cnr_mg	NOTEST	0.84597	0.760874	-0.15295	0	1	1	no
XLOC_001581	AAEL014631	supercont1.1194:43844-85992	ax_mg	cnr_mg	NOTEST	2.69287	1.87791	-0.520012	0	1	1	no
XLOC_001582	-	supercont1.1194:107845-121844	ax_mg	cnr_mg	OK	37.3214	16.7079	-1.15947	-1.45008	0.29375	0.446517	no
XLOC_001583	AAEL016960	supercont1.1194:123275-136804	ax_mg	cnr_mg	OK	3.75436	11.387	1.60075	1.84627	0.00175	0.00854603	yes
XLOC_001584	AAEL014632	supercont1.1194:163051-188114	ax_mg	cnr_mg	NOTEST	0.0861706	0.203769	1.24166	0	1	1	no
XLOC_001585	AAEL014629,AAEL014630	supercont1.1194:140784-152794	ax_mg	cnr_mg	OK	118.162	109.657	-0.107765	-0.131775	0.8012	0.874874	no
XLOC_001586	AAEL014633	supercont1.1197:172485-183583	ax_mg	cnr_mg	NOTEST	0.455217	2.34631	2.36576	0	1	1	no
XLOC_001587	-	supercont1.1197:26067-32224	ax_mg	cnr_mg	NOTEST	19.0031	0	-inf	0	1	1	no
XLOC_001588	AAEL014634	supercont1.1197:86701-105051	ax_mg	cnr_mg	NOTEST	1.86271	2.6384	0.502259	0	1	1	no
XLOC_001589	AAEL014635	supercont1.1198:140349-156905	ax_mg	cnr_mg	NOTEST	0.199572	1.47827	2.88893	0	1	1	no
XLOC_001590	AAEL014637	supercont1.1199:46872-98381	ax_mg	cnr_mg	NOTEST	0.866797	0.13604	-2.67166	0	1	1	no
XLOC_001591	AAEL016918	supercont1.1199:36998-37071	ax_mg	cnr_mg	NOTEST	0	0	0	0	1	1	no
XLOC_001592	AAEL014636	supercont1.1199:117232-141889	ax_mg	cnr_mg	NOTEST	0.396219	0.565725	0.513803	0	1	1	no
XLOC_001593	AAEL000604	supercont1.12:45163-68568	ax_mg	cnr_mg	OK	10.5852	1.16853	-3.17928	-3.40775	5e-05	0.000398241	yes
XLOC_001594	AAEL017685	supercont1.12:45163-68568	ax_mg	cnr_mg	OK	8.42926	5.09591	-0.726065	-0.304726	0.6212	0.745108	no
XLOC_001595	AAEL017352	supercont1.12:77359-78384	ax_mg	cnr_mg	OK	27.4051	31.2599	0.189869	0.274199	0.6267	0.749426	no
XLOC_001596	-	supercont1.12:114991-115323	ax_mg	cnr_mg	OK	5.28624	2.61644	-1.01464	-0.527467	0.22355	0.376306	no
XLOC_001597	AAEL018022	supercont1.12:135840-145536	ax_mg	cnr_mg	OK	2.99659	4.31838	0.527168	0.679103	0.24235	0.395634	no
XLOC_001598	AAEL018023	supercont1.12:146185-146908	ax_mg	cnr_mg	NOTEST	0.849028	0	-inf	0	1	1	no
XLOC_001599	AAEL000602	supercont1.12:167725-169198	ax_mg	cnr_mg	OK	3.95425	4.32234	0.12841	0.15247	0.7834	0.862675	no
XLOC_001600	AAEL018024	supercont1.12:262304-262872	ax_mg	cnr_mg	NOTEST	0	0	0	0	1	1	no
XLOC_001601	AAEL000623	supercont1.12:357893-366925	ax_mg	cnr_mg	NOTEST	0.0417444	0	-inf	0	1	1	no
XLOC_001602	AAEL018348	supercont1.12:439984-522325	ax_mg	cnr_mg	OK	13.4505	6.53113	-1.04225	-1.46329	0.0139	0.0468349	yes
XLOC_001603	AAEL000609	supercont1.12:712465-720971	ax_mg	cnr_mg	OK	6.36619	6.30437	-0.0140776	-0.0152083	0.97465	0.9841	no
XLOC_001604	AAEL000611	supercont1.12:758894-759144	ax_mg	cnr_mg	NOTEST	0	0	0	0	1	1	no
XLOC_001605	AAEL000612,AAEL000626	supercont1.12:850732-894357	ax_mg	cnr_mg	OK	137.742	18.0194	-2.93435	-2.43862	5e-05	0.000398241	yes
XLOC_001606	AAEL000607	supercont1.12:850732-894357	ax_mg	cnr_mg	OK	16.4996	3.51551	-2.23063	-0.973908	0.2205	0.373124	no
XLOC_001607	AAEL017027	supercont1.12:962066-962327	ax_mg	cnr_mg	NOTEST	0	0	0	0	1	1	no
XLOC_001608	AAEL000599	supercont1.12:1739137-1798043	ax_mg	cnr_mg	NOTEST	1.43045	1.95247	0.448833	0	1	1	no
XLOC_001609	AAEL016047	supercont1.12:1941560-1963374	ax_mg	cnr_mg	NOTEST	0	0	0	0	1	1	no
XLOC_001610	AAEL000600	supercont1.12:2140250-2208755	ax_mg	cnr_mg	NOTEST	1.15313	0.732384	-0.654885	0	1	1	no
XLOC_001611	AAEL000596	supercont1.12:2221712-2254538	ax_mg	cnr_mg	NOTEST	0.194409	2.42106	3.63847	0	1	1	no
XLOC_001612	AAEL018350	supercont1.12:2290760-2371043	ax_mg	cnr_mg	OK	25.1017	6.7218	-1.90086	-2.63197	5e-05	0.000398241	yes
XLOC_001613	AAEL000605	supercont1.12:3484167-3486973	ax_mg	cnr_mg	OK	9.63551	6.77845	-0.507406	-0.698376	0.2158	0.367798	no
XLOC_001614	AAEL000628	supercont1.12:3542482-3543869	ax_mg	cnr_mg	NOTEST	0	0	0	0	1	1	no
XLOC_001615	AAEL000614	supercont1.12:3554463-3556937	ax_mg	cnr_mg	NOTEST	0	0.113124	inf	0	1	1	no
XLOC_001616	AAEL000613	supercont1.12:3587192-3588596	ax_mg	cnr_mg	NOTEST	0	0	0	0	1	1	no
XLOC_001617	AAEL000622	supercont1.12:90917-111670	ax_mg	cnr_mg	OK	51.5899	44.1792	-0.22372	-0.283847	0.63365	0.754863	no
XLOC_001618	AAEL000629	supercont1.12:157195-158246	ax_mg	cnr_mg	OK	72.083	29.5904	-1.28453	-1.62189	0.0081	0.0301949	yes
XLOC_001619	AAEL000631	supercont1.12:182464-201618	ax_mg	cnr_mg	NOTEST	0	0.501671	inf	0	1	1	no
XLOC_001620	AAEL000603	supercont1.12:288642-290749	ax_mg	cnr_mg	NOTEST	1.23601	0.288299	-2.10005	0	1	1	no
XLOC_001621	AAEL000601	supercont1.12:437563-438284	ax_mg	cnr_mg	NOTEST	0.695856	0	-inf	0	1	1	no
XLOC_001622	AAEL000606	supercont1.12:439984-522325	ax_mg	cnr_mg	NOTEST	0.464196	0	-inf	0	1	1	no
XLOC_001623	AAEL000619	supercont1.12:533030-533337	ax_mg	cnr_mg	NOTEST	0	0	0	0	1	1	no
XLOC_001624	AAEL000621	supercont1.12:748023-748291	ax_mg	cnr_mg	NOTEST	0	1.40734	inf	0	1	1	no
XLOC_001625	AAEL000627	supercont1.12:755810-756064	ax_mg	cnr_mg	NOTEST	0	0	0	0	1	1	no
XLOC_001626	AAEL018349	supercont1.12:766985-781245	ax_mg	cnr_mg	NOTEST	0	0	0	0	1	1	no
XLOC_001627	AAEL000615	supercont1.12:803429-804128	ax_mg	cnr_mg	OK	0.727185	17.6541	4.60154	3.52638	0.01025	0.0366032	yes
XLOC_001628	AAEL017511	supercont1.12:961377-961827	ax_mg	cnr_mg	NOTEST	0	0	0	0	1	1	no
XLOC_001629	AAEL000617	supercont1.12:1010660-1016935	ax_mg	cnr_mg	NOTEST	0.0579748	0	-inf	0	1	1	no
XLOC_001630	AAEL000632	supercont1.12:1530357-1536946	ax_mg	cnr_mg	NOTEST	1.48644	1.24334	-0.257638	0	1	1	no
XLOC_001631	AAEL000618	supercont1.12:1941560-1963374	ax_mg	cnr_mg	OK	2.88083	3.82723	0.409815	0.463618	0.38435	0.539048	no
XLOC_001632	AAEL000630	supercont1.12:2254628-2264953	ax_mg	cnr_mg	OK	0.254888	3.70477	3.86145	1.81333	0.0026	0.0118687	yes
XLOC_001633	AAEL016048	supercont1.12:2290760-2371043	ax_mg	cnr_mg	NOTEST	0	0	0	0	1	1	no
XLOC_001634	-	supercont1.12:2449722-2449902	ax_mg	cnr_mg	NOTEST	0	0	0	0	1	1	no
XLOC_001635	AAEL000597	supercont1.12:2710788-2860976	ax_mg	cnr_mg	OK	1.59813	9.35831	2.54986	2.88707	5e-05	0.000398241	yes
XLOC_001636	-	supercont1.12:3088428-3168622	ax_mg	cnr_mg	NOTEST	0	0.307289	inf	0	1	1	no
XLOC_001637	-	supercont1.12:3168680-3173803	ax_mg	cnr_mg	NOTEST	0	0.697068	inf	0	1	1	no
XLOC_001638	-	supercont1.12:3173895-3174099	ax_mg	cnr_mg	NOTEST	9.22393	0	-inf	0	1	1	no
XLOC_001639	-	supercont1.12:3174754-3190698	ax_mg	cnr_mg	NOTEST	5.26214	0	-inf	0	1	1	no
XLOC_001640	-	supercont1.12:3338844-3423391	ax_mg	cnr_mg	NOTEST	0	0	0	0	1	1	no
XLOC_001641	AAEL000616	supercont1.12:3968090-3970836	ax_mg	cnr_mg	NOTEST	0	0	0	0	1	1	no
XLOC_001642	AAEL018543	supercont1.120:359941-363590	ax_mg	cnr_mg	NOTEST	0.0278174	0.0493934	0.828333	0	1	1	no
XLOC_001643	AAEL017907	supercont1.120:365250-367205	ax_mg	cnr_mg	NOTEST	0	0	0	0	1	1	no
XLOC_001644	AAEL004466	supercont1.120:407745-408645	ax_mg	cnr_mg	NOTEST	0.517716	1.32594	1.35678	0	1	1	no
XLOC_001645	AAEL004482	supercont1.120:752422-753449	ax_mg	cnr_mg	OK	10.0577	18.0643	0.844844	1.20342	0.03655	0.100954	no
XLOC_001646	AAEL004453,AAEL004472	supercont1.120:786072-817283	ax_mg	cnr_mg	OK	123.079	64.2346	-0.938166	-1.10033	0.0556	0.139674	no
XLOC_001647	AAEL004475	supercont1.120:889102-890028	ax_mg	cnr_mg	OK	109.208	93.6078	-0.222379	-0.306083	0.6033	0.730842	no
XLOC_001648	AAEL004473	supercont1.120:917118-919202	ax_mg	cnr_mg	OK	3.08878	2.56878	-0.265954	-0.336346	0.56785	0.702188	no
XLOC_001649	AAEL004450	supercont1.120:927844-932206	ax_mg	cnr_mg	OK	115.055	127.231	0.145131	0.201226	0.72255	0.820559	no
XLOC_001650	AAEL004462,AAEL004468	supercont1.120:1029578-1066134	ax_mg	cnr_mg	NOTEST	0.704911	1.77843	1.33509	0	1	1	no
XLOC_001651	AAEL004456	supercont1.120:1120517-1122147	ax_mg	cnr_mg	OK	5.56885	6.94619	0.318842	0.43743	0.4513	0.601247	no
XLOC_001652	AAEL004465	supercont1.120:1204129-1233766	ax_mg	cnr_mg	OK	11.274	12.7848	0.18143	0.24238	0.66725	0.780532	no
XLOC_001653	AAEL017010	supercont1.120:1842284-1861135	ax_mg	cnr_mg	OK	13.4509	11.6615	-0.20595	-0.29123	0.6093	0.735715	no
XLOC_001654	AAEL004470	supercont1.120:1958192-1958943	ax_mg	cnr_mg	OK	54.5891	14.872	-1.87601	-2.02467	0.0017	0.0083403	yes
XLOC_001655	AAEL004483	supercont1.120:2025601-2025778	ax_mg	cnr_mg	NOTEST	2.07894	0	-inf	0	1	1	no
XLOC_001656	AAEL004476	supercont1.120:2279303-2279561	ax_mg	cnr_mg	NOTEST	1.28003	0	-inf	0	1	1	no
XLOC_001657	AAEL004464	supercont1.120:6078-137380	ax_mg	cnr_mg	NOTEST	0.113454	0.877478	2.95126	0	1	1	no
XLOC_001658	AAEL004479	supercont1.120:189318-234182	ax_mg	cnr_mg	NOTEST	1.47326	1.46674	-0.00639358	0	1	1	no
XLOC_001659	AAEL016340	supercont1.120:329798-329870	ax_mg	cnr_mg	NOTEST	0	0	0	0	1	1	no
XLOC_001660	AAEL004451	supercont1.120:472906-554819	ax_mg	cnr_mg	OK	7.09773	62.0473	3.12794	4.11641	5e-05	0.000398241	yes
XLOC_001661	AAEL004474	supercont1.120:597013-720567	ax_mg	cnr_mg	OK	11.1966	3.74494	-1.58005	-2.15338	0.00025	0.0016459	yes
XLOC_001662	AAEL004481	supercont1.120:597013-720567	ax_mg	cnr_mg	OK	6.33124	0.841611	-2.91126	-0.98035	0.37975	0.534649	no
XLOC_001663	-	supercont1.120:720738-725566	ax_mg	cnr_mg	OK	60.3164	0	-inf	nan	0.00025	0.0016459	yes
XLOC_001664	AAEL004455	supercont1.120:729037-749846	ax_mg	cnr_mg	OK	17.4293	29.4101	0.754793	1.04342	0.0718	0.170089	no
XLOC_001665	AAEL004449	supercont1.120:774569-777561	ax_mg	cnr_mg	OK	5.73162	5.61892	-0.0286498	-0.0394102	0.9455	0.966407	no
XLOC_001666	AAEL018323	supercont1.120:829677-867248	ax_mg	cnr_mg	OK	35.57	34.4296	-0.0470112	-0.061428	0.91465	0.947637	no
XLOC_001667	AAEL004477	supercont1.120:897236-911030	ax_mg	cnr_mg	OK	4.96143	5.55078	0.161934	0.235043	0.67915	0.789328	no
XLOC_001668	AAEL004458	supercont1.120:919400-921354	ax_mg	cnr_mg	OK	3.27992	3.84515	0.229382	0.285432	0.6211	0.745027	no
XLOC_001669	AAEL004480	supercont1.120:936972-1019414	ax_mg	cnr_mg	OK	10.3403	8.78318	-0.235467	-0.330909	0.5671	0.701556	no
XLOC_001670	AAEL004471	supercont1.120:1089136-1112501	ax_mg	cnr_mg	OK	44.6184	23.3623	-0.933456	-1.29211	0.02405	0.0725086	no
XLOC_001671	AAEL004467	supercont1.120:1170387-1180369	ax_mg	cnr_mg	OK	25.9825	79.4202	1.61197	2.22103	5e-05	0.000398241	yes
XLOC_001672	AAEL004460	supercont1.120:1184630-1198994	ax_mg	cnr_mg	OK	3.71263	7.10198	0.935778	1.23176	0.0413	0.11105	no
XLOC_001673	AAEL004454	supercont1.120:1199114-1199380	ax_mg	cnr_mg	OK	850.649	229.116	-1.89249	-2.82306	5e-05	0.000398241	yes
XLOC_001674	AAEL004463	supercont1.120:1277155-1281625	ax_mg	cnr_mg	NOTEST	0	0.219884	inf	0	1	1	no
XLOC_001675	AAEL004478	supercont1.120:1360034-1371713	ax_mg	cnr_mg	NOTEST	0	0	0	0	1	1	no
XLOC_001676	AAEL004469	supercont1.120:1866649-1905683	ax_mg	cnr_mg	OK	12.912	14.4099	0.158353	0.223366	0.6969	0.802085	no
XLOC_001677	AAEL004457	supercont1.120:1911519-1917685	ax_mg	cnr_mg	OK	651.24	899.58	0.466062	0.528931	0.34475	0.499689	no
XLOC_001678	AAEL004459	supercont1.120:1938329-1942175	ax_mg	cnr_mg	NOTEST	0.578509	0.154226	-1.90729	0	1	1	no
XLOC_001679	AAEL014646	supercont1.1200:78194-119620	ax_mg	cnr_mg	OK	8.41955	7.78856	-0.112387	-0.100162	0.85675	0.910995	no
XLOC_001680	AAEL014644	supercont1.1200:78194-119620	ax_mg	cnr_mg	OK	4.90209	2.65847	-0.882802	-0.796376	0.17665	0.322129	no
XLOC_001681	AAEL014643	supercont1.1200:78194-119620	ax_mg	cnr_mg	NOTEST	1.17036	1.08448	-0.109952	0	1	1	no
XLOC_001682	AAEL014645	supercont1.1200:125493-126375	ax_mg	cnr_mg	OK	6.48154	9.74502	0.588328	0.766249	0.1878	0.334967	no
XLOC_001683	AAEL014639	supercont1.1200:13258-74072	ax_mg	cnr_mg	OK	419.417	164.772	-1.34792	-1.12675	0.05955	0.14721	no
XLOC_001684	AAEL014639	supercont1.1200:13258-74072	ax_mg	cnr_mg	OK	21.2185	21.9194	0.0468808	0.0419647	0.9454	0.966391	no
XLOC_001685	AAEL014642	supercont1.1200:74504-74963	ax_mg	cnr_mg	OK	28.3102	41.7065	0.55895	0.775747	0.1796	0.325923	no
XLOC_001686	AAEL014638,AAEL014641	supercont1.1200:122283-123927	ax_mg	cnr_mg	OK	34.654	10.8799	-1.67135	-1.82677	0.0013	0.00666705	yes
XLOC_001687	AAEL014640	supercont1.1200:127900-178429	ax_mg	cnr_mg	OK	8.33937	12.5875	0.59398	0.866373	0.13165	0.263045	no
XLOC_001688	AAEL014647	supercont1.1201:162748-163709	ax_mg	cnr_mg	NOTEST	0.128723	0	-inf	0	1	1	no
XLOC_001689	AAEL014651	supercont1.1201:212440-225236	ax_mg	cnr_mg	OK	6.16096	3.92865	-0.649122	-0.767205	0.18975	0.337245	no
XLOC_001690	AAEL014648	supercont1.1201:252352-253952	ax_mg	cnr_mg	NOTEST	2.26366	0	-inf	0	1	1	no
XLOC_001691	AAEL014650	supercont1.1201:234432-235165	ax_mg	cnr_mg	OK	1.74132	19.5699	3.49038	3.20462	0.00025	0.0016459	yes
XLOC_001692	AAEL014649	supercont1.1201:252352-253952	ax_mg	cnr_mg	OK	1.34649	7.37446	2.45334	2.15939	0.00255	0.0116912	yes
XLOC_001693	AAEL016919	supercont1.1202:122204-122279	ax_mg	cnr_mg	NOTEST	0	0	0	0	1	1	no
XLOC_001694	AAEL016920	supercont1.1203:15161-15234	ax_mg	cnr_mg	NOTEST	0	0	0	0	1	1	no
XLOC_001695	AAEL014653	supercont1.1203:15827-104975	ax_mg	cnr_mg	NOTEST	0.199246	0.293807	0.560313	0	1	1	no
XLOC_001696	-	supercont1.1205:88015-99569	ax_mg	cnr_mg	OK	21.5545	5.18795	-2.05475	-2.67941	0.2062	0.357019	no
XLOC_001697	AAEL014654	supercont1.1207:34559-36612	ax_mg	cnr_mg	NOTEST	0.869975	1.27209	0.548152	0	1	1	no
XLOC_001698	AAEL014659	supercont1.1207:45932-48157	ax_mg	cnr_mg	NOTEST	0.620535	1.20713	0.959999	0	1	1	no
XLOC_001699	AAEL014658	supercont1.1207:120742-122132	ax_mg	cnr_mg	OK	88.0878	12.587	-2.80701	-2.87718	5e-05	0.000398241	yes
XLOC_001700	AAEL014657	supercont1.1207:57901-58827	ax_mg	cnr_mg	OK	60.8095	41.7957	-0.540942	-0.698899	0.2173	0.369475	no
XLOC_001701	AAEL014656	supercont1.1207:80755-81910	ax_mg	cnr_mg	NOTEST	0.173264	0.110902	-0.64368	0	1	1	no
XLOC_001702	AAEL014655	supercont1.1207:102658-104632	ax_mg	cnr_mg	NOTEST	2.51884	0.723964	-1.79877	0	1	1	no
XLOC_001703	AAEL004491,AAEL004494	supercont1.121:61325-468426	ax_mg	cnr_mg	OK	10.0438	4.20705	-1.25543	-0.210473	0.37205	0.52718	no
XLOC_001704	AAEL004508	supercont1.121:1007791-1008271	ax_mg	cnr_mg	OK	2.58354	3.79115	0.553291	0.443774	0.4863	0.63283	no
XLOC_001705	AAEL004499	supercont1.121:1382412-1382999	ax_mg	cnr_mg	NOTEST	0	0	0	0	1	1	no
XLOC_001706	AAEL004503	supercont1.121:1730620-1731369	ax_mg	cnr_mg	OK	3601.79	3414.76	-0.0769323	-0.101401	0.85555	0.910219	no
XLOC_001707	AAEL004509	supercont1.121:1783948-1785359	ax_mg	cnr_mg	OK	7.33047	5.89954	-0.313302	-0.414665	0.47565	0.62331	no
XLOC_001708	AAEL004487	supercont1.121:1791103-1792095	ax_mg	cnr_mg	NOTEST	0.256567	0	-inf	0	1	1	no
XLOC_001709	AAEL004486	supercont1.121:1812088-1813584	ax_mg	cnr_mg	OK	51.0608	10.7265	-2.25104	-2.82109	5e-05	0.000398241	yes
XLOC_001710	AAEL004510	supercont1.121:1813661-1815996	ax_mg	cnr_mg	OK	215.753	0	-inf	nan	0.1179	0.244307	no
XLOC_001711	AAEL004490	supercont1.121:1832044-1833807	ax_mg	cnr_mg	OK	153.815	32.7625	-2.23107	-2.63472	5e-05	0.000398241	yes
XLOC_001712	AAEL004492	supercont1.121:1888184-1891336	ax_mg	cnr_mg	OK	3.74826	43.7976	3.54656	4.04167	5e-05	0.000398241	yes
XLOC_001713	AAEL004496	supercont1.121:1915236-1984005	ax_mg	cnr_mg	OK	21.8928	49.7478	1.18418	1.6615	0.0055	0.022018	yes
XLOC_001714	AAEL004497	supercont1.121:2005511-2017415	ax_mg	cnr_mg	OK	19.0527	30.4279	0.675399	0.991269	0.07815	0.181684	no
XLOC_001715	AAEL004498,AAEL004501	supercont1.121:2041291-2068197	ax_mg	cnr_mg	OK	2407.55	1057.05	-1.18753	-0.488239	0.2382	0.391637	no
XLOC_001716	AAEL004506	supercont1.121:2166428-2323437	ax_mg	cnr_mg	NOTEST	1.0583	0.61737	-0.777544	0	1	1	no
XLOC_001717	AAEL004505	supercont1.121:61325-468426	ax_mg	cnr_mg	OK	1879.14	329.563	-2.51145	-2.48225	0.00115	0.00601997	yes
XLOC_001718	AAEL016341	supercont1.121:855496-855568	ax_mg	cnr_mg	NOTEST	0	0	0	0	1	1	no
XLOC_001719	AAEL004488	supercont1.121:1005446-1006787	ax_mg	cnr_mg	OK	3.04403	12.1266	1.99412	2.46249	0.0003	0.001924	yes
XLOC_001720	AAEL004495	supercont1.121:1103603-1133442	ax_mg	cnr_mg	NOTEST	0.128108	0	-inf	0	1	1	no
XLOC_001721	AAEL004489	supercont1.121:1740896-1770225	ax_mg	cnr_mg	OK	8.24153	4.59559	-0.842663	-1.23696	0.02875	0.0835774	no
XLOC_001722	AAEL004504	supercont1.121:1802068-1803958	ax_mg	cnr_mg	OK	35.2296	13.1919	-1.41714	-1.88232	0.0018	0.0087472	yes
XLOC_001723	AAEL004507	supercont1.121:1813661-1815996	ax_mg	cnr_mg	OK	28.6458	22.6839	-0.336654	-0.318459	0.5732	0.706534	no
XLOC_001724	AAEL004493	supercont1.121:1819656-1823860	ax_mg	cnr_mg	OK	47.0423	32.0854	-0.552042	-0.74521	0.17965	0.325992	no
XLOC_001725	AAEL004500	supercont1.121:1849462-1862188	ax_mg	cnr_mg	OK	1935.5	1130.95	-0.77517	-1.05003	0.0734	0.173116	no
XLOC_001726	AAEL004484	supercont1.121:1990311-2000234	ax_mg	cnr_mg	OK	44.5653	121.675	1.44904	1.97594	0.0009	0.0048819	yes
XLOC_001727	AAEL004485	supercont1.121:2022555-2034375	ax_mg	cnr_mg	OK	33.4994	14.7944	-1.17908	-1.53325	0.0092	0.033544	yes
XLOC_001728	AAEL004502	supercont1.121:2325116-2359548	ax_mg	cnr_mg	OK	8.02431	6.68182	-0.264136	-0.366859	0.5237	0.665447	no
XLOC_001729	AAEL014660	supercont1.1210:145670-162906	ax_mg	cnr_mg	NOTEST	0	0	0	0	1	1	no
XLOC_001730	AAEL014664	supercont1.1212:105784-117704	ax_mg	cnr_mg	OK	65.5098	15.6126	-2.069	-2.80032	5e-05	0.000398241	yes
XLOC_001731	AAEL014663	supercont1.1212:117946-119310	ax_mg	cnr_mg	OK	17.702	2.86264	-2.62849	-2.8518	0.0001	0.000739791	yes
XLOC_001732	AAEL014665	supercont1.1212:129824-134111	ax_mg	cnr_mg	NOTEST	0.727149	0.234951	-1.62989	0	1	1	no
XLOC_001733	AAEL014661	supercont1.1212:167215-167710	ax_mg	cnr_mg	NOTEST	0	0	0	0	1	1	no
XLOC_001734	AAEL014662	supercont1.1212:149215-151617	ax_mg	cnr_mg	OK	9.9163	2.14805	-2.20677	-2.68514	5e-05	0.000398241	yes
XLOC_001735	AAEL014668	supercont1.1213:2295-4929	ax_mg	cnr_mg	OK	55.9416	1.11262	-5.65189	-5.35663	5e-05	0.000398241	yes
XLOC_001736	AAEL014667	supercont1.1213:12869-47852	ax_mg	cnr_mg	OK	2.73983	5.93316	1.11471	1.12765	0.0375	0.102996	no
XLOC_001737	AAEL014666	supercont1.1213:74349-92417	ax_mg	cnr_mg	NOTEST	0.190897	0.341376	0.838565	0	1	1	no
XLOC_001738	AAEL014669	supercont1.1214:49598-68457	ax_mg	cnr_mg	NOTEST	0	0	0	0	1	1	no
XLOC_001739	AAEL014671	supercont1.1215:3229-8317	ax_mg	cnr_mg	OK	12.2535	4.07344	-1.58887	-1.69545	0.0052	0.0210145	yes
XLOC_001740	AAEL014670	supercont1.1215:34872-163235	ax_mg	cnr_mg	NOTEST	0.885112	0.0641566	-3.78619	0	1	1	no
XLOC_001741	AAEL016921	supercont1.1216:96691-96762	ax_mg	cnr_mg	NOTEST	0	0	0	0	1	1	no
XLOC_001742	AAEL016922	supercont1.1216:97476-97559	ax_mg	cnr_mg	NOTEST	0	0	0	0	1	1	no
XLOC_001743	AAEL014672	supercont1.1217:54586-67594	ax_mg	cnr_mg	NOTEST	0	2.11685	inf	0	1	1	no
XLOC_001744	AAEL016923	supercont1.1217:54586-67594	ax_mg	cnr_mg	NOTEST	0	0	0	0	1	1	no
XLOC_001745	AAEL014673	supercont1.1217:102877-103443	ax_mg	cnr_mg	OK	110.67	143.312	0.372894	0.499848	0.37135	0.526418	no
XLOC_001746	AAEL014679	supercont1.1219:65563-115873	ax_mg	cnr_mg	OK	8.79358	10.4674	0.251379	0.0291482	0.8774	0.924301	no
XLOC_001747	AAEL014681	supercont1.1219:119428-119753	ax_mg	cnr_mg	NOTEST	0	0	0	0	1	1	no
XLOC_001748	AAEL014680	supercont1.1219:65563-115873	ax_mg	cnr_mg	NOTEST	0.551746	1.32569	1.26467	0	1	1	no
XLOC_001749	AAEL014684	supercont1.1219:65563-115873	ax_mg	cnr_mg	OK	164.654	58.4319	-1.49461	-0.792285	0.3217	0.476057	no
XLOC_001750	AAEL014678	supercont1.1219:65563-115873	ax_mg	cnr_mg	OK	175.514	112.635	-0.639937	-0.45554	0.5556	0.692287	no
XLOC_001751	AAEL018037	supercont1.1219:124808-151528	ax_mg	cnr_mg	OK	1.83852	3.85354	1.06764	1.52704	0.00855	0.0315636	yes
XLOC_001752	AAEL004514	supercont1.122:196-14589	ax_mg	cnr_mg	OK	8.07307	7.28394	-0.148399	-0.173614	0.7465	0.837104	no
XLOC_001753	AAEL004524	supercont1.122:86715-110544	ax_mg	cnr_mg	OK	0.422599	3.78649	3.1635	2.17358	0.00695	0.0266789	yes
XLOC_001754	AAEL017243	supercont1.122:131730-171933	ax_mg	cnr_mg	OK	23.1971	0	-inf	nan	0.11785	0.244245	no
XLOC_001755	AAEL004530	supercont1.122:187903-196614	ax_mg	cnr_mg	OK	2.86411	1.66011	-0.786813	-0.930236	0.1173	0.243448	no
XLOC_001756	AAEL004525	supercont1.122:300479-302648	ax_mg	cnr_mg	NOTEST	0	0.357725	inf	0	1	1	no
XLOC_001757	AAEL004523	supercont1.122:1517246-1520237	ax_mg	cnr_mg	OK	240.656	272.949	0.181662	0.167455	0.76795	0.852091	no
XLOC_001758	AAEL004519	supercont1.122:1649811-1701219	ax_mg	cnr_mg	NOTEST	1.36951	2.0417	0.576105	0	1	1	no
XLOC_001759	AAEL004512	supercont1.122:1649811-1701219	ax_mg	cnr_mg	NOTEST	0.579308	1.12241	0.954192	0	1	1	no
XLOC_001760	AAEL004511	supercont1.122:1753530-1756195	ax_mg	cnr_mg	OK	24.6038	28.7369	0.224022	0.317532	0.5738	0.706972	no
XLOC_001761	AAEL004527	supercont1.122:1764248-1765134	ax_mg	cnr_mg	OK	59.4119	86.8601	0.547942	0.714284	0.218	0.370301	no
XLOC_001762	AAEL004521	supercont1.122:1815708-1925022	ax_mg	cnr_mg	OK	14.9609	36.2299	1.27599	1.68965	0.00345	0.0149791	yes
XLOC_001763	AAEL017728	supercont1.122:1815708-1925022	ax_mg	cnr_mg	NOTEST	0	0	0	0	1	1	no
XLOC_001764	AAEL017887	supercont1.122:1815708-1925022	ax_mg	cnr_mg	OK	10.7454	8.5557	-0.328756	-0.0873661	0.80695	0.878846	no
XLOC_001765	AAEL017972	supercont1.122:1925175-1925293	ax_mg	cnr_mg	NOTEST	0	0	0	0	1	1	no
XLOC_001766	AAEL004515,AAEL004517	supercont1.122:1940487-1990782	ax_mg	cnr_mg	OK	8.81389	34.613	1.97346	1.99616	0.001	0.00534102	yes
XLOC_001767	AAEL004522	supercont1.122:2186815-2188508	ax_mg	cnr_mg	NOTEST	0.931724	1.74801	0.907736	0	1	1	no
XLOC_001768	AAEL004516	supercont1.122:2397632-2398520	ax_mg	cnr_mg	NOTEST	0	0	0	0	1	1	no
XLOC_001769	AAEL004531	supercont1.122:196-14589	ax_mg	cnr_mg	OK	12.6957	13.1377	0.0493805	0.0253562	0.9664	0.979104	no
XLOC_001770	AAEL004540	supercont1.122:15021-31371	ax_mg	cnr_mg	OK	2.76273	17.3259	2.64876	3.23322	5e-05	0.000398241	yes
XLOC_001771	AAEL004518	supercont1.122:48295-64877	ax_mg	cnr_mg	OK	0.942633	7.08824	2.91066	2.63721	0.00065	0.00371206	yes
XLOC_001772	AAEL004539	supercont1.122:69531-73208	ax_mg	cnr_mg	NOTEST	0	0	0	0	1	1	no
XLOC_001773	AAEL004537	supercont1.122:81946-82312	ax_mg	cnr_mg	NOTEST	0	0	0	0	1	1	no
XLOC_001774	AAEL004538	supercont1.122:131730-171933	ax_mg	cnr_mg	OK	10.7082	11.1973	0.0644369	0.0876507	0.88105	0.926727	no
XLOC_001775	AAEL004528	supercont1.122:205503-206523	ax_mg	cnr_mg	NOTEST	0.564105	0.29217	-0.949155	0	1	1	no
XLOC_001776	AAEL004536	supercont1.122:235403-249435	ax_mg	cnr_mg	OK	0.818492	22.7449	4.79643	2.92515	0.10775	0.230206	no
XLOC_001777	AAEL004535	supercont1.122:848397-863738	ax_mg	cnr_mg	NOTEST	0	0	0	0	1	1	no
XLOC_001778	AAEL004534	supercont1.122:1526059-1626061	ax_mg	cnr_mg	OK	74.5277	39.646	-0.910603	-1.20865	0.03975	0.107838	no
XLOC_001779	AAEL004513	supercont1.122:1649811-1701219	ax_mg	cnr_mg	OK	21.985	21.4463	-0.0357907	-0.0393209	0.94605	0.966683	no
XLOC_001780	AAEL004526	supercont1.122:1733286-1753379	ax_mg	cnr_mg	OK	10.3603	8.45479	-0.293227	-0.420624	0.4692	0.617597	no
XLOC_001781	AAEL004529	supercont1.122:1774985-1776509	ax_mg	cnr_mg	OK	18.0611	16.3682	-0.14199	-0.207063	0.71685	0.816502	no
XLOC_001782	AAEL004532	supercont1.122:1784323-1804380	ax_mg	cnr_mg	OK	46.1664	15.958	-1.53257	-2.04302	0.00045	0.0027222	yes
XLOC_001783	-	supercont1.122:1991565-2027586	ax_mg	cnr_mg	NOTEST	0.432423	2.05621	2.24947	0	1	1	no
XLOC_001784	AAEL004533	supercont1.122:2045012-2117147	ax_mg	cnr_mg	NOTEST	0.104727	0.324479	1.63149	0	1	1	no
XLOC_001785	AAEL004520	supercont1.122:2263241-2361614	ax_mg	cnr_mg	OK	9.65151	6.92684	-0.478558	-0.698488	0.214	0.365735	no
XLOC_001786	AAEL018005	supercont1.1220:8272-9777	ax_mg	cnr_mg	NOTEST	0.077831	0.174224	1.16253	0	1	1	no
XLOC_001787	AAEL018006	supercont1.1220:17191-18325	ax_mg	cnr_mg	NOTEST	0	0	0	0	1	1	no
XLOC_001788	AAEL014685	supercont1.1220:45492-47343	ax_mg	cnr_mg	NOTEST	0	0	0	0	1	1	no
XLOC_001789	AAEL014691	supercont1.1220:123214-125080	ax_mg	cnr_mg	NOTEST	0	0	0	0	1	1	no
XLOC_001790	AAEL014688	supercont1.1220:55064-57324	ax_mg	cnr_mg	NOTEST	0	0	0	0	1	1	no
XLOC_001791	AAEL014686	supercont1.1220:105323-107338	ax_mg	cnr_mg	NOTEST	0	0	0	0	1	1	no
XLOC_001792	AAEL014690	supercont1.1220:116616-118506	ax_mg	cnr_mg	NOTEST	0	0	0	0	1	1	no
XLOC_001793	AAEL014687	supercont1.1220:121114-123079	ax_mg	cnr_mg	NOTEST	0	0	0	0	1	1	no
XLOC_001794	AAEL018007	supercont1.1220:161015-162119	ax_mg	cnr_mg	NOTEST	0	0	0	0	1	1	no
XLOC_001795	AAEL014689	supercont1.1220:210718-213016	ax_mg	cnr_mg	OK	344.181	49.2519	-2.80492	-3.27451	5e-05	0.000398241	yes
XLOC_001796	AAEL014692	supercont1.1221:101683-110986	ax_mg	cnr_mg	NOTEST	0.452326	0.35591	-0.345851	0	1	1	no
XLOC_001797	AAEL016924	supercont1.1222:44783-44856	ax_mg	cnr_mg	NOTEST	0	0	0	0	1	1	no
XLOC_001798	AAEL016925	supercont1.1222:67977-68049	ax_mg	cnr_mg	NOTEST	0	0	0	0	1	1	no
XLOC_001799	AAEL014693	supercont1.1222:93198-95576	ax_mg	cnr_mg	OK	2.80342	0.0421778	-6.05456	-1.07336	0.25175	0.402064	no
XLOC_001800	AAEL016926	supercont1.1223:75616-75689	ax_mg	cnr_mg	NOTEST	0	0	0	0	1	1	no
XLOC_001801	AAEL014694,AAEL014696	supercont1.1223:76008-142731	ax_mg	cnr_mg	OK	4.87179	3.7412	-0.38095	-0.448577	0.41025	0.563634	no
XLOC_001802	AAEL014695	supercont1.1223:144932-152601	ax_mg	cnr_mg	OK	6.6871	4.68969	-0.511886	-0.741842	0.1874	0.334509	no
XLOC_001803	AAEL014697	supercont1.1224:32325-34573	ax_mg	cnr_mg	OK	9.31751	8.40212	-0.14919	-0.205782	0.72515	0.822519	no
XLOC_001804	AAEL014698	supercont1.1224:48058-50427	ax_mg	cnr_mg	OK	12.1454	12.7017	0.0646189	0.0948277	0.8624	0.914537	no
XLOC_001805	-	supercont1.1224:31853-32117	ax_mg	cnr_mg	OK	81.6774	3.71014	-4.46039	-3.58425	0.09725	0.213865	no
XLOC_001806	AAEL014699	supercont1.1224:80763-141582	ax_mg	cnr_mg	OK	9.47222	5.59241	-0.760232	-1.07787	0.06465	0.156762	no
XLOC_001807	AAEL014700	supercont1.1225:7338-20866	ax_mg	cnr_mg	NOTEST	0.375845	1.02678	1.44992	0	1	1	no
XLOC_001808	AAEL014701	supercont1.1226:53282-54711	ax_mg	cnr_mg	OK	10.3707	4.21835	-1.29777	-1.09677	0.03985	0.108037	no
XLOC_001809	AAEL014703	supercont1.1226:61128-62940	ax_mg	cnr_mg	OK	6.06213	14.2205	1.23007	1.65116	0.006	0.0236632	yes
XLOC_001810	AAEL014704	supercont1.1226:107382-113084	ax_mg	cnr_mg	OK	16.5065	15.5024	-0.0905437	-0.135942	0.80925	0.880362	no
XLOC_001811	AAEL014706	supercont1.1226:119904-141131	ax_mg	cnr_mg	OK	2.01067	3.91968	0.963063	1.30674	0.01825	0.0583027	no
XLOC_001812	AAEL014705	supercont1.1226:45623-47382	ax_mg	cnr_mg	OK	8.92725	8.62535	-0.0496327	-0.0719029	0.8992	0.938045	no
XLOC_001813	AAEL014702	supercont1.1226:77992-92982	ax_mg	cnr_mg	OK	78.3654	64.1262	-0.289304	-0.398437	0.4947	0.640431	no
XLOC_001814	AAEL016927	supercont1.1227:50148-50217	ax_mg	cnr_mg	NOTEST	0	0	0	0	1	1	no
XLOC_001815	AAEL018090	supercont1.1227:45816-47858	ax_mg	cnr_mg	NOTEST	0	0	0	0	1	1	no
XLOC_001816	-	supercont1.1229:177381-185100	ax_mg	cnr_mg	NOTEST	70.3567	0	-inf	0	1	1	no
XLOC_001817	AAEL014708	supercont1.1229:32452-124623	ax_mg	cnr_mg	NOTEST	0.912904	0	-inf	0	1	1	no
XLOC_001818	AAEL014707	supercont1.1229:163825-166620	ax_mg	cnr_mg	OK	84.734	14.1243	-2.58477	-3.1998	5e-05	0.000398241	yes
XLOC_001819	AAEL004578	supercont1.123:789295-797679	ax_mg	cnr_mg	NOTEST	0	0	0	0	1	1	no
XLOC_001820	AAEL004572	supercont1.123:868882-871588	ax_mg	cnr_mg	NOTEST	0.0242767	0	-inf	0	1	1	no
XLOC_001821	AAEL004568	supercont1.123:1012424-1022936	ax_mg	cnr_mg	NOTEST	0.402706	1.45346	1.8517	0	1	1	no
XLOC_001822	AAEL004560	supercont1.123:1282788-1288538	ax_mg	cnr_mg	NOTEST	0	0	0	0	1	1	no
XLOC_001823	AAEL004581	supercont1.123:1295652-1316110	ax_mg	cnr_mg	OK	7.48883	6.74845	-0.150185	-0.198154	0.7312	0.826767	no
XLOC_001824	AAEL004569	supercont1.123:1352754-1365355	ax_mg	cnr_mg	OK	10.4744	8.79668	-0.251835	-0.363073	0.53065	0.671443	no
XLOC_001825	AAEL004559	supercont1.123:1394192-1452898	ax_mg	cnr_mg	OK	21.201	11.7479	-0.851726	-1.15391	0.0472	0.123058	no
XLOC_001826	AAEL004543	supercont1.123:1555332-1560055	ax_mg	cnr_mg	NOTEST	0.911415	0.37364	-1.28646	0	1	1	no
XLOC_001827	AAEL004566	supercont1.123:1592144-1604811	ax_mg	cnr_mg	OK	11.2111	14.358	0.356921	0.527266	0.3598	0.515016	no
XLOC_001828	AAEL004555	supercont1.123:1621815-1624534	ax_mg	cnr_mg	NOTEST	0.55758	0.788952	0.500758	0	1	1	no
XLOC_001829	AAEL004553	supercont1.123:1650815-1657374	ax_mg	cnr_mg	OK	69.5782	38.1073	-0.868568	-1.13934	0.05045	0.129657	no
XLOC_001830	AAEL004547	supercont1.123:1725451-1739770	ax_mg	cnr_mg	OK	0.0842258	5.18327	5.94346	0.885809	0.289	0.441446	no
XLOC_001831	AAEL004570	supercont1.123:1783517-1798502	ax_mg	cnr_mg	OK	5.20754	8.15967	0.64791	0.836335	0.1479	0.285255	no
XLOC_001832	AAEL004558	supercont1.123:1814189-1853090	ax_mg	cnr_mg	OK	10.5196	15.2219	0.533058	0.257389	0.63995	0.759714	no
XLOC_001833	AAEL004541	supercont1.123:1861374-1867391	ax_mg	cnr_mg	OK	5.97944	8.43461	0.49631	0.640514	0.26055	0.41072	no
XLOC_001834	AAEL004567	supercont1.123:2038304-2111361	ax_mg	cnr_mg	OK	38.5441	16.9953	-1.18137	-1.70745	0.00425	0.0177896	yes
XLOC_001835	AAEL004565	supercont1.123:2137206-2143563	ax_mg	cnr_mg	OK	91.4156	97.075	0.0866589	0.112571	0.8367	0.898082	no
XLOC_001836	AAEL004562	supercont1.123:2246284-2259063	ax_mg	cnr_mg	NOTEST	0.801556	1.34877	0.750766	0	1	1	no
XLOC_001837	AAEL004545	supercont1.123:2297964-2314535	ax_mg	cnr_mg	OK	5.26329	4.63575	-0.183163	-0.255631	0.6574	0.77309	no
XLOC_001838	AAEL004551	supercont1.123:2322894-2343494	ax_mg	cnr_mg	OK	11.1644	3.84501	-1.53784	-2.19814	0.00025	0.0016459	yes
XLOC_001839	AAEL004571	supercont1.123:2347636-2357476	ax_mg	cnr_mg	OK	4.85379	3.35977	-0.53075	-0.630836	0.2788	0.430592	no
XLOC_001840	AAEL004556	supercont1.123:407049-408538	ax_mg	cnr_mg	NOTEST	0	0	0	0	1	1	no
XLOC_001841	AAEL004561	supercont1.123:1012424-1022936	ax_mg	cnr_mg	NOTEST	0.325467	1.68569	2.37275	0	1	1	no
XLOC_001842	AAEL004564	supercont1.123:1023363-1053411	ax_mg	cnr_mg	OK	5.81566	5.24368	-0.149363	-0.148806	0.7897	0.867029	no
XLOC_001843	AAEL004557	supercont1.123:1122736-1123996	ax_mg	cnr_mg	NOTEST	0.0606194	0	-inf	0	1	1	no
XLOC_001844	AAEL016342	supercont1.123:1216384-1216456	ax_mg	cnr_mg	NOTEST	0	0	0	0	1	1	no
XLOC_001845	AAEL004573	supercont1.123:1221374-1222923	ax_mg	cnr_mg	OK	0.801609	5.28011	2.7196	2.11636	0.00715	0.0273141	yes
XLOC_001846	-	supercont1.123:1319973-1320424	ax_mg	cnr_mg	OK	15.365	29.9728	0.96401	1.11907	0.0623	0.152417	no
XLOC_001847	-	supercont1.123:1320880-1321083	ax_mg	cnr_mg	OK	43.0005	0	-inf	nan	0.0003	0.001924	yes
XLOC_001848	-	supercont1.123:1321405-1326373	ax_mg	cnr_mg	OK	26.7087	0	-inf	nan	0.00515	0.020849	yes
XLOC_001849	AAEL004574	supercont1.123:1387638-1390329	ax_mg	cnr_mg	OK	6.52801	8.33167	0.351962	0.467753	0.39785	0.551971	no
XLOC_001850	AAEL004576	supercont1.123:1568028-1578212	ax_mg	cnr_mg	NOTEST	1.03374	1.37171	0.408104	0	1	1	no
XLOC_001851	AAEL004546	supercont1.123:1753112-1779818	ax_mg	cnr_mg	OK	44.3709	32.9124	-0.430984	-0.546883	0.3484	0.503619	no
XLOC_001852	AAEL004550	supercont1.123:1783517-1798502	ax_mg	cnr_mg	NOTEST	0	0	0	0	1	1	no
XLOC_001853	AAEL004554,AAEL004563	supercont1.123:1814189-1853090	ax_mg	cnr_mg	OK	51.1993	69.7702	0.446487	0.513104	0.36765	0.522819	no
XLOC_001854	AAEL017933	supercont1.123:1814189-1853090	ax_mg	cnr_mg	NOTEST	0	0	0	0	1	1	no
XLOC_001855	AAEL004582	supercont1.123:1894600-1932141	ax_mg	cnr_mg	NOTEST	0.863141	2.5516	1.56374	0	1	1	no
XLOC_001856	AAEL004575	supercont1.123:1955366-1995494	ax_mg	cnr_mg	OK	16.8989	12.6377	-0.419195	-0.6088	0.29515	0.448049	no
XLOC_001857	AAEL004580	supercont1.123:1998964-2019645	ax_mg	cnr_mg	OK	137.463	137.937	0.00496956	0.0047065	0.99255	0.994866	no
XLOC_001858	AAEL004552	supercont1.123:2119812-2122178	ax_mg	cnr_mg	OK	7.61341	9.70633	0.350382	0.431997	0.4458	0.596238	no
XLOC_001859	AAEL004542	supercont1.123:2174675-2185269	ax_mg	cnr_mg	OK	4.64644	1.40179	-1.72886	-2.07726	0.0004	0.00246114	yes
XLOC_001860	-	supercont1.123:2185371-2212724	ax_mg	cnr_mg	OK	79.3186	3.71888	-4.41472	-3.38401	0.0973	0.213925	no
XLOC_001861	-	supercont1.123:2212885-2245948	ax_mg	cnr_mg	OK	28.2008	5.62616	-2.32552	-2.15415	0.0523	0.133314	no
XLOC_001862	AAEL004548,AAEL004579	supercont1.123:2268380-2286101	ax_mg	cnr_mg	OK	25.5428	24.9465	-0.034077	-0.0389244	0.9486	0.968155	no
XLOC_001863	AAEL004577	supercont1.123:2320153-2321029	ax_mg	cnr_mg	OK	8.11857	8.98769	0.146726	0.188942	0.73655	0.830418	no
XLOC_001864	AAEL004544	supercont1.123:2385757-2386728	ax_mg	cnr_mg	OK	0.199425	4.00554	4.32808	1.88922	0.2479	0.399729	no
XLOC_001865	AAEL004549	supercont1.123:2387061-2405641	ax_mg	cnr_mg	NOTEST	0.247957	1.07471	2.11578	0	1	1	no
XLOC_001866	AAEL014712	supercont1.1232:91837-98870	ax_mg	cnr_mg	NOTEST	0.795791	1.22114	0.617765	0	1	1	no
XLOC_001867	AAEL014711	supercont1.1232:2387-31728	ax_mg	cnr_mg	NOTEST	2.69257	1.18539	-1.18362	0	1	1	no
XLOC_001868	AAEL014709	supercont1.1232:78128-91535	ax_mg	cnr_mg	OK	10.6334	8.29359	-0.358533	-0.527674	0.34275	0.497675	no
XLOC_001869	AAEL014710	supercont1.1232:158713-168187	ax_mg	cnr_mg	OK	19.9521	22.7244	0.187699	0.18591	0.71405	0.814468	no
XLOC_001870	AAEL014714	supercont1.1233:134957-135803	ax_mg	cnr_mg	NOTEST	0.772283	1.6043	1.05474	0	1	1	no
XLOC_001871	AAEL014713	supercont1.1233:148687-149574	ax_mg	cnr_mg	OK	19.2705	8.33284	-1.20952	-1.58116	0.00615	0.0241409	yes
XLOC_001872	AAEL014717	supercont1.1234:107960-163054	ax_mg	cnr_mg	OK	126.975	60.9989	-1.05769	-1.24507	0.03035	0.0872708	no
XLOC_001873	AAEL017477	supercont1.1234:163108-163225	ax_mg	cnr_mg	OK	918.83	55.2954	-4.05457	-4.18406	5e-05	0.000398241	yes
XLOC_001874	AAEL014715	supercont1.1234:51173-53148	ax_mg	cnr_mg	OK	21.3288	7.34694	-1.53759	-2.23969	0.00015	0.00105666	yes
XLOC_001875	AAEL014716	supercont1.1234:65194-75249	ax_mg	cnr_mg	OK	3.55669	0	-inf	nan	0.00845	0.031262	yes
XLOC_001876	AAEL014718	supercont1.1234:75869-88361	ax_mg	cnr_mg	NOTEST	1.01846	0.0604231	-4.07515	0	1	1	no
XLOC_001877	AAEL014722	supercont1.1235:171830-173018	ax_mg	cnr_mg	NOTEST	1.99881	2.14748	0.103497	0	1	1	no
XLOC_001878	AAEL014720	supercont1.1235:91113-93341	ax_mg	cnr_mg	NOTEST	2.08014	1.41429	-0.556602	0	1	1	no
XLOC_001879	AAEL014719	supercont1.1235:129071-131530	ax_mg	cnr_mg	OK	31.669	9.64412	-1.71535	-2.07151	0.0008	0.00442202	yes
XLOC_001880	AAEL014723	supercont1.1235:159580-162179	ax_mg	cnr_mg	OK	22.1259	31.3229	0.501483	0.719881	0.2133	0.364982	no
XLOC_001881	AAEL014721	supercont1.1235:190464-203925	ax_mg	cnr_mg	NOTEST	0.367988	1.07261	1.54339	0	1	1	no
XLOC_001882	AAEL014724	supercont1.1236:51156-52248	ax_mg	cnr_mg	NOTEST	0.0907561	0.521645	2.523	0	1	1	no
XLOC_001883	AAEL014725	supercont1.1238:191536-192203	ax_mg	cnr_mg	NOTEST	0	0	0	0	1	1	no
XLOC_001884	AAEL016928	supercont1.1239:50811-50883	ax_mg	cnr_mg	NOTEST	0	0	0	0	1	1	no
XLOC_001885	AAEL014726	supercont1.1239:73293-87436	ax_mg	cnr_mg	NOTEST	0	0	0	0	1	1	no
XLOC_001886	AAEL016929	supercont1.1239:73293-87436	ax_mg	cnr_mg	NOTEST	0	0	0	0	1	1	no
XLOC_001887	AAEL004593	supercont1.124:533680-534722	ax_mg	cnr_mg	NOTEST	0.197782	0.564336	1.51264	0	1	1	no
XLOC_001888	-	supercont1.124:637074-719603	ax_mg	cnr_mg	NOTEST	0	0	0	0	1	1	no
XLOC_001889	AAEL004587	supercont1.124:720161-931298	ax_mg	cnr_mg	OK	24.0071	4.2366	-2.50249	-3.03466	5e-05	0.000398241	yes
XLOC_001890	AAEL004583	supercont1.124:950789-965396	ax_mg	cnr_mg	OK	28.9953	23.3526	-0.312237	-0.403734	0.47875	0.626097	no
XLOC_001891	AAEL004592	supercont1.124:1272747-1286025	ax_mg	cnr_mg	NOTEST	0.921723	1.09891	0.253668	0	1	1	no
XLOC_001892	AAEL004589	supercont1.124:1338252-1452205	ax_mg	cnr_mg	OK	14.3898	18.954	0.397457	0.588256	0.30425	0.457758	no
XLOC_001893	AAEL004585	supercont1.124:1499379-1499846	ax_mg	cnr_mg	NOTEST	0	0	0	0	1	1	no
XLOC_001894	AAEL004597	supercont1.124:1531605-1532054	ax_mg	cnr_mg	NOTEST	0	0	0	0	1	1	no
XLOC_001895	AAEL004595,AAEL004596	supercont1.124:1667899-1870115	ax_mg	cnr_mg	OK	2.01773	20.0906	3.31572	3.84909	5e-05	0.000398241	yes
XLOC_001896	AAEL004590	supercont1.124:1927693-1929332	ax_mg	cnr_mg	NOTEST	0	0.0628479	inf	0	1	1	no
XLOC_001897	AAEL004584	supercont1.124:2063783-2064747	ax_mg	cnr_mg	NOTEST	0	0	0	0	1	1	no
XLOC_001898	AAEL004600	supercont1.124:156-324668	ax_mg	cnr_mg	NOTEST	0.247804	0.649601	1.39035	0	1	1	no
XLOC_001899	AAEL004591	supercont1.124:156-324668	ax_mg	cnr_mg	OK	0.0838815	11.1702	7.05708	0.580993	0.0136	0.0460173	yes
XLOC_001900	AAEL004586	supercont1.124:981668-1014154	ax_mg	cnr_mg	OK	70.5578	32.0859	-1.13687	-1.54618	0.0083	0.0308039	yes
XLOC_001901	AAEL004594	supercont1.124:1304649-1325607	ax_mg	cnr_mg	OK	11.8277	13.7343	0.215613	0.307034	0.59755	0.726345	no
XLOC_001902	AAEL016343	supercont1.124:1942386-1942458	ax_mg	cnr_mg	NOTEST	0	0	0	0	1	1	no
XLOC_001903	AAEL004599	supercont1.124:1991065-1993005	ax_mg	cnr_mg	NOTEST	0	0	0	0	1	1	no
XLOC_001904	AAEL017416	supercont1.124:2053349-2053967	ax_mg	cnr_mg	NOTEST	0	0	0	0	1	1	no
XLOC_001905	AAEL004598	supercont1.124:2151071-2151981	ax_mg	cnr_mg	NOTEST	0.217054	1.02875	2.24476	0	1	1	no
XLOC_001906	AAEL004588	supercont1.124:2236475-2277811	ax_mg	cnr_mg	OK	22.2216	105.07	2.24132	2.98881	5e-05	0.000398241	yes
XLOC_001907	AAEL014730	supercont1.1240:50255-85163	ax_mg	cnr_mg	OK	15.5049	1.92622	-3.00888	-4.18667	5e-05	0.000398241	yes
XLOC_001908	AAEL014731	supercont1.1240:106838-107598	ax_mg	cnr_mg	NOTEST	0	0	0	0	1	1	no
XLOC_001909	AAEL014728	supercont1.1240:275147-277055	ax_mg	cnr_mg	OK	3.74313	6.9052	0.883439	1.18053	0.04045	0.109319	no
XLOC_001910	AAEL014729	supercont1.1240:133504-145874	ax_mg	cnr_mg	OK	2.43685	6.07006	1.31669	1.6237	0.0083	0.0308039	yes
XLOC_001911	AAEL014727	supercont1.1240:182325-188349	ax_mg	cnr_mg	NOTEST	1.94374	0.738537	-1.39609	0	1	1	no
XLOC_001912	AAEL014732	supercont1.1241:69735-103576	ax_mg	cnr_mg	OK	46.58	6.23689	-2.90081	-3.91218	5e-05	0.000398241	yes
XLOC_001913	AAEL014733	supercont1.1241:121941-150202	ax_mg	cnr_mg	OK	9.47167	4.93168	-0.941539	-1.38308	0.01715	0.0554834	no
XLOC_001914	AAEL014734	supercont1.1241:32337-45579	ax_mg	cnr_mg	OK	112.296	52.4904	-1.09719	-1.06236	0.0462	0.121088	no
XLOC_001915	AAEL014735	supercont1.1241:107542-120323	ax_mg	cnr_mg	OK	3.39471	2.42588	-0.484784	-0.550259	0.3497	0.504869	no
XLOC_001916	AAEL014737	supercont1.1242:8084-8853	ax_mg	cnr_mg	NOTEST	0	0	0	0	1	1	no
XLOC_001917	AAEL018431	supercont1.1242:46755-70084	ax_mg	cnr_mg	OK	37.2203	1.28104	-4.8607	-1.62807	0.1482	0.285468	no
XLOC_001918	AAEL014736	supercont1.1242:70306-72482	ax_mg	cnr_mg	NOTEST	0.614433	0.334668	-0.876526	0	1	1	no
XLOC_001919	AAEL014738	supercont1.1242:89970-122011	ax_mg	cnr_mg	OK	4.38621	2.0593	-1.09082	-1.54157	0.0084	0.0311118	yes
XLOC_001920	AAEL018431	supercont1.1242:46755-70084	ax_mg	cnr_mg	NOTEST	0	0	0	0	1	1	no
XLOC_001921	AAEL018368	supercont1.1242:46755-70084	ax_mg	cnr_mg	NOTEST	0	0	0	0	1	1	no
XLOC_001922	AAEL014739	supercont1.1243:12634-44279	ax_mg	cnr_mg	OK	2.58909	4.14434	0.678695	0.897763	0.1192	0.246103	no
XLOC_001923	-	supercont1.1243:86848-106097	ax_mg	cnr_mg	NOTEST	5.56777	2.75587	-1.0146	0	1	1	no
XLOC_001924	AAEL014740	supercont1.1243:145151-147135	ax_mg	cnr_mg	OK	0.584057	2.77597	2.24881	2.04518	0.0028	0.0125861	yes
XLOC_001925	AAEL014741	supercont1.1244:30064-107164	ax_mg	cnr_mg	OK	62.4527	0.760359	-6.35994	-5.95903	0.0001	0.000739791	yes
XLOC_001926	AAEL014742	supercont1.1244:30064-107164	ax_mg	cnr_mg	OK	139.891	0	-inf	nan	0.2161	0.368112	no
XLOC_001927	AAEL014742	supercont1.1244:30064-107164	ax_mg	cnr_mg	OK	1906.12	89.2153	-4.41721	-0.587845	0.0586	0.145404	no
XLOC_001928	AAEL014742	supercont1.1244:30064-107164	ax_mg	cnr_mg	OK	24.7332	0.59335	-5.38142	-2.85506	0.00085	0.00465357	yes
XLOC_001929	AAEL014742	supercont1.1244:30064-107164	ax_mg	cnr_mg	OK	157.021	3.17471	-5.62819	-2.1485	0.13755	0.271034	no
XLOC_001930	-	supercont1.1244:30064-107164	ax_mg	cnr_mg	NOTEST	0	0	0	0	1	1	no
XLOC_001931	AAEL014743	supercont1.1245:20678-49595	ax_mg	cnr_mg	NOTEST	2.16579	0.450199	-2.26626	0	1	1	no
XLOC_001932	AAEL018521	supercont1.1245:52439-52594	ax_mg	cnr_mg	NOTEST	0	0	0	0	1	1	no
XLOC_001933	AAEL018567	supercont1.1245:52660-52754	ax_mg	cnr_mg	NOTEST	0	0	0	0	1	1	no
XLOC_001934	AAEL014744	supercont1.1247:21643-52412	ax_mg	cnr_mg	OK	2.94998	2.61055	-0.176352	-0.219707	0.69535	0.801067	no
XLOC_001935	AAEL014745	supercont1.1247:122082-122283	ax_mg	cnr_mg	NOTEST	0	0	0	0	1	1	no
XLOC_001936	AAEL014746	supercont1.1247:80392-108179	ax_mg	cnr_mg	OK	17.8816	11.1235	-0.684864	-0.958307	0.0993	0.217028	no
XLOC_001937	AAEL014747	supercont1.1247:141419-142770	ax_mg	cnr_mg	NOTEST	0	0	0	0	1	1	no
XLOC_001938	AAEL017159	supercont1.1248:969-3082	ax_mg	cnr_mg	OK	26.6309	4.96047	-2.42455	-3.478	5e-05	0.000398241	yes
XLOC_001939	-	supercont1.1248:3242-9076	ax_mg	cnr_mg	OK	58.1875	0	-inf	nan	5e-05	0.000398241	yes
XLOC_001940	-	supercont1.1248:79149-81812	ax_mg	cnr_mg	OK	39.4572	0	-inf	nan	0.00285	0.0127726	yes
XLOC_001941	AAEL014748	supercont1.1248:101279-115288	ax_mg	cnr_mg	NOTEST	0.579113	0.316817	-0.870196	0	1	1	no
XLOC_001942	-	supercont1.125:96726-109131	ax_mg	cnr_mg	NOTEST	0	0	0	0	1	1	no
XLOC_001943	AAEL004612	supercont1.125:109431-208051	ax_mg	cnr_mg	NOTEST	0.206965	0.613593	1.5679	0	1	1	no
XLOC_001944	AAEL004609	supercont1.125:874731-876187	ax_mg	cnr_mg	NOTEST	0.935754	1.74815	0.901631	0	1	1	no
XLOC_001945	AAEL004618	supercont1.125:876478-878987	ax_mg	cnr_mg	NOTEST	0.790659	1.84279	1.22077	0	1	1	no
XLOC_001946	AAEL004611,AAEL004649	supercont1.125:879406-889189	ax_mg	cnr_mg	OK	1.98558	3.25602	0.713548	0.776552	0.1588	0.298537	no
XLOC_001947	AAEL004614	supercont1.125:889329-894160	ax_mg	cnr_mg	NOTEST	1.37682	2.22347	0.691473	0	1	1	no
XLOC_001948	AAEL004626,AAEL004636	supercont1.125:894319-909232	ax_mg	cnr_mg	NOTEST	1.63122	1.31179	-0.314419	0	1	1	no
XLOC_001949	AAEL004610,AAEL004640	supercont1.125:913657-915404	ax_mg	cnr_mg	OK	2.05574	3.10618	0.595483	0.478908	0.5579	0.694249	no
XLOC_001950	AAEL004601	supercont1.125:915555-924928	ax_mg	cnr_mg	NOTEST	1.81882	2.68152	0.560048	0	1	1	no
XLOC_001951	AAEL004617	supercont1.125:925284-930228	ax_mg	cnr_mg	NOTEST	0.979162	1.45962	0.575972	0	1	1	no
XLOC_001952	AAEL017288	supercont1.125:930789-943040	ax_mg	cnr_mg	NOTEST	0.662739	1.15308	0.798982	0	1	1	no
XLOC_001953	AAEL004606	supercont1.125:951875-952212	ax_mg	cnr_mg	NOTEST	0.889966	0.463648	-0.940722	0	1	1	no
XLOC_001954	AAEL017026	supercont1.125:962178-964734	ax_mg	cnr_mg	NOTEST	0.913419	1.32245	0.533861	0	1	1	no
XLOC_001955	AAEL004637	supercont1.125:964923-966695	ax_mg	cnr_mg	NOTEST	0.671707	1.27915	0.929286	0	1	1	no
XLOC_001956	AAEL004638	supercont1.125:971965-976445	ax_mg	cnr_mg	NOTEST	0.765983	1.26271	0.721137	0	1	1	no
XLOC_001957	AAEL017478	supercont1.125:983851-985748	ax_mg	cnr_mg	NOTEST	0.512964	1.64027	1.677	0	1	1	no
XLOC_001958	AAEL004650	supercont1.125:993752-994595	ax_mg	cnr_mg	NOTEST	0.670875	1.00509	0.583215	0	1	1	no
XLOC_001959	AAEL004645	supercont1.125:1012791-1013358	ax_mg	cnr_mg	NOTEST	0.265591	0.827401	1.63938	0	1	1	no
XLOC_001960	AAEL004635	supercont1.125:1013518-1016808	ax_mg	cnr_mg	NOTEST	0.784189	1.90618	1.28141	0	1	1	no
XLOC_001961	AAEL004627	supercont1.125:1017003-1021821	ax_mg	cnr_mg	NOTEST	0.573331	1.37547	1.26248	0	1	1	no
XLOC_001962	AAEL016977	supercont1.125:1022962-1038393	ax_mg	cnr_mg	NOTEST	1.05298	1.75849	0.739861	0	1	1	no
XLOC_001963	AAEL017214	supercont1.125:1038776-1039218	ax_mg	cnr_mg	NOTEST	1.02412	2.21644	1.11387	0	1	1	no
XLOC_001964	AAEL004604,AAEL004628	supercont1.125:1057662-1069072	ax_mg	cnr_mg	OK	4.39886	1.50851	-1.54401	-1.16729	0.0096	0.0347189	yes
XLOC_001965	AAEL004615	supercont1.125:1129782-1129959	ax_mg	cnr_mg	OK	6.21246	0	-inf	nan	0.063	0.153722	no
XLOC_001966	AAEL004608	supercont1.125:1149613-1158082	ax_mg	cnr_mg	OK	2.43368	2.84952	0.227581	0.180842	0.75215	0.841043	no
XLOC_001967	AAEL017487	supercont1.125:1158279-1163204	ax_mg	cnr_mg	OK	1.51944	4.19859	1.46637	1.11379	0.11515	0.240345	no
XLOC_001968	AAEL004629	supercont1.125:1175627-1194479	ax_mg	cnr_mg	NOTEST	1.1143	0.760218	-0.551651	0	1	1	no
XLOC_001969	AAEL004644	supercont1.125:1212927-1214743	ax_mg	cnr_mg	NOTEST	0.467286	0.910835	0.962886	0	1	1	no
XLOC_001970	AAEL004641	supercont1.125:1217915-1218630	ax_mg	cnr_mg	NOTEST	0	0	0	0	1	1	no
XLOC_001971	AAEL004620	supercont1.125:1275466-1295253	ax_mg	cnr_mg	OK	15.2673	10.1675	-0.586477	-0.842676	0.1423	0.277851	no
XLOC_001972	AAEL016344	supercont1.125:1304921-1353424	ax_mg	cnr_mg	NOTEST	0	0	0	0	1	1	no
XLOC_001973	AAEL004607	supercont1.125:1366128-1370406	ax_mg	cnr_mg	OK	54.2672	16.6287	-1.7064	-2.36591	5e-05	0.000398241	yes
XLOC_001974	AAEL004633	supercont1.125:1388886-1401045	ax_mg	cnr_mg	OK	10.8424	11.6	0.0974444	0.139602	0.79935	0.873706	no
XLOC_001975	AAEL004639	supercont1.125:1418879-1429384	ax_mg	cnr_mg	OK	3.44569	3.00345	-0.198175	-0.222784	0.68155	0.791058	no
XLOC_001976	AAEL004630	supercont1.125:1451629-1462931	ax_mg	cnr_mg	NOTEST	1.42607	0.427312	-1.73868	0	1	1	no
XLOC_001977	AAEL018325	supercont1.125:1503919-1609525	ax_mg	cnr_mg	OK	7.13023	3.40252	-1.06734	-1.43287	0.01525	0.0505203	no
XLOC_001978	AAEL017899	supercont1.125:1648026-1648106	ax_mg	cnr_mg	NOTEST	196.718	0	-inf	0	1	1	no
XLOC_001979	AAEL004602	supercont1.125:1721530-1722145	ax_mg	cnr_mg	NOTEST	0.177949	1.13558	2.67389	0	1	1	no
XLOC_001980	AAEL004605	supercont1.125:1814974-1815460	ax_mg	cnr_mg	NOTEST	0	0	0	0	1	1	no
XLOC_001981	AAEL004652	supercont1.125:1909299-1910293	ax_mg	cnr_mg	NOTEST	0	0.228767	inf	0	1	1	no
XLOC_001982	AAEL004619	supercont1.125:1912381-1913254	ax_mg	cnr_mg	NOTEST	0.099096	0	-inf	0	1	1	no
XLOC_001983	AAEL004632,AAEL004651	supercont1.125:1972419-2095229	ax_mg	cnr_mg	OK	17.2473	0.719082	-4.58407	-3.88351	5e-05	0.000398241	yes
XLOC_001984	-	supercont1.125:2095553-2096346	ax_mg	cnr_mg	OK	109.735	0	-inf	nan	5e-05	0.000398241	yes
XLOC_001985	-	supercont1.125:2097058-2097499	ax_mg	cnr_mg	OK	60.6586	2.98042	-4.34713	-2.92525	0.0064	0.0249442	yes
XLOC_001986	-	supercont1.125:2097647-2097866	ax_mg	cnr_mg	OK	143.131	1.7712	-6.33646	-3.04107	0.18055	0.326662	no
XLOC_001987	-	supercont1.125:2098021-2103923	ax_mg	cnr_mg	OK	94.0157	2.22827	-5.3989	-2.89201	0.18055	0.326662	no
XLOC_001988	-	supercont1.125:2108788-2118973	ax_mg	cnr_mg	OK	97.2782	7.01724	-3.79314	-3.07465	0.01935	0.0610353	no
XLOC_001989	AAEL004647	supercont1.125:2120164-2144803	ax_mg	cnr_mg	OK	16.9559	8.94348	-0.922875	-0.892922	0.1421	0.27757	no
XLOC_001990	AAEL004625	supercont1.125:2165875-2168376	ax_mg	cnr_mg	NOTEST	1.44424	1.01337	-0.511155	0	1	1	no
XLOC_001991	AAEL004623	supercont1.125:2182679-2412121	ax_mg	cnr_mg	OK	8.2702	3.6109	-1.19556	-1.6378	0.0053	0.0213432	yes
XLOC_001992	AAEL004642	supercont1.125:2182679-2412121	ax_mg	cnr_mg	NOTEST	1.13386	0.474796	-1.25586	0	1	1	no
XLOC_001993	AAEL004624	supercont1.125:1100811-1115531	ax_mg	cnr_mg	NOTEST	0.167019	0.204963	0.295348	0	1	1	no
XLOC_001994	AAEL004634	supercont1.125:1304921-1353424	ax_mg	cnr_mg	OK	2.19136	4.28195	0.966439	1.37241	0.0193	0.0609223	no
XLOC_001995	AAEL016345	supercont1.125:1304921-1353424	ax_mg	cnr_mg	NOTEST	0	0	0	0	1	1	no
XLOC_001996	AAEL004643	supercont1.125:1442158-1443554	ax_mg	cnr_mg	OK	21.142	24.8674	0.234146	0.30112	0.6002	0.728424	no
XLOC_001997	AAEL004648	supercont1.125:1890421-1891204	ax_mg	cnr_mg	NOTEST	0	0.435147	inf	0	1	1	no
XLOC_001998	AAEL016346	supercont1.125:1920903-1920974	ax_mg	cnr_mg	NOTEST	0	0	0	0	1	1	no
XLOC_001999	AAEL004613	supercont1.125:1930009-1957388	ax_mg	cnr_mg	OK	37.091	26.0833	-0.507942	-0.719128	0.2043	0.354854	no
[truncated: 52,880 more rows]
